# Supplementary material for: Differences in Cellular Clearing Mechanisms of Aggregates of Two Subtypes of HLA-B27
Source: Front Immunol. 2022 Jan 10;12:795053. doi: 10.3389/fimmu.2021.795053 (PMC8785436; doi:10.3389/fimmu.2021.795053)
Supplement: Supplementary file 8 [file DataSheet_1.xlsx]

## Sheet: Table S1
Checked	Protein FDR Confidence: Combined	Master	Accession	Description	Abundance Ratio: (F) / (N)	Abundance Ratio Adj. P-Value: (F) / (N)	Abundance Ratio Variability [%]: (F) / (N)	Abundance Ratios (by Bio. Rep.): (F,1) / (N,1)	Abundance Ratios (by Bio. Rep.): (F,2) / (N,2)	Abundance Ratios (by Bio. Rep.): (F,3) / (N,3)	Abundance Ratios (by Bio. Rep.): (F,4) / (N,4)	Abundance Ratios (by Bio. Rep.): (F,5) / (N,5)	Abundance Ratios (by Bio. Rep.): (F,6) / (N,6)	Abundances (Grouped): F	Abundances (Grouped): N	Abundances (Grouped) CV [%]: F	Abundances (Grouped) CV [%]: N	# Unique Peptides	Abundances (Scaled): F1: Sample, 1, F	Abundances (Scaled): F2: Sample, 2, F	Abundances (Scaled): F3: Sample, 3, F	Abundances (Scaled): F4: Sample, 4, F	Abundances (Scaled): F5: Sample, 5, F	Abundances (Scaled): F6: Sample, 6, F	Abundances (Scaled): F7: Sample, 1, N	Abundances (Scaled): F8: Sample, 2, N	Abundances (Scaled): F9: Sample, 3, N	Abundances (Scaled): F10: Sample, 4, N	Abundances (Scaled): F11: Sample, 5, N	Abundances (Scaled): F12: Sample, 6, N	Abundances (by Bio. Rep.): F,1	Abundances (by Bio. Rep.): F,2	Abundances (by Bio. Rep.): F,3	Abundances (by Bio. Rep.): F,4	Abundances (by Bio. Rep.): F,5	Abundances (by Bio. Rep.): F,6	Abundances (by Bio. Rep.): N,1	Abundances (by Bio. Rep.): N,2	Abundances (by Bio. Rep.): N,3	Abundances (by Bio. Rep.): N,4	Abundances (by Bio. Rep.): N,5	Abundances (by Bio. Rep.): N,6	Abundance: F2: Sample, 2, F	Abundance: F3: Sample, 3, F	Abundance: F4: Sample, 4, F	Abundance: F5: Sample, 5, F	Abundance: F6: Sample, 6, F	Abundance: F7: Sample, 1, N	Abundance: F8: Sample, 2, N
FALSE	High	Master Protein	Q8TE23	Taste receptor type 1 member 2 OS=Homo sapiens OX=9606 GN=TAS1R2 PE=3 SV=2														2
FALSE	High	Master Protein	P08648	Integrin alpha-5 OS=Homo sapiens OX=9606 GN=ITGA5 PE=1 SV=2														2
FALSE	High	Master Protein	Q8WWK9	Cytoskeleton-associated protein 2 OS=Homo sapiens OX=9606 GN=CKAP2 PE=1 SV=1	0.35	0.228417	140.11	1.507	2.615	0.709	0.052	0.173	0.081	55.4	144.6	42.25	93.1	2	46.8	55.7	32.4	20.1	47.1	18.3	31.1	21.3	45.8	382.9	272.2	226.3	46.8	55.7	32.4	20.1	47.1	18.3	31.1	21.3	45.8	382.9	272.2	226.3
FALSE	High	Master Protein	Q9Y676	28S ribosomal protein S18b, mitochondrial OS=Homo sapiens OX=9606 GN=MRPS18B PE=1 SV=1	0.38	0.326051	77.32	0.359	2.195	9.236	0.402	0.312	0.067	57.3	142.7	108.1	76.53	2	27.5	235.9	196.7	48.1	20.4	17.6	76.4	107.4	21.3	119.8	65.1	263.8	27.5	235.9	196.7	48.1	20.4	17.6	76.4	107.4	21.3	119.8	65.1	263.8	410262	273985
FALSE	High	Master Protein	P31350	Ribonucleoside-diphosphate reductase subunit M2 OS=Homo sapiens OX=9606 GN=RRM2 PE=1 SV=1	0.442	0.477844	35.68	1.325	0.497	0.587	0.139	0.392	0.358	67.6	132.4	41.3	49.77	2	61.9	42.5	63.8	15.5	68	79.3	45.3	118.8	118.2	127.7	222.8	236	61.9	42.5	63.8	15.5	68	79.3	45.3	118.8	118.2	127.7	222.8	236				122800	157690		264713
FALSE	High	Master Protein	Q96C01	Protein FAM136A OS=Homo sapiens OX=9606 GN=FAM136A PE=1 SV=1	0.678	0.860892	61.44	1.007	0.347	1.364	0.208	0.843	0.546	61.5	138.5	58.38	57.21	2	20.5	52.3	70.5	60.6	147.6	104.7	20	141.7	53.2	190	185.8	153.2	20.5	52.3	70.5	60.6	147.6	104.7	20	141.7	53.2	190	185.8	153.2	373857	427129	85258	883851	499374		788073
FALSE	High	Master Protein	Q14126	Desmoglein-2 OS=Homo sapiens OX=9606 GN=DSG2 PE=1 SV=2														2
FALSE	High	Master Protein	P09960	Leukotriene A-4 hydrolase OS=Homo sapiens OX=9606 GN=LTA4H PE=1 SV=2														2
FALSE	High	Master Protein	Q06609	DNA repair protein RAD51 homolog 1 OS=Homo sapiens OX=9606 GN=RAD51 PE=1 SV=1														2
FALSE	High	Master Protein	Q8TCS8	Polyribonucleotide nucleotidyltransferase 1, mitochondrial OS=Homo sapiens OX=9606 GN=PNPT1 PE=1 SV=2	0.683	0.887396	30.78	1.954	0.672	0.459	0.695	0.58	0.895	84.8	115.2	58.8	56.49	2	88.7	98.2	17.8	65.8	83.7	177.7	45.4	146.2	38.8	94.8	144.3	198.5	88.7	98.2	17.8	65.8	83.7	177.7	45.4	146.2	38.8	94.8	144.3	198.5	178948			88224.5	184895		143185
FALSE	High	Master Protein	Q13523	Serine/threonine-protein kinase PRP4 homolog OS=Homo sapiens OX=9606 GN=PRPF4B PE=1 SV=3	1.551	0.924414	137.79	4.006	10.109	3.343	0.718	0.719	0.46	104.3	95.7	63.73	60.67	2	53.7	230.3	198.7	76.2	101.3	56.9	13.6	40.7	78.9	82.2	124.2	143.3	53.7	230.3	198.7	76.2	101.3	56.9	13.6	40.7	78.9	82.2	124.2	143.3	1256831	868480	53710.5	236889	135979
FALSE	High	Master Protein	Q15758	Neutral amino acid transporter B(0) OS=Homo sapiens OX=9606 GN=SLC1A5 PE=1 SV=2	0.58	0.740621	35.16	0.635	0.672	0.327	0.875	0.529	0.114	66.6	133.4	44.24	52.36	2	40.8	86	85.6	60.4	76.8	18.6	64.2	128	261.7	69	145.1	163.9	40.8	86	85.6	60.4	76.8	18.6	64.2	128	261.7	69	145.1	163.9				103597			160270
FALSE	High	Master Protein	P35908	Keratin, type II cytoskeletal 2 epidermal OS=Homo sapiens OX=9606 GN=KRT2 PE=1 SV=2	1.045	0.998141	90.48	0.59	2.782	7.087	1.238	0.224	0.883	111.9	88.1	51.9	167.82	2	27.9	51.9	116.2	60.1	124.9	61.6	47.3	18.7	16.4	48.5	556.7	69.8	27.9	51.9	116.2	60.1	124.9	61.6	47.3	18.7	16.4	48.5	556.7	69.8
FALSE	High	Master Protein	Q9UKG1	DCC-interacting protein 13-alpha OS=Homo sapiens OX=9606 GN=APPL1 PE=1 SV=1	0.437	0.445414	42.27	0.83	0.484	0.46	0.119	0.416	0.286	53.6	146.4	36.92	30.93	2	49.5	72.7	89.2	28.5	65.1	45.6	56.6	153.4	177.5	167.6	157.1	137.1	49.5	72.7	89.2	28.5	65.1	45.6	56.6	153.4	177.5	167.6	157.1	137.1	236214	274042		80511.4	106520		445351
FALSE	High	Master Protein	O43766	Lipoyl synthase, mitochondrial OS=Homo sapiens OX=9606 GN=LIAS PE=1 SV=3														2
FALSE	High	Master Protein	P63000	Ras-related C3 botulinum toxin substrate 1 OS=Homo sapiens OX=9606 GN=RAC1 PE=1 SV=1	0.553	0.644391	34.25	0.627	0.466	0.381	0.873	0.488	0.764	61.2	138.8	66.48	54.12	2	27.6	47.8	21.1	84.5	114.2	139	42.7	140.2	44.4	198	148.2	192.3	27.6	47.8	21.1	84.5	114.2	139	42.7	140.2	44.4	198	148.2	192.3			77335.8	472851	509493		489429
FALSE	High	Master Protein	Q9P260	RAB11-binding protein RELCH OS=Homo sapiens OX=9606 GN=RELCH PE=1 SV=2	0.776	0.948604	51.5	1.559	0.342	0.117	0.961	0.901	0.669	80.4	119.6	46.17	49.4	2	64.9	40.9	27.2	98.3	106.5	99.4	41.6	119.3	232.9	102.2	118.1	148.7	64.9	40.9	27.2	98.3	106.5	99.4	41.6	119.3	232.9	102.2	118.1	148.7			42827.3	178858	164781		186242
FALSE	High	Master Protein	Q96T88	E3 ubiquitin-protein ligase UHRF1 OS=Homo sapiens OX=9606 GN=UHRF1 PE=1 SV=1														2
FALSE	High	Master Protein	Q96JH7	Deubiquitinating protein VCIP135 OS=Homo sapiens OX=9606 GN=VCPIP1 PE=1 SV=2														2
FALSE	High	Master Protein	Q5SRE5	Nucleoporin NUP188 homolog OS=Homo sapiens OX=9606 GN=NUP188 PE=1 SV=1	1.104	0.993544	98.34	0.859	0.235	1.978	0.213	1.419	1.699	91.1	108.9	65.38	59.52	2	76.7	21.8	140.5	48.8	181.4	75.7	89.3	93	71	229.5	127.8	44.5	76.7	21.8	140.5	48.8	181.4	75.7	89.3	93	71	229.5	127.8	44.5		98917.1
FALSE	High	Master Protein	P11532	Dystrophin OS=Homo sapiens OX=9606 GN=DMD PE=1 SV=3														2
FALSE	High	Master Protein	Q05209	Tyrosine-protein phosphatase non-receptor type 12 OS=Homo sapiens OX=9606 GN=PTPN12 PE=1 SV=3	0.363	0.234091	38.24	0.89	0.315	0.067	0.404	0.57	0.327	50.5	149.5	47.1	33.34	2	44	50.6	11.5	66.5	86	59.9	49.4	160.7	172.4	164.9	150.9	183.2	44	50.6	11.5	66.5	86	59.9	49.4	160.7	172.4	164.9	150.9	183.2				109983			190820
FALSE	High	Master Protein	O00151	PDZ and LIM domain protein 1 OS=Homo sapiens OX=9606 GN=PDLIM1 PE=1 SV=4	0.083	3.29751e-10	36.43	0.652	0.09	0.04	0.076	0.106	0.065	13	187	37.98	46.73	2	8.3	19.3	10.6	15.3	24.6	15	15.4	178	226.7	219.6	252.4	214.9	8.3	19.3	10.6	15.3	24.6	15	15.4	178	226.7	219.6	252.4	214.9							1.21679e+06
FALSE	High	Master Protein	Q13618	Cullin-3 OS=Homo sapiens OX=9606 GN=CUL3 PE=1 SV=2	0.491	0.612077	40.68	0.343	0.474	0.386	0.684	0.508	0.68	69.7	130.3	48.42	42.15	2	14.5	50.5	80.6	105.4	66.3	97.5	42.2	106.4	208.7	154.1	130.4	143.5	14.5	50.5	80.6	105.4	66.3	97.5	42.2	106.4	208.7	154.1	130.4	143.5	184828	236533	57976.3	140554	204088		209635
FALSE	High	Master Protein	Q9HCE1	Helicase MOV-10 OS=Homo sapiens OX=9606 GN=MOV10 PE=1 SV=2														2
FALSE	High	Master Protein	Q7Z7M0	Multiple epidermal growth factor-like domains protein 8 OS=Homo sapiens OX=9606 GN=MEGF8 PE=1 SV=2														2
FALSE	High	Master Protein	Q9H0P0	Cytosolic 5'-nucleotidase 3A OS=Homo sapiens OX=9606 GN=NT5C3A PE=1 SV=3														2
FALSE	High	Master Protein	Q96PZ0	Pseudouridylate synthase 7 homolog OS=Homo sapiens OX=9606 GN=PUS7 PE=1 SV=2	0.406	0.369914	121.33	6.183	0.354	1.364	0.101	0.466	0.133	50.2	149.8	43.42	67.29	2	60.4	57	61	21.4	88.5	34.6	9.8	161.2	44.7	210.5	190	261.1	60.4	57	61	21.4	88.5	34.6	9.8	161.2	44.7	210.5	190	261.1				151938			257032
FALSE	High	Master Protein	Q9NUQ8	ATP-binding cassette sub-family F member 3 OS=Homo sapiens OX=9606 GN=ABCF3 PE=1 SV=2														2
FALSE	High	Master Protein	Q9BU76	Multiple myeloma tumor-associated protein 2 OS=Homo sapiens OX=9606 GN=MMTAG2 PE=1 SV=1	0.851	0.956993	99.41	3.243	0.138	0.755	2.144	0.104	0.959	61.8	138.2	103.09	71.06	2	20.8	15.2	166.3	247	4.6	122.1	6.4	110.1	220.4	115.2	44.5	127.3	20.8	15.2	166.3	247	4.6	122.1	6.4	110.1	220.4	115.2	44.5	127.3		584306	162667		305784		259701
FALSE	High	Master Protein	Q06481	Amyloid-like protein 2 OS=Homo sapiens OX=9606 GN=APLP2 PE=1 SV=2	0.278	0.0752933	77.58	0.141	0.306	0.123	0.697	0.502	0.253	43.5	156.5	60.83	33.44	2	14.6	39.6	26.2	63.5	96.2	46.8	103.1	129.5	212.8	91.1	191.7	184.8	14.6	39.6	26.2	63.5	96.2	46.8	103.1	129.5	212.8	91.1	191.7	184.8		37729	17140.1		48041.7		125165
FALSE	High	Master Protein	O43818	U3 small nucleolar RNA-interacting protein 2 OS=Homo sapiens OX=9606 GN=RRP9 PE=1 SV=1	0.599	0.788457	77.28	0.459	0.88	0.345	2.165	0.203	0.782	78.1	121.9	42.95	26.95	2	58.6	109.1	62.7	132.4	38.1	98.4	102	120.4	143.4	62.2	148	124.8	58.6	109.1	62.7	132.4	38.1	98.4	102	120.4	143.4	62.2	148	124.8	97364	26031.9		50244.5	48079.7		178696
FALSE	High	Master Protein	Q9UH99	SUN domain-containing protein 2 OS=Homo sapiens OX=9606 GN=SUN2 PE=1 SV=3	0.576	0.748252	41.43	0.071	1.079	0.527	1.795	0.554	0.598	84.1	115.9	47.62	122.6	2	12.2	57.9	79.9	84.6	43	54.5	503.9	54.4	105.7	47.6	67.9	88.4	12.2	57.9	79.9	84.6	43	54.5	503.9	54.4	105.7	47.6	67.9	88.4		339065	36311.2	29193.5	164871	6079.88	64428.1
FALSE	High	Master Protein	O75879	Glutamyl-tRNA(Gln) amidotransferase subunit B, mitochondrial OS=Homo sapiens OX=9606 GN=GATB PE=1 SV=1	0.906	0.984496	51.73	0.571	0.815	0.324	2.204	1.02	1.006	99.6	100.4	42.22	53.49	2	47	93.5	73.3	160.5	80.3	85.6	82.2	114.6	226.3	72.8	78.7	85.1	47	93.5	73.3	160.5	80.3	85.6	82.2	114.6	226.3	72.8	78.7	85.1	95825.5	60208.9	24703.3	47648.2	50133.4		63183.1
FALSE	High	Master Protein	Q969Y2	tRNA modification GTPase GTPBP3, mitochondrial OS=Homo sapiens OX=9606 GN=GTPBP3 PE=1 SV=2	1.256	0.980192	38.97	0.838	1.329	0.802	2.164	1.187	1.499	109.7	90.3	17.97	22.98	2	79.7	133	92.6	118.4	114.2	120.2	95.1	100.1	115.5	54.7	96.2	80.2	79.7	133	92.6	118.4	114.2	120.2	95.1	100.1	115.5	54.7	96.2	80.2	167261	93234.7	22359.1	83094.7	86345.3		67653.3
FALSE	High	Master Protein	Q12797	Aspartyl/asparaginyl beta-hydroxylase OS=Homo sapiens OX=9606 GN=ASPH PE=1 SV=3	0.285	0.0380693	47.09	1.084	0.263	0.31	0.552	0.232	0.203	51	149	30.57	48.23	3	34.4	37.1	65.9	74	45.6	59	35.6	111.1	192	119.6	205.8	219.9	34.4	37.1	65.9	74	45.6	59	35.6	111.1	192	119.6	205.8	219.9	236852	291313	31303.2	87136.9	122657		348317
FALSE	High	Master Protein	Q9BVI4	Nucleolar complex protein 4 homolog OS=Homo sapiens OX=9606 GN=NOC4L PE=1 SV=1	0.915	0.984496	22.67	0.01	0.919	0.818	8.012	0.912	1.125	100.6	99.4	89.1	222.06	2	9.8	15.7	13.8	68.6	20.8	18.8	970.5	17.1	16.8	8.6	22.8	16.7	9.8	15.7	13.8	68.6	20.8	18.8	970.5	17.1	16.8	8.6	22.8	16.7	163994	114927	107336	125518	111841	23731	95943.5
FALSE	High	Master Protein	Q9Y3Z3	Deoxynucleoside triphosphate triphosphohydrolase SAMHD1 OS=Homo sapiens OX=9606 GN=SAMHD1 PE=1 SV=2	0.531	0.675851	42.9	0.826	0.57	0.383	0.494	0.236	0.681	57.3	142.7	29.06	36.82	2	48.5	83	59.2	54	49.4	92.7	58.7	145.5	154.4	109.4	209.1	136	48.5	83	59.2	54	49.4	92.7	58.7	145.5	154.4	109.4	209.1	136	180946	103395	17689.8	62361.3	115423		170638
FALSE	High	Master Protein	O15305	Phosphomannomutase 2 OS=Homo sapiens OX=9606 GN=PMM2 PE=1 SV=1	1.461	0.940693	19.58	1.346	1.87	1.098	1.533	1.392	1.732	118.7	81.3	22.33	35.75	2	89.1	148.2	153.6	106.1	108.2	103.1	66.2	79.3	139.8	69.2	77.7	59.5	89.1	148.2	153.6	106.1	108.2	103.1	66.2	79.3	139.8	69.2	77.7	59.5	218004	180894		92088	86581		62671.2
FALSE	High	Master Protein	Q03701	CCAAT/enhancer-binding protein zeta OS=Homo sapiens OX=9606 GN=CEBPZ PE=1 SV=3	0.89	0.980192	27.55	0.907	0.803	0.478	2.024	0.873	1.208	101.3	98.7	31.47	32.5	2	67.9	125.7	58.6	134.1	90.1	109.7	74.9	156.5	122.5	66.2	103.1	90.8	67.9	125.7	58.6	134.1	90.1	109.7	74.9	156.5	122.5	66.2	103.1	90.8	264044	98580.9	42289.5	109511	131630		176756
FALSE	High	Master Protein	Q10471	Polypeptide N-acetylgalactosaminyltransferase 2 OS=Homo sapiens OX=9606 GN=GALNT2 PE=1 SV=1	0.674	0.887396	27.44	1.606	0.553	0.793	0.687	0.661	0.308	75.6	124.4	22.47	34.76	2	82	73.1	97.5	68.4	98.8	53	51.1	132.3	122.9	99.6	149.4	171.9	82	73.1	97.5	68.4	98.8	53	51.1	132.3	122.9	99.6	149.4	171.9	130044	138867		101708			126527
FALSE	High	Master Protein	Q8IX01	SURP and G-patch domain-containing protein 2 OS=Homo sapiens OX=9606 GN=SUGP2 PE=1 SV=2	0.588	0.748573	23.22	2.999	0.515	0.514	0.503	0.671	0.767	67.9	132.1	26.71	41.42	2	60.1	73.4	68.8	64	101.5	111.5	20	142.6	133.9	127.4	151.3	145.4	60.1	73.4	68.8	64	101.5	111.5	20	142.6	133.9	127.4	151.3	145.4	178990	134453	23443.4	143310	155358		186924
FALSE	High	Master Protein	O94874	E3 UFM1-protein ligase 1 OS=Homo sapiens OX=9606 GN=UFL1 PE=1 SV=2	1.319	0.962587	44.48	0.77	1.686	1.522	1.82	0.895	1.143	113.1	86.9	15.03	33.15	2	112.6	136.9	110.1	109	87.2	99.9	146.3	81.2	72.3	59.9	97.4	87.4	112.6	136.9	110.1	109	87.2	99.9	146.3	81.2	72.3	59.9	97.4	87.4	181918	117182	21749.1	67078	75843.2		58000
FALSE	High	Master Protein	P61011	Signal recognition particle 54 kDa protein OS=Homo sapiens OX=9606 GN=SRP54 PE=1 SV=1	1.359	0.956993	41.89	1.978	1.68	0.912	0.678	1.179	1.566	106.5	93.5	43.08	34.18	2	76.5	172.7	113.1	48.2	101	162.6	38.7	102.8	123.9	71	85.6	103.9	76.5	172.7	113.1	48.2	101	162.6	38.7	102.8	123.9	71	85.6	103.9	341358	178978		115527	183595		109231
FALSE	High	Master Protein	P01137	Transforming growth factor beta-1 proprotein OS=Homo sapiens OX=9606 GN=TGFB1 PE=1 SV=2	0.925	0.984496	87.91	5.613	0.569	2.102	0.222	0.789	1.086	91.9	108.1	41.94	100.78	2	59.2	56.9	150.4	76.9	67.1	91.1	10.5	100	71.6	347.2	85.1	83.9	59.2	56.9	150.4	76.9	67.1	91.1	10.5	100	71.6	347.2	85.1	83.9	152414	322705	30929.9	104060	139346		144002
FALSE	High	Master Protein	O95071	E3 ubiquitin-protein ligase UBR5 OS=Homo sapiens OX=9606 GN=UBR5 PE=1 SV=2	1.29	0.97931	33.29	3.362	1.225	0.788	0.264	1.367	1.359	109.6	90.4	39.77	40.74	2	112.8	152.9	113.6	26.6	118.3	107.1	33.5	124.8	144.2	100.7	86.5	78.8	112.8	152.9	113.6	26.6	118.3	107.1	33.5	124.8	144.2	100.7	86.5	78.8	219366	130543		98264.1	87778.3		96303.8
FALSE	High	Master Protein	Q96P70	Importin-9 OS=Homo sapiens OX=9606 GN=IPO9 PE=1 SV=3	0.522	0.644391	53.43	1.524	0.637	0.428	0.247	0.366	0.74	61.1	138.9	26.3	34.75	2	61.9	69.5	72.1	42.7	55.7	94.1	49.6	113.7	174.9	154	167.6	144.3	61.9	69.5	72.1	42.7	55.7	94.1	49.6	113.7	174.9	154	167.6	144.3	359221	298427	26563.8	166581	277893		315920
FALSE	High	Master Protein	Q9HCU5	Prolactin regulatory element-binding protein OS=Homo sapiens OX=9606 GN=PREB PE=1 SV=2	0.837	0.956993	34.95	1.218	1.506	0.718	0.641	0.771	0.908	94.7	105.3	39.97	30.6	2	60.5	164.5	101.5	58.4	97.3	95.2	49.7	109.2	141.4	91.1	126.2	104.9	60.5	164.5	101.5	58.4	97.3	95.2	49.7	109.2	141.4	91.1	126.2	104.9	470909	232709	25098.9	161269	155711		168159
FALSE	High	Master Protein	P29400	Collagen alpha-5(IV) chain OS=Homo sapiens OX=9606 GN=COL4A5 PE=1 SV=2	0.63	0.827774	71.91	0.143	1.518	0.767	1.569	0.517	0.455	83.7	116.3	26.58	156.53	2	31	55.4	29.3	54.4	43.7	38.8	659	31	34.9	38.3	98.6	85.5	31	55.4	29.3	54.4	43.7	38.8	659	31	34.9	38.3	98.6	85.5	460532		76548.8	182759	207639	14103.3	130572
FALSE	High	Master Protein	Q9UBF2	Coatomer subunit gamma-2 OS=Homo sapiens OX=9606 GN=COPG2 PE=1 SV=1	0.35	0.170196	26.07	1.14	0.322	0.223	0.355	0.345	0.476	55.3	144.7	18.01	36.34	4	66.5	52.5	50.7	43.4	63.3	70	64	149.4	218.1	110.1	159.4	152.6	66.5	52.5	50.7	43.4	63.3	70	64	149.4	218.1	110.1	159.4	152.6	268212	157855	17658.2	192335	179198		634304
FALSE	High	Master Protein	P54252	Ataxin-3 OS=Homo sapiens OX=9606 GN=ATXN3 PE=1 SV=5	1.545	0.919317	49.79	2.914	2.147	1.205	1.157	0.403	1.981	122	78	66.41	63.16	2	152.2	234	154	16.2	58.2	91.6	52.2	109	127.8	14	144.4	46.3	152.2	234	154	16.2	58.2	91.6	52.2	109	127.8	14	144.4	46.3	321447	169469			71879.2
FALSE	High	Master Protein	Q9ULT8	E3 ubiquitin-protein ligase HECTD1 OS=Homo sapiens OX=9606 GN=HECTD1 PE=1 SV=3	1.067	0.999965	36.86	1.354	0.796	2.855	1.042	0.807	1.092	100.1	99.9	18.46	45.03	4	79.1	123.3	97.9	123.6	85.8	113.7	58.4	154.8	34.3	118.6	106.3	104.2	79.1	123.3	97.9	123.6	85.8	113.7	58.4	154.8	34.3	118.6	106.3	104.2	334692	212894	50368.7	134767	176365		225968
FALSE	High	Master Protein	P46939	Utrophin OS=Homo sapiens OX=9606 GN=UTRN PE=1 SV=2	0.48	0.516174	32.73	1.248	0.624	0.413	0.396	0.557	0.216	63.2	136.8	31.54	63	4	35.7	49.8	64.9	52.9	60.4	24.9	339.6	91.5	164.5	114.3	107.9	93.6	35.7	49.8	64.9	52.9	60.4	24.9	339.6	91.5	164.5	114.3	107.9	93.6	397446	512531	43645.8	275039		9262.11	603192
FALSE	High	Master Protein	Q8NHQ9	ATP-dependent RNA helicase DDX55 OS=Homo sapiens OX=9606 GN=DDX55 PE=1 SV=3	1.304	0.970567	48.69	1.502	0.555	1.174	2.211	1.447	0.645	111.4	88.6	42.14	21.28	2	166.7	43.5	114.5	128.2	137.7	66.5	111	78.3	97.5	58	95.1	103.1	166.7	43.5	114.5	128.2	137.7	66.5	111	78.3	97.5	58	95.1	103.1	60796.6	128260			53176.1		58939.1
FALSE	High	Master Protein	Q9UJM3	ERBB receptor feedback inhibitor 1 OS=Homo sapiens OX=9606 GN=ERRFI1 PE=1 SV=1	1.139	0.990748	82.39	2.164	0.335	1.536	3.468	0.676	0.844	113.6	86.4	60.99	51.99	2	158.1	41.6	196.7	139.5	21.7	112.2	73.1	124	128	40.2	32	133	158.1	41.6	196.7	139.5	21.7	112.2	73.1	124	128	40.2	32	133		233350			94938.8
FALSE	High	Master Protein	Q8NEY8	Periphilin-1 OS=Homo sapiens OX=9606 GN=PPHLN1 PE=1 SV=2	1.272	0.980192	47.54	1.52	4.394	0.574	0.704	1.249	1.294	93	107	55.52	64.86	2	56.2	92.1	57.4	61.7	189.7	149.5	41	28.2	67	112.2	182.5	162.6	56.2	92.1	57.4	61.7	189.7	149.5	41	28.2	67	112.2	182.5	162.6	303228	234796		595129	462793		69485.5
FALSE	High	Master Protein	P23610	40-kDa huntingtin-associated protein OS=Homo sapiens OX=9606 GN=F8A1 PE=1 SV=2	1.737	0.873604	15.01	3.35	1.8	1.061	1.988	1.676	1.637	126.8	73.2	15.93	39.53	2	95.9	152.3	127.6	141.6	121.1	114.5	28.6	84.6	120.2	71.2	72.3	70	95.9	152.3	127.6	141.6	121.1	114.5	28.6	84.6	120.2	71.2	72.3	70	376910	252934	52633.7	173550	161853		112562
FALSE	High	Master Protein	A5YKK6	CCR4-NOT transcription complex subunit 1 OS=Homo sapiens OX=9606 GN=CNOT1 PE=1 SV=2	1.228	0.984496	17.81	1.19	1.48	0.395	0.441	1.27	1.266	99.3	100.7	48.6	16.3	2	136.7	164.6	46.1	43.2	105.5	100.4	114.8	111.3	116.8	98.1	83.1	79.3	136.7	164.6	46.1	43.2	105.5	100.4	114.8	111.3	116.8	98.1	83.1	79.3	294216
FALSE	High	Master Protein	Q13451	Peptidyl-prolyl cis-trans isomerase FKBP5 OS=Homo sapiens OX=9606 GN=FKBP5 PE=1 SV=2	0.488	0.57246	40.05	2.315	0.465	0.171	0.956	0.464	0.511	76	124	35.84	43.45	2	64.7	80.3	27.4	106.6	85.8	83.3	28.5	163.9	113.2	112.5	176.6	157.2	64.7	80.3	27.4	106.6	85.8	83.3	28.5	163.9	113.2	112.5	176.6	157.2	338369		95578.9	210932	184940		526381
FALSE	High	Master Protein	Q8TB52	F-box only protein 30 OS=Homo sapiens OX=9606 GN=FBXO30 PE=1 SV=3	1.157	0.989901	65.41	4.132	0.51	0.875	1.531	3.179	0.86	119.1	80.9	30.91	72.95	2	103.2	82.2	145.4	55.3	112.9	128.1	25	161.2	166.2	36.1	35.5	148.9	103.2	82.2	145.4	55.3	112.9	128.1	25	161.2	166.2	36.1	35.5	148.9	202440	286947		161039	180251		213547
FALSE	High	Master Protein	Q2NKX8	DNA excision repair protein ERCC-6-like OS=Homo sapiens OX=9606 GN=ERCC6L PE=1 SV=1	1.1	0.998141	123.44	9.044	1.402	4.742	0.149	0.22	0.862	110.4	89.6	46.56	117.76	2	76.2	112.1	114.7	11.1	83.4	108.9	8.4	79.9	24.2	75	379.7	126.3	76.2	112.1	114.7	11.1	83.4	108.9	8.4	79.9	24.2	75	379.7	126.3	379696	311364		163514	210758		145578
FALSE	High	Master Protein	P36871	Phosphoglucomutase-1 OS=Homo sapiens OX=9606 GN=PGM1 PE=1 SV=3	0.414	0.415646	29.64	1.664	0.486	0.282	0.352	0.341	0.508	59.7	140.3	37.16	38.14	2	72.7	58.2	36.4	39.3	70.9	98.6	41.7	143	159.7	124.5	195.3	159.9	72.7	58.2	36.4	39.3	70.9	98.6	41.7	143	159.7	124.5	195.3	159.9	95071.8	41819.8	17324.9	148745	204088		278642
FALSE	High	Master Protein	Q6PJG6	BRCA1-associated ATM activator 1 OS=Homo sapiens OX=9606 GN=BRAT1 PE=1 SV=2	0.786	0.950023	22.59	0.909	0.672	0.495	1.294	0.712	0.867	86	114	14.69	27.16	2	70.2	82.3	76.7	104.4	95.3	93	77.1	126.4	155	80.6	132.8	106.4	70.2	82.3	76.7	104.4	95.3	93	77.1	126.4	155	80.6	132.8	106.4	324942	242779	61895.3	217958	209721		268352
FALSE	High	Master Protein	Q8WVV9	Heterogeneous nuclear ribonucleoprotein L-like OS=Homo sapiens OX=9606 GN=HNRNPLL PE=1 SV=1	0.462	0.535982	111.97	3.069	0.768	0.231	1.189	0.278	0.239	73.4	126.6	35.84	44.11	2	88.6	103.5	60.3	124.2	57.6	52.4	27.6	109	168.9	100.9	145.5	161.4	88.6	103.5	60.3	124.2	57.6	52.4	27.6	109	168.9	100.9	145.5	161.4	385660	199459	55202.7	133740	119735		274569
FALSE	High	Master Protein	Q13111	Chromatin assembly factor 1 subunit A OS=Homo sapiens OX=9606 GN=CHAF1A PE=1 SV=3	1.11	0.99944	33	1.737	1.03	0.696	1.152	2.019	1.069	98	102	26.31	46.79	2	68.8	139.8	95.5	127.3	81.2	115.8	39.6	135.8	137.2	110.5	40.2	108.3	68.8	139.8	95.5	127.3	81.2	115.8	39.6	135.8	137.2	110.5	40.2	108.3	575712	315191	78744.7	193486	272382		300656
FALSE	High	Master Protein	O00203	AP-3 complex subunit beta-1 OS=Homo sapiens OX=9606 GN=AP3B1 PE=1 SV=3	1.529	0.919317	29.83	1.477	1.982	1.691	0.325	1.583	0.914	116.9	83.1	45.26	15.78	2	121.3	125.5	167.7	26.5	155.5	85.6	82.1	63.3	99.1	81.6	98.2	93.6	121.3	125.5	167.7	26.5	155.5	85.6	82.1	63.3	99.1	81.6	98.2	93.6	296782	317491		212764	115607		80488.9
FALSE	High	Master Protein	Q86YP4	Transcriptional repressor p66-alpha OS=Homo sapiens OX=9606 GN=GATAD2A PE=1 SV=1	1.02	0.995861	96.2	1.093	4.568	0.362	0.953	4.335	0.355	103.7	96.3	72.81	64.46	2	44	246	50.8	129.3	158.5	44.4	34.5	43.4	140.1	130.6	31.5	146.8	44	246	50.8	129.3	158.5	44.4	34.5	43.4	140.1	130.6	31.5	146.8	2.12811e+06	258473	167895	793724	150727		111172
FALSE	High	Master Protein	Q9NQH7	Xaa-Pro aminopeptidase 3 OS=Homo sapiens OX=9606 GN=XPNPEP3 PE=1 SV=1	1.785	0.835444	11.98	1.836	1.462	2.294	1.547	1.823	1.749	130.7	69.3	29.7	34.35	2	165.8	165.2	151.5	104	81	96.3	90.3	113	66	67.2	44.4	55.1	165.8	165.2	151.5	104	81	96.3	90.3	113	66	67.2	44.4	55.1	291922	214317					107332
FALSE	High	Master Protein	Q9BTY7	Protein HGH1 homolog OS=Homo sapiens OX=9606 GN=HGH1 PE=1 SV=1	0.949	0.984985	52.53	2.49	0.866	0.669	1.041	1.358	0.674	93.6	106.4	17.02	46.24	2	77	120.5	95.8	101.5	95.5	78.1	33	124.5	177.8	99.4	77.8	119.2	77	120.5	95.8	101.5	95.5	78.1	33	124.5	177.8	99.4	77.8	119.2	663956	422996	64399.4	304574	245870		368828
FALSE	High	Master Protein	Q13330	Metastasis-associated protein MTA1 OS=Homo sapiens OX=9606 GN=MTA1 PE=1 SV=2	1.127	0.993544	58.94	7.927	1.513	1.625	0.84	0.546	0.729	96.1	103.9	33.57	57.27	2	113.8	173.4	92.9	73	91.6	90.5	14.4	114.6	57.1	86.9	167.8	124.1	113.8	173.4	92.9	73	91.6	90.5	14.4	114.6	57.1	86.9	167.8	124.1	447912	192151		136981	133531		159195
FALSE	High	Master Protein	P07942	Laminin subunit beta-1 OS=Homo sapiens OX=9606 GN=LAMB1 PE=1 SV=2	0.646	0.852476	25.03	1.479	0.86	0.495	0.593	0.636	0.655	81.2	118.8	20.46	37.32	3	64	114	80.2	89	79.7	73.8	44.3	127.6	173.8	141.5	107.3	104.8	64	114	80.2	89	79.7	73.8	44.3	127.6	173.8	141.5	107.3	104.8	515160	313268	44827.6	186449	166853		278847
FALSE	High	Master Protein	O14562	Ubiquitin domain-containing protein UBFD1 OS=Homo sapiens OX=9606 GN=UBFD1 PE=1 SV=2	2.069	0.716562	68.16	6.88	2.331	2.196	1.948	0.429	0.41	111.7	88.3	34.05	68.53	2	99.3	95.4	128.7	166.7	75.4	71	15.2	51.2	78.5	75.3	173.1	170.2	99.3	95.4	128.7	166.7	75.4	71	15.2	51.2	78.5	75.3	173.1	170.2	311045	465217	112954	117068	109351		105356
FALSE	High	Master Protein	P55263	Adenosine kinase OS=Homo sapiens OX=9606 GN=ADK PE=1 SV=2	1.411	0.956993	64.56	9.492	0.875	1.227	2.104	1.623	0.585	101.8	98.2	34.92	48.96	2	89.9	93.2	126.6	132.3	180.7	67.9	9.5	106.5	103.2	62.9	111.3	116	89.9	93.2	126.6	132.3	180.7	67.9	9.5	106.5	103.2	62.9	111.3	116	310214	337753	66173	348346	129116		190614
FALSE	High	Master Protein	O43264	Centromere/kinetochore protein zw10 homolog OS=Homo sapiens OX=9606 GN=ZW10 PE=1 SV=3	0.969	0.989901	39.43	1.479	1.4	0.792	0.875	0.684	1.074	98.2	101.8	33.07	45.06	3	56.7	127.4	140.2	86.5	71.5	111.1	32.3	90.9	175.3	98.7	104.7	104.8	56.7	127.4	140.2	86.5	71.5	111.1	32.3	90.9	175.3	98.7	104.7	104.8	908387	800479	92597.8	295188	452687		348504
FALSE	High	Master Protein	Q96EV2	RNA-binding protein 33 OS=Homo sapiens OX=9606 GN=RBM33 PE=1 SV=3	0.873	0.977527	25.78	2.29	0.718	0.814	0.382	0.935	1.006	91.9	108.1	15.08	69.74	2	67.1	80.9	96.1	101.8	76.5	84.8	29.3	112.7	118	266.7	81.8	84.3	67.1	80.9	96.1	101.8	76.5	84.8	29.3	112.7	118	266.7	81.8	84.3	386401	367284	72986.7	211322	231180		289407
FALSE	High	Master Protein	P35527	Keratin, type I cytoskeletal 9 OS=Homo sapiens OX=9606 GN=KRT9 PE=1 SV=3	0.743	0.828332	104.64	1.063	0.172	0.52	0.281	2.182	3	41.6	158.4	135.79	45.34	9	9.9	10.5	24.6	13.5	332.8	312.4	65.9	72.8	50.3	48.2	133.3	125.8	9.9	10.5	24.6	13.5	332.8	312.4	65.9	72.8	50.3	48.2	133.3	125.8	773098	1.70066e+06	145628	2.01659e+07	1.86822e+07	14315.3	3.9709e+06
FALSE	High	Master Protein	O15240	Neurosecretory protein VGF OS=Homo sapiens OX=9606 GN=VGF PE=1 SV=2	0.812	0.956993	15.74	1.729	0.746	0.877	1.593	0.751	0.722	94.8	105.2	31.86	26.64	2	95.9	85.3	119.1	154.2	78.2	67.3	55.5	114.4	135.9	96.8	104.1	93.3	95.9	85.3	119.1	154.2	78.2	67.3	55.5	114.4	135.9	96.8	104.1	93.3	289035	323089	78412	153325	130229		208248
FALSE	High	Master Protein	Q6NYC8	Phostensin OS=Homo sapiens OX=9606 GN=PPP1R18 PE=1 SV=1	2.073	0.708847	68.43	1.905	3.264	2.256	1.35	9.135	0.519	146.1	53.9	53.48	53.31	2	191.3	152	157	44.9	225.3	52.9	100.5	46.6	69.6	33.2	24.7	102.1	191.3	152	157	44.9	225.3	52.9	100.5	46.6	69.6	33.2	24.7	102.1	265558	219721		227872
FALSE	High	Master Protein	Q6P3W7	SCY1-like protein 2 OS=Homo sapiens OX=9606 GN=SCYL2 PE=1 SV=1	0.676	0.887396	85.12	5.988	0.271	0.916	0.233	0.705	0.649	86.2	113.8	45.65	43.48	2	119.9	32	110	38.5	94.5	97.6	20	117.7	120.1	165.2	134	150.5	119.9	32	110	38.5	94.5	97.6	20	117.7	120.1	165.2	134	150.5		246315		153061	155981		177056
FALSE	High	Master Protein	O00505	Importin subunit alpha-4 OS=Homo sapiens OX=9606 GN=KPNA3 PE=1 SV=2	0.572	0.732461	77.78	2.469	0.796	0.315	0.623	0.526	0.232	83.1	116.9	17.84	46.24	2	57.4	91.6	71	95.3	89.9	83.8	23.3	107.4	166.6	102.9	138.8	172	57.4	91.6	71	95.3	89.9	83.8	23.3	107.4	166.6	102.9	138.8	172	504850	314693	87286.4	270311	294672		306874
FALSE	High	Master Protein	Q96PN7	Transcriptional-regulating factor 1 OS=Homo sapiens OX=9606 GN=TRERF1 PE=1 SV=1	0.621	0.827774	71.63	2.839	0.762	0.054	0.1	0.654	0.59	85.6	114.4	72.93	39.89	2	135.2	108.1	6.8	11.6	74.6	118.7	47.6	141.8	124.5	115.9	114.1	201.2	135.2	108.1	6.8	11.6	74.6	118.7	47.6	141.8	124.5	115.9	114.1	201.2	270922				169966		191121
FALSE	High	Master Protein	P16435	NADPH--cytochrome P450 reductase OS=Homo sapiens OX=9606 GN=POR PE=1 SV=2	0.424	0.30727	27.33	0.657	0.332	0.416	0.973	0.39	0.433	60.4	139.6	26.23	38.19	4	49.9	45.9	80.4	50.4	76.8	80.1	62	132.5	155.9	90.2	196.8	178.9	49.9	45.9	80.4	50.4	76.8	80.1	62	132.5	155.9	90.2	196.8	178.9	287367	289606		306632	257911		415363
FALSE	High	Master Protein	O15213	WD repeat-containing protein 46 OS=Homo sapiens OX=9606 GN=WDR46 PE=1 SV=3	1.676	0.887396	52.42	5.177	1.903	3.58	0.962	1.205	1.476	131.4	68.6	30.11	36.84	2	157.3	160	169.1	63.3	113	128.8	30.4	84.1	47.2	65.8	93.8	87.2	157.3	160	169.1	63.3	113	128.8	30.4	84.1	47.2	65.8	93.8	87.2	355170	300724		145284	163327		100349
FALSE	High	Master Protein	O00461	Golgi integral membrane protein 4 OS=Homo sapiens OX=9606 GN=GOLIM4 PE=1 SV=1	0.836	0.956993	32.98	2.443	0.567	0.751	0.667	1.034	0.93	87.8	112.2	20.91	35.67	2	87.2	83.2	94.3	67	124.3	103.8	35.7	146.7	125.5	100.5	120.2	111.7	87.2	83.2	94.3	67	124.3	103.8	35.7	146.7	125.5	100.5	120.2	111.7	334839	304052	40499.4	289614	238733		317544
FALSE	High	Master Protein	O75475	PC4 and SFRS1-interacting protein OS=Homo sapiens OX=9606 GN=PSIP1 PE=1 SV=1	1.292	0.980192	64.94	6.332	1.872	1.214	1.375	0.58	0.74	107	93	39.23	48.39	2	96.7	145	176.3	118.8	58.2	76.6	15.3	77.5	145.3	86.4	100.5	103.5	96.7	145	176.3	118.8	58.2	76.6	15.3	77.5	145.3	86.4	100.5	103.5	526610	512626	64748.3	122422	158878		151228
FALSE	High	Master Protein	Q7L2H7	Eukaryotic translation initiation factor 3 subunit M OS=Homo sapiens OX=9606 GN=EIF3M PE=1 SV=1	0.398	0.367673	42.63	0.204	0.321	0.599	0.517	0.494	0.165	51.6	148.4	31.91	64.83	3	57.4	50.5	47.3	37.5	64.4	22.6	340.4	150.3	84.7	57.3	156.1	131.3	57.4	50.5	47.3	37.5	64.4	22.6	340.4	150.3	84.7	57.3	156.1	131.3	275583	134562	30942.8	142539	64411.1	5069.18	542681
FALSE	High	Master Protein	Q13557	Calcium/calmodulin-dependent protein kinase type II subunit delta OS=Homo sapiens OX=9606 GN=CAMK2D PE=1 SV=3	0.478	0.534286	73.4	2.217	0.452	0.184	0.101	0.505	0.602	71	129	42.21	35.63	2	85.3	91.6	59	14.7	73	87.7	38	156.4	166.5	140.6	141.4	145.6	85.3	91.6	59	14.7	73	87.7	38	156.4	166.5	140.6	141.4	145.6	400448	233307		135190	266609		447252
FALSE	High	Master Protein	Q13885	Tubulin beta-2A chain OS=Homo sapiens OX=9606 GN=TUBB2A PE=1 SV=1	0.695	0.887396	90.54	3.182	0.25	1.017	0.475	0.395	1.141	65.6	134.4	47.78	61.27	2	49.1	47	62.9	64.4	86.9	143.4	15.4	187.9	61.9	135.5	219.8	125.7	49.1	47	62.9	64.4	86.9	143.4	15.4	187.9	61.9	135.5	219.8	125.7	344062	369354	70874.6	368497	600030		740216
FALSE	High	Master Protein	O95881	Thioredoxin domain-containing protein 12 OS=Homo sapiens OX=9606 GN=TXNDC12 PE=1 SV=1	0.533	0.573743	10.72	0.565	0.152	0.564	0.281	0.585	0.505	57.3	142.7	55.1	47.89	2	38	22.9	60.1	53.1	105.5	111.1	35.6	149.9	92.4	131.9	183.5	216.1	38	22.9	60.1	53.1	105.5	111.1	35.6	149.9	92.4	131.9	183.5	216.1		398661	73706.3	646967	672720		853896
FALSE	High	Master Protein	Q00403	Transcription initiation factor IIB OS=Homo sapiens OX=9606 GN=GTF2B PE=1 SV=1	0.615	0.793036	77.32	2.321	0.148	0.804	0.16	0.47	0.881	84.7	115.3	65.38	40.25	3	115.3	29	89.7	15.6	78.3	156.3	52.9	142.9	91.2	91.2	162.7	175	115.3	29	89.7	15.6	78.3	156.3	52.9	142.9	91.2	91.2	162.7	175		275450		218290	429828		369941
FALSE	High	Master Protein	Q9BQ70	Transcription factor 25 OS=Homo sapiens OX=9606 GN=TCF25 PE=1 SV=1	0.827	0.956993	32.97	1.832	0.618	0.584	0.76	0.925	0.9	90.9	109.1	22.95	69.6	2	62.8	75.6	82.6	116.9	74.6	99.4	26.2	100.6	129.6	262.3	80.2	89.4	62.8	75.6	82.6	116.9	74.6	99.4	26.2	100.6	129.6	262.3	80.2	89.4	462426	404270	79999.5	264010	346927		330689
FALSE	High	Master Protein	Q13564	NEDD8-activating enzyme E1 regulatory subunit OS=Homo sapiens OX=9606 GN=NAE1 PE=1 SV=1	0.999	0.990748	36.55	0.044	0.73	0.925	1.433	1.08	1.234	98.7	101.3	19.23	177.82	2	32.3	36.6	46.8	54.6	40	48.4	726.2	50.2	50.6	38.1	37	39.2	32.3	36.6	46.8	54.6	40	48.4	726.2	50.2	50.6	38.1	37	39.2	451662	461864	101136	285294	341191	21010.5	332555
FALSE	High	Master Protein	Q9Y263	Phospholipase A-2-activating protein OS=Homo sapiens OX=9606 GN=PLAA PE=1 SV=2	0.967	0.989901	7.34	2.631	0.996	0.697	1.024	0.927	0.939	98.4	101.6	9.63	31.58	2	113.1	107.6	93.5	92.4	92.1	109.8	43	108	134.1	90.2	99.3	116.9	113.1	107.6	93.5	92.4	92.1	109.8	43	108	134.1	90.2	99.3	116.9	378881	263568	48853.6	187641	220776		204504
FALSE	High	Master Protein	P23258	Tubulin gamma-1 chain OS=Homo sapiens OX=9606 GN=TUBG1 PE=1 SV=2	1.037	0.995861	31.65	0.919	3.782	0.59	1.346	1.169	0.913	103.1	96.9	18.58	26.24	3	94.7	137	86.7	118.9	101.3	90.1	69	69.4	125.3	86.1	98.5	122.9	94.7	137	86.7	118.9	101.3	90.1	69	69.4	125.3	86.1	98.5	122.9	508466	264873	57588.4	178008	210182		168747
FALSE	High	Master Protein	P53041	Serine/threonine-protein phosphatase 5 OS=Homo sapiens OX=9606 GN=PPP5C PE=1 SV=1	1.864	0.798533	71.16	2.567	1.775	3.829	0.434	0.778	1.957	133	67	45.53	25.26	3	164.7	164.2	172.9	35.4	74.2	138.8	64.1	92.5	45.2	81.6	95.5	70.9	164.7	164.2	172.9	35.4	74.2	138.8	64.1	92.5	45.2	81.6	95.5	70.9	401044	338377		104959	193658		121467
FALSE	High	Master Protein	Q9H2W6	39S ribosomal protein L46, mitochondrial OS=Homo sapiens OX=9606 GN=MRPL46 PE=1 SV=1	0.687	0.873604	74.84	0.406	2.681	0.863	0.226	1.004	0.547	86.6	113.4	68.85	52.32	2	40.3	160.3	135.8	14.3	99.4	51.5	224.9	71.2	149.3	65.6	98.2	89.3	40.3	160.3	135.8	14.3	99.4	51.5	224.9	71.2	149.3	65.6	98.2	89.3	1.99073e+06	1.35094e+06		714613	243439	6352.86	475364
FALSE	High	Master Protein	Q9Y3C6	Peptidyl-prolyl cis-trans isomerase-like 1 OS=Homo sapiens OX=9606 GN=PPIL1 PE=1 SV=1	1.296	0.956993	79.47	2.013	0.623	2.753	0.29	1.101	1.526	90.2	109.8	47.9	51.6	3	44.1	82.2	103.5	65.5	162.9	160.6	30.7	114.6	39.4	140.5	146	110	44.1	82.2	103.5	65.5	162.9	160.6	30.7	114.6	39.4	140.5	146	110	864031	871535	85626.4	991159	964105		554156
FALSE	High	Master Protein	Q9NXF1	Testis-expressed protein 10 OS=Homo sapiens OX=9606 GN=TEX10 PE=1 SV=2	0.9	0.983525	21.6	2.248	1.125	0.847	0.824	0.955	0.647	89.8	110.2	24.32	36.11	2	91.2	139.2	71.7	109.8	87.8	86.1	37.6	93.4	113.2	111.6	107.9	150.5	91.2	139.2	71.7	109.8	87.8	86.1	37.6	93.4	113.2	111.6	107.9	150.5	628885	259517	74464.3	229561	222105		157397
FALSE	High	Master Protein	Q9BRR8	G patch domain-containing protein 1 OS=Homo sapiens OX=9606 GN=GPATCH1 PE=1 SV=1	1.172	0.990748	67.96	2.394	1.651	1.043	0.576	1.318	0.385	104.5	95.5	39.73	34.84	2	97.3	167	132.4	47.6	107.7	77.9	41.3	101.8	128.1	85.8	83	130.1	97.3	167	132.4	47.6	107.7	77.9	41.3	101.8	128.1	85.8	83	130.1	708154	449640		264197	167388		231970
FALSE	High	Master Protein	Q93009	Ubiquitin carboxyl-terminal hydrolase 7 OS=Homo sapiens OX=9606 GN=USP7 PE=1 SV=2	1.095	0.99944	40.15	2.106	1.376	0.903	1.326	0.751	0.784	99.4	100.6	10.67	38.13	2	87.5	117.1	111.6	94.1	100.6	102.3	42.3	86.1	122.5	71	134.1	130.8	87.5	117.1	111.6	94.1	100.6	102.3	42.3	86.1	122.5	71	134.1	130.8	559126	426942	37336.8	277964	278936		221002
FALSE	High	Master Protein	Q96AC1	Fermitin family homolog 2 OS=Homo sapiens OX=9606 GN=FERMT2 PE=1 SV=1	0.984	0.989901	51.02	18.465	0.967	1.408	0.709	0.425	1.002	101.6	98.4	23.68	67.02	2	124.1	95.6	127	62.4	91.9	99.6	6.7	98.9	90.2	88	216	99.5	124.1	95.6	127	62.4	91.9	99.6	6.7	98.9	90.2	88	216	99.5	324018	344650		180193	192797		180218
FALSE	High	Master Protein	P52948	Nuclear pore complex protein Nup98-Nup96 OS=Homo sapiens OX=9606 GN=NUP98 PE=1 SV=4	1.115	0.998141	50.88	2.496	1.324	1.417	0.939	0.532	0.652	116.3	83.7	37.99	63.22	2	117.1	148	63.1	48.1	95	116.6	46.9	111.8	44.5	51.3	178.7	178.8	117.1	148	63.1	48.1	95	116.6	46.9	111.8	44.5	51.3	178.7	178.8	531823	181463		197616	239344		216022
FALSE	High	Master Protein	Q16795	NADH dehydrogenase [ubiquinone] 1 alpha subcomplex subunit 9, mitochondrial OS=Homo sapiens OX=9606 GN=NDUFA9 PE=1 SV=2	0.842	0.956993	16.42	0.996	0.886	0.57	1.598	0.789	0.799	85.1	114.9	27.4	82.22	2	60.5	80	63.4	109.7	64.9	56.6	339.5	87.9	109.6	71.4	85.3	71.2	60.5	80	63.4	109.7	64.9	56.6	339.5	87.9	109.6	71.4	85.3	71.2	563168	357842	115959	264475	227627	5563.55	332659
FALSE	High	Master Protein	P20962	Parathymosin OS=Homo sapiens OX=9606 GN=PTMS PE=1 SV=2	0.631	0.708449	42.23	2.357	0.229	0.42	0.61	0.653	0.678	67.9	132.1	52.93	46.82	2	24.3	27.8	71	84	109.1	107.2	10.1	128.3	174.9	144.3	162.7	156.3	24.3	27.8	71	84	109.1	107.2	10.1	128.3	174.9	144.3	162.7	156.3	495582	1.01274e+06	224497	1.12466e+06	1.09006e+06		1.22872e+06
FALSE	High	Master Protein	Q9BZF1	Oxysterol-binding protein-related protein 8 OS=Homo sapiens OX=9606 GN=OSBPL8 PE=1 SV=3	0.586	0.779198	91.73	6.645	1.044	0.326	0.058	0.607	0.566	70.6	129.4	65.23	43.68	2	135.7	151.5	55.7	7.7	74.9	65.5	20.4	145.1	170.9	133.2	123.6	115.8	135.7	151.5	55.7	7.7	74.9	65.5	20.4	145.1	170.9	133.2	123.6	115.8	491771			140788	121367		253150
FALSE	High	Master Protein	Q68E01	Integrator complex subunit 3 OS=Homo sapiens OX=9606 GN=INTS3 PE=1 SV=1	1.413	0.956993	61.97	1.269	0.208	2.115	1.573	0.934	5.061	112.9	87.1	49.6	55.1	3	64.3	48.1	185.4	78.1	144.5	112.9	60.4	150.8	167.3	48.8	87	52.5	64.3	48.1	185.4	78.1	144.5	112.9	60.4	150.8	167.3	48.8	87	52.5	218076	1.32148e+06	83321.2	722167	457766		721627
FALSE	High	Master Protein	Q8WZ82	Esterase OVCA2 OS=Homo sapiens OX=9606 GN=OVCA2 PE=1 SV=1	0.973	0.989901	25.63	0.735	0.99	0.955	3.73	1.009	0.742	107.8	92.2	24.67	22.47	2	109.8	103.3	101.1	149.9	110.2	67.3	84.1	84.4	120.5	61.7	109.4	98.3	109.8	103.3	101.1	149.9	110.2	67.3	84.1	84.4	120.5	61.7	109.4	98.3	360432	334969	93072.3	199607	159043		187609
FALSE	High	Master Protein	O95104	SR-related and CTD-associated factor 4 OS=Homo sapiens OX=9606 GN=SCAF4 PE=1 SV=3	4.041	0.088891	158.86	10.039	1.627	27.536	14.941	1.379	1.497	162.8	37.2	17.08	89.53	2	141.3	166.9	132.4	181.2	110.4	152.4	14.1	102.6	4.8	12.1	80.1	101.8	141.3	166.9	132.4	181.2	110.4	152.4	14.1	102.6	4.8	12.1	80.1	101.8	544606	346155	88789.2	208676	284085		179995
FALSE	High	Master Protein	Q9BQ67	Glutamate-rich WD repeat-containing protein 1 OS=Homo sapiens OX=9606 GN=GRWD1 PE=1 SV=1	0.491	0.551433	111.76	3.05	0.24	0.786	0.307	1.482	0.12	55	145	56.21	48.84	3	89.4	35.3	120.6	44.9	61.8	28	23.7	139	138.9	139	145.6	233.7	89.4	35.3	120.6	44.9	61.8	28	23.7	139	138.9	139	145.6	233.7		388787					311202
FALSE	High	Master Protein	Q06210	Glutamine--fructose-6-phosphate aminotransferase [isomerizing] 1 OS=Homo sapiens OX=9606 GN=GFPT1 PE=1 SV=3	0.654	0.804142	51.46	1.571	0.602	0.908	0.233	0.462	0.711	79	121	29.64	26.65	4	58.4	80.3	94.2	35.6	77.8	84.7	184.2	115.5	91.7	100.9	149.5	127.1	58.4	80.3	94.2	35.6	77.8	84.7	184.2	115.5	91.7	100.9	149.5	127.1	885809	815610		582237	625373	4872.84	802960
FALSE	High	Master Protein	Q12788	Transducin beta-like protein 3 OS=Homo sapiens OX=9606 GN=TBL3 PE=1 SV=2	1.537	0.920439	24.67	5.304	1.911	1.399	0.129	1.484	1.592	122.7	77.3	50.79	40.88	3	160	182	154.1	15.2	99	103.9	30.2	95.3	110.1	118.3	66.7	65.3	160	182	154.1	15.2	99	103.9	30.2	95.3	110.1	118.3	66.7	65.3	529006	358654		166611	172521		148855
FALSE	High	Master Protein	O75935	Dynactin subunit 3 OS=Homo sapiens OX=9606 GN=DCTN3 PE=1 SV=1	1.561	0.920495	33.87	3.338	1.019	0.685	1.601	1.732	1.522	117.2	82.8	15.35	51.65	2	84.9	106.8	111.3	133.6	128.5	111.4	25.4	104.9	162.4	83.5	74.2	73.2	84.9	106.8	111.3	133.6	128.5	111.4	25.4	104.9	162.4	83.5	74.2	73.2	587387	489975	110274	408980	349691		309929
FALSE	High	Master Protein	P63172	Dynein light chain Tctex-type 1 OS=Homo sapiens OX=9606 GN=DYNLT1 PE=1 SV=1	0.741	0.919317	14.69	15.963	0.714	0.406	0.743	0.739	0.882	89.3	110.7	15.02	55.63	2	90.3	73	77.7	111.2	87.6	90.1	5.7	102.3	191.6	149.8	118.6	102.2	90.3	73	77.7	111.2	87.6	90.1	5.7	102.3	191.6	149.8	118.6	102.2	377494	321755	86368.7	262351	266114		284450
FALSE	High	Master Protein	P13674	Prolyl 4-hydroxylase subunit alpha-1 OS=Homo sapiens OX=9606 GN=P4HA1 PE=1 SV=2	1.478	0.948675	50.01	2.582	1.54	0.955	1.951	1.418	0.568	110.4	89.6	44.17	46.15	3	98.3	99.5	142.4	200.4	86.1	57.6	38.5	64.1	146.8	107.5	58.4	100.3	98.3	99.5	142.4	200.4	86.1	57.6	38.5	64.1	146.8	107.5	58.4	100.3	480396	550733	145316	240704	158880		96860.2
FALSE	High	Master Protein	Q9UIL1	Short coiled-coil protein OS=Homo sapiens OX=9606 GN=SCOC PE=1 SV=2	0.841	0.956993	66.48	3.763	1.066	0.359	1.7	0.605	0.664	92.6	107.4	28.61	62.69	2	73.9	99.4	80.8	137.7	84.7	65.5	19.6	93.3	225.4	81	140.1	98.5	73.9	99.4	80.8	137.7	84.7	65.5	19.6	93.3	225.4	81	140.1	98.5	640272	416795	133168	315736	240729		323057
FALSE	High	Master Protein	Q9NR12	PDZ and LIM domain protein 7 OS=Homo sapiens OX=9606 GN=PDLIM7 PE=1 SV=1	0.287	0.0342753	38.6	0.237	0.216	0.169	0.346	0.372	0.404	40.7	159.3	38.41	23.67	2	63.3	42.8	18.4	38.4	35.2	32.2	219	200.6	147.4	140.2	132.5	130.1	63.3	42.8	18.4	38.4	35.2	32.2	219	200.6	147.4	140.2	132.5	130.1						3792.65	853454
FALSE	High	Master Protein	O95684	Centrosomal protein 43 OS=Homo sapiens OX=9606 GN=CEP43 PE=1 SV=1	0.981	0.992064	77.17	2.035	0.552	1.641	1.494	0.268	0.644	82.4	117.6	47.5	41.48	2	77.1	73.4	166.1	108.9	37.7	83.3	35.6	163.2	102.5	85.2	127.5	139.5	77.1	73.4	166.1	108.9	37.7	83.3	35.6	163.2	102.5	85.2	127.5	139.5	458107	830780	102126	97353.4	297126		547991
FALSE	High	Master Protein	Q9H0R6	Glutamyl-tRNA(Gln) amidotransferase subunit A, mitochondrial OS=Homo sapiens OX=9606 GN=QRSL1 PE=1 SV=2	1.151	0.993292	4.42	2.726	1.117	0.766	1.185	1.122	1.181	105.8	94.2	17.08	39.82	2	101.5	134	94.6	106.3	98.3	81.3	39.4	149.2	131.8	87	90.8	85.8	101.5	134	94.6	106.3	98.3	81.3	39.4	149.2	131.8	87	90.8	85.8	646201	236017	76976.4	274578	223836		386782
FALSE	High	Master Protein	Q9Y3B4	Splicing factor 3B subunit 6 OS=Homo sapiens OX=9606 GN=SF3B6 PE=1 SV=1	0.769	0.91195	65.64	8.731	0.62	1.168	0.952	0.498	0.475	86.1	113.9	91	57.88	3	45.9	62.4	80.5	306	47.2	114.7	10.8	62.1	76.2	117.3	161.5	115.2	45.9	62.4	80.5	306	47.2	114.7	10.8	62.1	76.2	117.3	161.5	115.2	1.13019e+06	1.03777e+06	859874	457408	1.2145e+06		436004
FALSE	High	Master Protein	Q9NTJ5	Phosphatidylinositol-3-phosphatase SAC1 OS=Homo sapiens OX=9606 GN=SACM1L PE=1 SV=2	0.372	0.152081	41.2	2.806	0.264	0.436	0.335	0.413	0.025	54.3	145.7	71.05	51.66	2	84.3	32.5	33.5	91.8	116.7	5.1	27.8	127.7	95.7	200.5	159.8	224.7	84.3	32.5	33.5	91.8	116.7	5.1	27.8	127.7	95.7	200.5	159.8	224.7			94979.2	483209			530536
FALSE	High	Master Protein	Q7L2J0	7SK snRNA methylphosphate capping enzyme OS=Homo sapiens OX=9606 GN=MEPCE PE=1 SV=1	1.201	0.980192	78.34	2.542	0.523	0.609	6.241	0.851	1.695	103.3	96.7	33.83	58.44	3	46.2	75.3	109.2	137.4	126.5	105.4	15.1	156.7	152.1	63.2	141.9	71.1	46.2	75.3	109.2	137.4	126.5	105.4	15.1	156.7	152.1	63.2	141.9	71.1	1.03499e+06	1.20163e+06	283481	1.0068e+06	827796		1.15782e+06
FALSE	High	Master Protein	Q99653	Calcineurin B homologous protein 1 OS=Homo sapiens OX=9606 GN=CHP1 PE=1 SV=3	1.063	0.99944	46.8	2.877	1.533	1.062	0.676	1.064	0.778	102.7	97.3	27.96	32.41	2	106.1	155.7	118.6	84.3	103.7	69.7	36.9	101.6	111.7	124.7	97.5	89.5	106.1	155.7	118.6	84.3	103.7	69.7	36.9	101.6	111.7	124.7	97.5	89.5	733174	447224	59590.6	282641	187467		257112
FALSE	High	Master Protein	Q92615	La-related protein 4B OS=Homo sapiens OX=9606 GN=LARP4B PE=1 SV=3	1.132	0.993544	13.59	3.995	0.987	1.152	2.151	1.069	1.112	111.2	88.8	15.09	34.36	2	140	97.1	100	135.5	113.5	118.1	35	98.4	86.8	63	106.2	106.2	140	97.1	100	135.5	113.5	118.1	35	98.4	86.8	63	106.2	106.2	352912	291096	73968.4	238907	245260		192328
FALSE	High	Master Protein	P61221	ATP-binding cassette sub-family E member 1 OS=Homo sapiens OX=9606 GN=ABCE1 PE=1 SV=1	0.725	0.89647	29.42	1.422	0.565	0.709	0.374	0.742	0.817	79.4	120.6	38.7	46.82	3	54.6	80.2	107.1	36.5	109.4	114.6	17.2	135	147.1	89.9	146.6	161.9	54.6	80.2	107.1	36.5	109.4	114.6	17.2	135	147.1	89.9	146.6	161.9	608893	843121	40222.6	622963	643456		713698
FALSE	High	Master Protein	Q9UPT8	Zinc finger CCCH domain-containing protein 4 OS=Homo sapiens OX=9606 GN=ZC3H4 PE=1 SV=3	1.211	0.984496	14.02	4.128	1.271	1.071	0.945	1.155	1.3	112.6	87.4	20.87	32.17	4	150.2	131.6	123.5	87.6	95.2	102.6	36.4	103.6	115.3	92.7	82.5	78.9	150.2	131.6	123.5	87.6	95.2	102.6	36.4	103.6	115.3	92.7	82.5	78.9	452210	339854	45191.6	189402	201254		191364
FALSE	High	Master Protein	P41208	Centrin-2 OS=Homo sapiens OX=9606 GN=CETN2 PE=1 SV=1	1.458	0.950571	79.78	0.316	2.789	1.334	2.201	0.632	1.594	114.7	85.3	28.18	150.74	2	67.3	66.9	70.7	111.5	51.1	92.5	501.6	30.3	45.1	33.7	71.2	58.3	67.3	66.9	70.7	111.5	51.1	92.5	501.6	30.3	45.1	33.7	71.2	58.3	501581	581438	153559	303751	542383	11661	143078
FALSE	High	Master Protein	Q8NI36	WD repeat-containing protein 36 OS=Homo sapiens OX=9606 GN=WDR36 PE=1 SV=1	1.193	0.989901	22.92	3.737	0.881	1.132	0.922	1.258	1.29	109.5	90.5	15.8	34	2	126.9	110.9	109.2	78.3	119.6	123.2	34	125.9	96.5	85	95	95.5	126.9	110.9	109.2	78.3	119.6	123.2	34	125.9	96.5	85	95	95.5	471554	371608	49973.7	294139	299163		287706
FALSE	High	Master Protein	Q9UNN8	Endothelial protein C receptor OS=Homo sapiens OX=9606 GN=PROCR PE=1 SV=1	0.379	0.174051	66.24	1.9	0.249	0.411	0.601	0.349	0.193	53.5	146.5	25.55	42.31	2	58.7	55.7	74	87.8	56.8	42.2	24	158.5	188.8	135.2	160.4	158	58.7	55.7	74	87.8	56.8	42.2	24	158.5	188.8	135.2	160.4	158	526942	644624	113908	244631	228974		927199
FALSE	High	Master Protein	P82933	28S ribosomal protein S9, mitochondrial OS=Homo sapiens OX=9606 GN=MRPS9 PE=1 SV=2	1.628	0.902465	25.51	3.743	1.645	1.612	1.726	1.166	0.887	117.5	82.5	21.09	29.89	2	163.5	131.6	135.9	104.1	100.9	98.4	43.7	80	84.3	60.3	86.5	110.9	163.5	131.6	135.9	104.1	100.9	98.4	43.7	80	84.3	60.3	86.5	110.9	442522	365995	52573.8	196365	189002		144655
FALSE	High	Master Protein	Q9C0C2	182 kDa tankyrase-1-binding protein OS=Homo sapiens OX=9606 GN=TNKS1BP1 PE=1 SV=4	1.912	0.717448	94.51	3.123	1.171	20.692	20.676	0.685	0.802	175.9	24.1	76.35	142.08	4	143.4	237.1	285.3	185.7	24.8	7.3	45.9	202.4	13.8	9	36.2	9.1	143.4	237.1	285.3	185.7	24.8	7.3	45.9	202.4	13.8	9	36.2	9.1	914138	880829	107514				419629
FALSE	High	Master Protein	O43747	AP-1 complex subunit gamma-1 OS=Homo sapiens OX=9606 GN=AP1G1 PE=1 SV=5	1.149	0.993544	13.83	3.773	1.187	0.521	1.257	1.043	1.112	102.4	97.6	11.73	49.32	2	93.6	120.3	90.9	116.4	101.8	98	24.8	101.3	174.5	92.6	97.6	88.1	93.6	120.3	90.9	116.4	101.8	98	24.8	101.3	174.5	92.6	97.6	88.1	711874	430998	103474	348732	331189		322519
FALSE	High	Master Protein	P60903	Protein S100-A10 OS=Homo sapiens OX=9606 GN=S100A10 PE=1 SV=2	3.691	0.123737	60.18	3.871	9.687	3.52	1.921	0.362	4.917	144.4	55.6	91.62	75.4	2	385	242.1	96.8	87.5	34.7	50.4	99.5	25	27.5	45.5	95.8	10.2	385	242.1	96.8	87.5	34.7	50.4	99.5	25	27.5	45.5	95.8	10.2	351513
FALSE	High	Master Protein	Q9BZX2	Uridine-cytidine kinase 2 OS=Homo sapiens OX=9606 GN=UCK2 PE=1 SV=1	1.109	0.993544	44.71	2.406	1.189	0.685	1.529	0.86	1.036	101	99	15.64	41.92	2	75.5	114.3	106.1	120.9	98.2	96.6	33.1	107.7	157	80.9	116.8	93	75.5	114.3	106.1	120.9	98.2	96.6	33.1	107.7	157	80.9	116.8	93	847717	630507	134635	421749	409536		429418
FALSE	High	Master Protein	Q86TX2	Acyl-coenzyme A thioesterase 1 OS=Homo sapiens OX=9606 GN=ACOT1 PE=1 SV=1	1.356	0.970276	22.38	2.657	2.058	1.402	1.31	1.273	1.029	117.1	82.9	19.01	19.88	2	128.6	155.6	120.9	91.7	118.8	99.4	55.2	78.6	91.5	70	95.2	94.5	128.6	155.6	120.9	91.7	118.8	99.4	55.2	78.6	91.5	70	95.2	94.5	680472	423379	39757	300835	248276		184801
FALSE	High	Master Protein	Q9BUQ8	Probable ATP-dependent RNA helicase DDX23 OS=Homo sapiens OX=9606 GN=DDX23 PE=1 SV=3	0.913	0.983525	116.87	2.929	8.171	0.946	0.434	0.881	0.461	104.4	95.6	35.58	58.22	2	129.4	124.1	119.6	67.5	128.5	45.4	44.2	15.2	126.4	155.3	145.8	98.5	129.4	124.1	119.6	67.5	128.5	45.4	44.2	15.2	126.4	155.3	145.8	98.5	539103	416276	44021.7	323168
FALSE	High	Master Protein	O60488	Long-chain-fatty-acid--CoA ligase 4 OS=Homo sapiens OX=9606 GN=ACSL4 PE=1 SV=2	1.689	0.890797	82.55	6.028	3.101	1.823	1.566	0.746	0.751	121	79	27.46	55.38	2	99.6	168.4	145	117.6	83.5	95.8	19	65.8	75.8	61.4	141.4	126.8	99.6	168.4	145	117.6	83.5	95.8	19	65.8	75.8	61.4	141.4	126.8	955011	658507	78972.6	274287	310394		157227
FALSE	High	Master Protein	O14548	Cytochrome c oxidase subunit 7A-related protein, mitochondrial OS=Homo sapiens OX=9606 GN=COX7A2L PE=1 SV=2	0.466	0.528896	11.91	2.367	0.494	0.427	0.439	0.501	0.382	62.2	137.8	28.45	36.11	2	97.4	80.3	50.2	54.3	86.9	54.7	39.8	147.3	121.9	146.1	172.3	149	97.4	80.3	50.2	54.3	86.9	54.7	39.8	147.3	121.9	146.1	172.3	149	339195			175613	85894.5		459955
FALSE	High	Master Protein	Q86XP3	ATP-dependent RNA helicase DDX42 OS=Homo sapiens OX=9606 GN=DDX42 PE=1 SV=1	13.954	2.79136e-06	82.71	12.005	30.445	16.22	4.6	7.74	41.827	188.1	11.9	27.94	80.21	2	111.5	239.3	238.4	179.3	191	141.6	9.3	7.9	14.7	39	24.7	3.4	111.5	239.3	238.4	179.3	191	141.6	9.3	7.9	14.7	39	24.7	3.4	1221954	974821	137426	564496	413015
FALSE	High	Master Protein	Q9H936	Mitochondrial glutamate carrier 1 OS=Homo sapiens OX=9606 GN=SLC25A22 PE=1 SV=1	0.928	0.983525	31.96	0.543	1.189	0.664	1.176	0.815	1.056	93.7	106.3	10.01	68.3	2	73.2	83.5	64	84.2	81.3	80	291.5	85.3	86.3	97.1	101.7	71.9	73.2	83.5	64	84.2	81.3	80	291.5	85.3	86.3	97.1	101.7	71.9	649745	398857	98341.9	366356	355575	5097.2	356988
FALSE	High	Master Protein	Q9UBV8	Peflin OS=Homo sapiens OX=9606 GN=PEF1 PE=1 SV=1	0.815	0.950023	45.25	1.796	0.674	0.581	1.663	0.819	0.81	98.2	101.8	28.44	37.21	3	65.6	97.4	67.1	113.4	126.5	129.8	36.6	109.2	108.6	78.3	136.4	131	65.6	97.4	67.1	113.4	126.5	129.8	36.6	109.2	108.6	78.3	136.4	131	1.00692e+06	566786	188554	856869	867359		686812
FALSE	High	Master Protein	Q96EE3	Nucleoporin SEH1 OS=Homo sapiens OX=9606 GN=SEH1L PE=1 SV=3	1.758	0.808837	80.86	6.249	0.529	4.383	2.447	1.263	1.162	137.2	62.8	26.67	93.45	2	101.9	119.3	127.3	58.8	145.6	127.5	16.3	225.2	29.1	24	115.3	109.7	101.9	119.3	127.3	58.8	145.6	127.5	16.3	225.2	29.1	24	115.3	109.7	673372	575861	49862.7	475804	411199		683783
FALSE	High	Master Protein	Q96ST2	Protein IWS1 homolog OS=Homo sapiens OX=9606 GN=IWS1 PE=1 SV=2	1.029	0.995861	43.74	2.692	2.59	1.212	0.874	0.666	0.785	123.7	76.3	41.55	38.66	2	155	142	149.9	128.7	69.1	41.3	63.7	52.1	110.7	125.9	109	52.6	155	142	149.9	128.7	69.1	41.3	63.7	52.1	110.7	125.9	109	52.6	533120	450832	62365.4	150097	53285.5		105237
FALSE	High	Master Protein	P29353	SHC-transforming protein 1 OS=Homo sapiens OX=9606 GN=SHC1 PE=1 SV=4	1.083	0.995861	18.49	2.489	1.058	1.1	0.656	1.065	1.328	106.3	93.7	13.22	34.07	3	91.7	110.5	128	94	120.9	107.3	36.6	104.7	122.3	88	115.3	80.8	91.7	110.5	128	94	120.9	107.3	36.6	104.7	122.3	88	115.3	80.8	700884	650440	80542.3	444095	388618		357138
FALSE	High	Master Protein	O75477	Erlin-1 OS=Homo sapiens OX=9606 GN=ERLIN1 PE=1 SV=2	1.07	0.99944	54.8	16.287	1.617	1.349	0.752	0.597	0.849	107.9	92.1	42.74	47.31	2	180.9	135.2	152.1	55.9	70.1	94.9	11.1	83.6	112.8	74.3	117.4	111.8	180.9	135.2	152.1	55.9	70.1	94.9	11.1	83.6	112.8	74.3	117.4	111.8	435092	392055		130495	174491		144692
FALSE	High	Master Protein	Q8NFH5	Nucleoporin NUP35 OS=Homo sapiens OX=9606 GN=NUP35 PE=1 SV=1	0.826	0.956993	17.46	3.271	0.818	0.834	0.164	0.977	0.764	97.4	102.6	55.05	45.07	2	146.7	149.5	55.3	17.1	104.8	90.9	46.3	175.5	66.7	91.9	115.2	140.2	146.7	149.5	55.3	17.1	104.8	90.9	46.3	175.5	66.7	91.9	115.2	140.2	599533	98242		125706	208164		378337
FALSE	High	Master Protein	Q9NRG0	Chromatin accessibility complex protein 1 OS=Homo sapiens OX=9606 GN=CHRAC1 PE=1 SV=1	0.886	0.97931	101.03	0.504	2.57	0.457	1.066	0.737	3.031	92.7	107.3	33.38	89.57	3	68.2	107.9	52.3	109.6	50.7	92.7	326	44.5	113.9	125.4	74.4	34.5	68.2	107.9	52.3	109.6	50.7	92.7	326	44.5	113.9	125.4	74.4	34.5	937301	363709	143035	254916	460227	6366.31	207961
FALSE	High	Master Protein	Q9UQB8	Brain-specific angiogenesis inhibitor 1-associated protein 2 OS=Homo sapiens OX=9606 GN=BAIAP2 PE=1 SV=1	1.66	0.903242	44.4	5.367	2.64	1.489	1.851	1.438	0.888	127.3	72.7	16.82	39.76	3	137.2	158.3	135.2	117.6	124.7	94.3	25.6	60	90.8	63.5	86.7	106.2	137.2	158.3	135.2	117.6	124.7	94.3	25.6	60	90.8	63.5	86.7	106.2	684541	468325	76338.6	312032	232768		139408
FALSE	High	Master Protein	Q15398	Disks large-associated protein 5 OS=Homo sapiens OX=9606 GN=DLGAP5 PE=1 SV=2	1.341	0.977621	34.48	20.482	0.76	1.204	1.437	1.251	1.828	118.9	81.1	9.7	56.21	2	134.4	110.1	126.8	116.5	102.6	122.7	6.6	144.9	105.2	81.1	82	67.1	134.4	110.1	126.8	116.5	102.6	122.7	6.6	144.9	105.2	81.1	82	67.1	486083	448043	77219.1	262120	309319		343725
FALSE	High	Master Protein	Q8IZ83	Aldehyde dehydrogenase family 16 member A1 OS=Homo sapiens OX=9606 GN=ALDH16A1 PE=1 SV=2	0.897	0.982248	79.89	3.484	0.88	0.913	0.489	0.399	1.348	94.6	105.4	27.35	38.84	3	118.5	120.5	106.4	80.9	51.2	100.7	34.6	137.4	116	114.8	139.9	79.1	118.5	120.5	106.4	80.9	51.2	100.7	34.6	137.4	116	114.8	139.9	79.1	654150	312727	53793	123599	355987		462598
FALSE	High	Master Protein	Q92520	Protein FAM3C OS=Homo sapiens OX=9606 GN=FAM3C PE=1 SV=1	0.204	1.19917e-05	45.79	0.426	0.186	0.2	0.465	0.207	0.127	34.5	165.5	32.43	30.26	3	24.9	33.5	19.8	44.5	38.5	49.5	97.3	176.6	168.4	121.5	187.7	237.9	24.9	33.5	19.8	44.5	38.5	49.5	97.3	176.6	168.4	121.5	187.7	237.9	504651	355840	151702	503491	727027	5396.46	2.44339e+06
FALSE	High	Master Protein	O60502	Protein O-GlcNAcase OS=Homo sapiens OX=9606 GN=OGA PE=1 SV=2	0.749	0.920495	42.75	4.077	0.416	0.628	1.011	0.892	0.568	82.2	117.8	23.29	42.66	3	111.6	73.2	85.7	68.9	120.5	81.6	33.8	122.7	166.9	79.9	117.1	138.2	111.6	73.2	85.7	68.9	120.5	81.6	33.8	122.7	166.9	79.9	117.1	138.2	501689	470349	51826.7	358645	319352		451882
FALSE	High	Master Protein	P05067	Amyloid-beta precursor protein OS=Homo sapiens OX=9606 GN=APP PE=1 SV=3	1.222	0.983304	37.68	0.834	1.163	0.506	4.125	1.283	1.455	107.6	92.4	37.49	49.66	2	56.6	120.6	80.7	178.4	109.1	134	24.7	128.4	125.4	44.3	106	91.7	56.6	120.6	80.7	178.4	109.1	134	24.7	128.4	125.4	44.3	106	91.7	1.33326e+06	585103	296161	698421	845939		763270
FALSE	High	Master Protein	Q9NTX5	Ethylmalonyl-CoA decarboxylase OS=Homo sapiens OX=9606 GN=ECHDC1 PE=1 SV=2	0.596	0.779198	75.37	2.069	0.208	0.429	1.594	0.456	0.78	87.6	112.4	69.67	39.88	2	98.5	19.5	37.4	161.1	76.9	192.1	24.6	106.6	110.4	113.2	146.8	112.8	98.5	19.5	37.4	161.1	76.9	192.1	24.6	106.6	110.4	113.2	146.8	112.8	105633	78968.2	150338	276881	657583		356301
FALSE	High	Master Protein	P26196	Probable ATP-dependent RNA helicase DDX6 OS=Homo sapiens OX=9606 GN=DDX6 PE=1 SV=2	0.553	0.645555	61.82	0.701	0.322	0.8	1.163	0.275	0.436	63.6	136.4	48.37	70.43	5	46	38.7	55.4	45.1	108.9	107.4	19.7	137	85.7	68.5	235.4	252.1	46	38.7	55.4	45.1	108.9	107.4	19.7	137	85.7	68.5	235.4	252.1	419636	614188	72519	833355	848352		1.01897e+06
FALSE	High	Master Protein	Q9NUQ9	CYFIP-related Rac1 interactor B OS=Homo sapiens OX=9606 GN=CYRIB PE=1 SV=1	0.653	0.873604	88.46	2.203	1.278	0.702	0.607	0.301	0.335	81.4	118.6	43.79	66.41	3	102.1	139.1	57.1	45.6	81.8	57.2	48.6	111.3	89.2	63.5	268.1	136.2	102.1	139.1	57.1	45.6	81.8	57.2	48.6	111.3	89.2	63.5	268.1	136.2	838048		31724.7	174293	157894		272171
FALSE	High	Master Protein	O43583	Density-regulated protein OS=Homo sapiens OX=9606 GN=DENR PE=1 SV=2	0.752	0.924758	54.22	0.951	1.519	1.171	0.547	0.157	0.595	76.1	123.9	36.37	54.35	3	104.5	82.8	83.8	37.2	52.9	54	59	139.4	71.1	84.9	207.5	222.9	104.5	82.8	83.8	37.2	52.9	54	59	139.4	71.1	84.9	207.5	222.9	449239	387906		181317	165678		604151
FALSE	High	Master Protein	Q9UHY7	Enolase-phosphatase E1 OS=Homo sapiens OX=9606 GN=ENOPH1 PE=1 SV=1	0.822	0.956993	68.87	4.117	0.799	0.845	0.195	1.664	0.577	82.9	117.1	53.63	58.78	2	118.6	111.9	163.8	25.2	62.4	69.1	28.8	140.1	193.8	129.2	37.5	119.6	118.6	111.9	163.8	25.2	62.4	69.1	28.8	140.1	193.8	129.2	37.5	119.6	586942	688118		189538	206886		395012
FALSE	High	Master Protein	Q9NX55	Huntingtin-interacting protein K OS=Homo sapiens OX=9606 GN=HYPK PE=1 SV=2	1.218	0.983304	97.94	3.121	1.204	1.231	1.971	0.362	0.326	99	101	33.98	51.25	2	92.4	95.5	117.8	146.7	61.2	63.4	29.2	86.3	106.6	73.4	154.2	173.2	92.4	95.5	117.8	146.7	61.2	63.4	29.2	86.3	106.6	73.4	154.2	173.2	644940	637351	148797	239119	244495		313341
FALSE	High	Master Protein	O96013	Serine/threonine-protein kinase PAK 4 OS=Homo sapiens OX=9606 GN=PAK4 PE=1 SV=1	1.923	0.722571	32.82	2.685	2.101	0.959	2.302	1.76	1.451	122.4	77.6	24.19	41.28	2	86.7	134.1	127	167.5	118.3	93.7	31.4	79	133.1	70.3	82.7	76.3	86.7	134.1	127	167.5	118.3	93.7	31.4	79	133.1	70.3	82.7	76.3	972059	737635	182331	496451	388121		307889
FALSE	High	Master Protein	Q06203	Amidophosphoribosyltransferase OS=Homo sapiens OX=9606 GN=PPAT PE=1 SV=1	0.69	0.889484	29.19	4.363	0.635	0.949	0.381	0.615	0.75	83	117	22.6	40.27	2	101.9	83.2	114.7	58.3	76.2	91.3	23.4	131.1	120.9	153.2	123.9	121.8	101.9	83.2	114.7	58.3	76.2	91.3	23.4	131.1	120.9	153.2	123.9	121.8	513149	566872	54015	272224	321737		434774
FALSE	High	Master Protein	Q15269	Periodic tryptophan protein 2 homolog OS=Homo sapiens OX=9606 GN=PWP2 PE=2 SV=2	0.958	0.985546	110.48	5.622	2.826	0.885	0.216	0.176	1.037	108.3	91.7	78.99	43.34	2	147.5	248.8	110.4	13.5	19.8	125.1	26.2	88.1	124.7	62.7	112.5	120.6	147.5	248.8	110.4	13.5	19.8	125.1	26.2	88.1	124.7	62.7	112.5	120.6	1068709	379834			306804		203361
FALSE	High	Master Protein	Q9NP92	39S ribosomal protein S30, mitochondrial OS=Homo sapiens OX=9606 GN=MRPS30 PE=1 SV=2	1.038	0.998043	37.14	1.208	1.445	1.831	0.876	0.892	0.688	98	102	19.59	31.23	2	78	133.7	117.5	104.3	98.9	87.1	38.6	92.2	104.6	120.1	106.8	118.1	78	133.7	117.5	104.3	98.9	87.1	38.6	92.2	104.6	120.1	106.8	118.1	1.23151e+06	866898	144310	527307	458428		456643
FALSE	High	Master Protein	Q86TB9	Protein PAT1 homolog 1 OS=Homo sapiens OX=9606 GN=PATL1 PE=1 SV=2	1.432	0.950571	57.09	2.23	3.09	1.492	1.374	1.127	0.564	119.3	80.7	56.25	19.41	2	151.7	250	137.2	88.3	60.6	68.6	59.3	86.4	85.6	64.8	58.9	88.7	151.7	250	137.2	88.3	60.6	68.6	59.3	86.4	85.6	64.8	58.9	88.7	1.06873e+06	469755	31650.6	86674.3	141288		137436
FALSE	High	Master Protein	Q9Y6E0	Serine/threonine-protein kinase 24 OS=Homo sapiens OX=9606 GN=STK24 PE=1 SV=1	1.134	0.995861	41.84	2.105	1.987	0.806	1.06	0.822	1.212	109.4	90.6	7.93	39.71	3	116	106.9	104.1	90.5	108	104	46.9	69.6	134	83.4	145	91.4	116	106.9	104.1	90.5	108	104	46.9	69.6	134	83.4	145	91.4	426248	468567	60190.9	237285	217628		179886
FALSE	High	Master Protein	Q9Y2W2	WW domain-binding protein 11 OS=Homo sapiens OX=9606 GN=WBP11 PE=1 SV=1	0.95	0.989901	53.05	5.827	1.529	0.711	1.222	0.738	0.142	97	103	45.29	44.43	2	108.8	154.6	96.9	116.5	86.9	20.9	18.7	101.1	136.4	95.3	117.7	146.4	108.8	154.6	96.9	116.5	86.9	20.9	18.7	101.1	136.4	95.3	117.7	146.4	930657	467329	105314	302828			327228
FALSE	High	Master Protein	Q8IY57	YY1-associated factor 2 OS=Homo sapiens OX=9606 GN=YAF2 PE=1 SV=3	1.107	0.993544	42.85	3.286	0.864	1.244	2.502	0.71	0.984	113.1	86.9	33.1	37.45	2	83.6	99.7	165	185.5	102.4	107.7	27.1	111.1	92	64.6	81.9	79.4	83.6	99.7	165	185.5	102.4	107.7	27.1	111.1	92	64.6	81.9	79.4	789632	954591	211532	435318	414493		472981
FALSE	High	Master Protein	Q01970	1-phosphatidylinositol 4,5-bisphosphate phosphodiesterase beta-3 OS=Homo sapiens OX=9606 GN=PLCB3 PE=1 SV=2	0.968	0.989901	53.43	2.264	1.391	1.152	0.256	0.814	0.683	101	99	44.04	33.76	2	130.7	119.5	146.3	30.8	99.7	65.4	48.8	79.1	146.5	117	118.3	97.9	130.7	119.5	146.3	30.8	99.7	65.4	48.8	79.1	146.5	117	118.3	97.9	671734	603153		358825	144058		233800
FALSE	High	Master Protein	Q9BW85	Splicing factor YJU2 OS=Homo sapiens OX=9606 GN=YJU2 PE=1 SV=1	1.406	0.944905	80.72	5.035	0.885	2.231	0.887	0.699	6.178	120.7	79.3	16.11	70.69	2	115.5	115	136.4	84.2	116.6	134.8	22.9	129.9	61.2	94.9	166.7	21.8	115.5	115	136.4	84.2	116.6	134.8	22.9	129.9	61.2	94.9	166.7	21.8	666984	633514	73286.9	391240	446484		405016
FALSE	High	Master Protein	Q4G0J3	La-related protein 7 OS=Homo sapiens OX=9606 GN=LARP7 PE=1 SV=1	0.565	0.703135	46.56	2.07	0.842	0.671	0.325	0.475	0.435	77.3	122.7	23.05	33.23	2	90.3	102.2	103.3	67.8	62.2	65.9	43.2	119.4	150.4	117.6	129.3	148.4	90.3	102.2	103.3	67.8	62.2	65.9	43.2	119.4	150.4	117.6	129.3	148.4	760686	615511	69239.9	166159	175693		477688
FALSE	High	Master Protein	Q9Y3Y2	Chromatin target of PRMT1 protein OS=Homo sapiens OX=9606 GN=CHTOP PE=1 SV=2	0.781	0.943309	106.67	10.164	19.65	1.073	0.337	0.569	0.516	105	95	77.07	64.26	2	271.7	204.9	125.9	22.3	69.2	55.6	26.7	10.4	117.4	66.2	121.6	107.9	271.7	204.9	125.9	22.3	69.2	55.6	26.7	10.4	117.4	66.2	121.6	107.9	510260	251149		99793.2
FALSE	High	Master Protein	Q96G28	Cilia- and flagella-associated protein 36 OS=Homo sapiens OX=9606 GN=CFAP36 PE=1 SV=2	1.016	0.996117	66.59	7.703	1.937	0.977	0.49	0.63	1.057	105.5	94.5	25.71	48.09	2	116.8	142.3	110.8	68.4	84.3	131.3	15.6	70	117.1	90.6	138.1	114.5	116.8	142.3	110.8	68.4	84.3	131.3	15.6	70	117.1	90.6	138.1	114.5	825042	514870	52513	282950	435039		218321
FALSE	High	Master Protein	Q13084	39S ribosomal protein L28, mitochondrial OS=Homo sapiens OX=9606 GN=MRPL28 PE=1 SV=4	0.682	0.847233	53.1	1.112	0.797	0.583	2.179	0.513	0.478	96.2	103.8	53.84	60.71	2	64.5	94.7	103.4	178.9	42.7	59.7	37.8	73.2	218.8	77.7	91.4	157.4	64.5	94.7	103.4	178.9	42.7	59.7	37.8	73.2	218.8	77.7	91.4	157.4	998309	873473	283251	260538	359352		415000
FALSE	High	Master Protein	P11717	Cation-independent mannose-6-phosphate receptor OS=Homo sapiens OX=9606 GN=IGF2R PE=1 SV=3	1.961	0.786393	54.15	3.05	5.21	2.333	1.245	1.245	1.649	130.9	69.1	38.1	26.13	2	152.9	172	201	94.7	77.1	94.1	54.7	47.5	91.8	87	66.4	60.9	152.9	172	201	94.7	77.1	94.1	54.7	47.5	91.8	87	66.4	60.9	776255	575787	37005.6	201356	242656		100707
FALSE	High	Master Protein	Q15642	Cdc42-interacting protein 4 OS=Homo sapiens OX=9606 GN=TRIP10 PE=1 SV=3	1.43	0.956993	78.92	0.169	3.386	2.101	2.28	0.973	0.926	114.3	85.7	38.84	143.31	2	77.1	88	79.1	143.3	55	56.3	457.5	26	37.6	62.8	56.5	60.7	77.1	88	79.1	143.3	55	56.3	457.5	26	37.6	62.8	56.5	60.7	791175	569186	193377	286000	288770	9644.77	125645
FALSE	High	Master Protein	Q53EZ4	Centrosomal protein of 55 kDa OS=Homo sapiens OX=9606 GN=CEP55 PE=1 SV=3	1.145	0.989901	82.65	2.403	1.402	1.707	0.253	0.935	0.43	94.3	105.7	43.3	38.67	2	90.6	155.6	142.2	64.8	118.8	42.4	27.8	122.7	121.9	112.9	119.8	80.3	90.6	155.6	142.2	64.8	118.8	42.4	27.8	122.7	121.9	112.9	119.8	80.3	1.43088e+06	1.04671e+06	85958.5	632427	189111		606648
FALSE	High	Master Protein	Q16537	Serine/threonine-protein phosphatase 2A 56 kDa regulatory subunit epsilon isoform OS=Homo sapiens OX=9606 GN=PPP2R5E PE=1 SV=1	0.772	0.933998	41.78	2.524	0.577	0.996	0.777	0.461	0.767	98.3	101.7	14.91	33.49	2	117.2	99.9	116.7	88.7	79.5	103.6	37.4	93	103.4	121.5	107.1	131.9	117.2	99.9	116.7	88.7	79.5	103.6	37.4	93	103.4	121.5	107.1	131.9	663800	528833	74541.8	299994	426127		360068
FALSE	High	Master Protein	P56182	Ribosomal RNA processing protein 1 homolog A OS=Homo sapiens OX=9606 GN=RRP1 PE=1 SV=1	1.101	0.993127	47.72	2.586	0.903	2.186	1.189	1.018	0.59	114.9	85.1	37.51	42.83	2	62.2	54.5	132.9	148.5	143	124.4	21.3	85.4	76.8	106.1	121.1	123.7	62.2	54.5	132.9	148.5	143	124.4	21.3	85.4	76.8	106.1	121.1	123.7	561571	1.37043e+06	286260	1.16511e+06	943715		646304
FALSE	High	Master Protein	Q9UBW8	COP9 signalosome complex subunit 7a OS=Homo sapiens OX=9606 GN=COPS7A PE=1 SV=1	0.413	0.152081	25.14	0.962	0.292	0.431	0.538	0.397	0.373	48.3	151.7	18.2	39.85	4	49.3	51.9	60.8	71.2	44.1	49.3	35.3	207.2	159.2	145.2	168.6	158	49.3	51.9	60.8	71.2	44.1	49.3	35.3	207.2	159.2	145.2	168.6	158	717939	652388	177191	407491	426289		1.84636e+06
FALSE	High	Master Protein	Q99595	Mitochondrial import inner membrane translocase subunit Tim17-A OS=Homo sapiens OX=9606 GN=TIMM17A PE=1 SV=1	0.878	0.980192	40.49	5.413	0.931	0.811	0.829	0.6	7.326	91.6	108.4	15.88	62.95	2	120.3	123.5	100.5	115.3	78.5	99.5	22.2	132.8	123.9	139.1	130.9	13.6	120.3	123.5	100.5	115.3	78.5	99.5	22.2	132.8	123.9	139.1	130.9	13.6	723202	471197	101329	266109	332562		417835
FALSE	High	Master Protein	P47897	Glutamine--tRNA ligase OS=Homo sapiens OX=9606 GN=QARS1 PE=1 SV=1	0.585	0.698317	30.69	0.765	0.512	0.712	0.668	0.384	0.472	67.6	132.4	21.27	46.1	3	49.5	50.8	45.1	74.6	68	70.8	266.2	102.3	103	95.2	145.8	128.7	49.5	50.8	45.1	74.6	68	70.8	266.2	102.3	103	95.2	145.8	128.7	722778	488899	159360	560577	575281	7964.42	782746
FALSE	High	Master Protein	O60684	Importin subunit alpha-7 OS=Homo sapiens OX=9606 GN=KPNA6 PE=1 SV=1	0.609	0.608292	26.18	1.532	0.648	0.397	0.842	0.566	0.572	65.7	134.3	22.32	47.33	7	64.2	68	57.5	48.5	87.8	84.5	45.8	101.8	179.1	84.3	191.4	187.1	64.2	68	57.5	48.5	87.8	84.5	45.8	101.8	179.1	84.3	191.4	187.1	893449	564263	52435.5	767906	672622		945833
FALSE	High	Master Protein	Q13243	Serine/arginine-rich splicing factor 5 OS=Homo sapiens OX=9606 GN=SRSF5 PE=1 SV=1	0.547	0.534286	21.48	0.683	0.703	0.49	0.551	0.466	0.543	66.8	133.2	23.9	65.01	2	46.7	53.6	51.4	83.1	56.3	75.2	317.6	69.9	95.5	94.3	130.8	125.7	46.7	53.6	51.4	83.1	56.3	75.2	317.6	69.9	95.5	94.3	130.8	125.7	1.04915e+06	637819	218855	638020	841244	14473.9	736370
FALSE	High	Master Protein	O14974	Protein phosphatase 1 regulatory subunit 12A OS=Homo sapiens OX=9606 GN=PPP1R12A PE=1 SV=1	0.701	0.887396	93.14	3.305	1.03	1.057	0.384	0.477	0.345	83.7	116.3	21.11	53.27	3	74.7	103.2	85.1	51.8	87.6	86.5	10.9	120.5	104.1	117.8	158.3	199.6	74.7	103.2	85.1	51.8	87.6	86.5	10.9	120.5	104.1	117.8	158.3	199.6	909587	418846		465356	446906		634670
FALSE	High	Master Protein	O43379	WD repeat-containing protein 62 OS=Homo sapiens OX=9606 GN=WDR62 PE=1 SV=4	0.845	0.970276	66.3	2.211	1.174	0.566	0.535	0.609	1.412	95.9	104.1	15.28	46.82	5	125	104.4	81.6	97.3	92.4	90.2	39.5	85.4	143.9	123.8	157.3	59.2	125	104.4	81.6	97.3	92.4	90.2	39.5	85.4	143.9	123.8	157.3	59.2	612897	371590	89211.3	279889	263444		265397
FALSE	High	Master Protein	Q8N6H7	ADP-ribosylation factor GTPase-activating protein 2 OS=Homo sapiens OX=9606 GN=ARFGAP2 PE=1 SV=1	0.792	0.942176	51.62	0.418	0.968	1.108	0.451	0.649	1.346	90.9	109.1	27.23	79.47	2	112.5	79.4	97.5	54.2	67.6	66.9	312.3	76.4	90.3	85.8	104.3	52.8	112.5	79.4	97.5	54.2	67.6	66.9	312.3	76.4	90.3	85.8	104.3	52.8	400213	572062	52340	286691	175697	4883.17	300635
FALSE	High	Master Protein	P21912	Succinate dehydrogenase [ubiquinone] iron-sulfur subunit, mitochondrial OS=Homo sapiens OX=9606 GN=SDHB PE=1 SV=3	0.517	0.535982	71.23	1.155	1.765	0.373	0.329	0.367	0.716	76.9	123.1	18.72	44.55	2	69.4	97.7	99.6	64.1	71.2	82.4	26.3	106.8	182.9	124	154.2	121.3	69.4	97.7	99.6	64.1	71.2	82.4	26.3	106.8	182.9	124	154.2	121.3	1.0673e+06	789527	96119.5	384953	396397		587390
FALSE	High	Master Protein	P51398	28S ribosomal protein S29, mitochondrial OS=Homo sapiens OX=9606 GN=DAP3 PE=1 SV=1	0.732	0.909644	29.59	0.967	0.415	0.846	0.851	0.572	0.633	86.2	113.8	19.31	34.16	3	73.3	70.6	118.5	93.3	89.6	96.7	35.8	128.9	112.4	114.9	138.9	127.2	73.3	70.6	118.5	93.3	89.6	96.7	35.8	128.9	112.4	114.9	138.9	127.2	695851	935025	122359	511315	468276		682910
FALSE	High	Master Protein	Q9NX46	ADP-ribose glycohydrolase ARH3 OS=Homo sapiens OX=9606 GN=ADPRS PE=1 SV=1	0.999	0.993544	36.08	0.657	0.181	1.233	0.983	1.016	1.422	102.7	97.3	40.68	74.45	2	87.7	21.9	96	56.3	88	102.7	307.1	134.2	76.3	64.5	90.7	74.6	87.7	21.9	96	56.3	88	102.7	307.1	134.2	76.3	64.5	90.7	74.6	135465	636941	43211.8	421925	485933	5816.12	597393
FALSE	High	Master Protein	Q15043	Metal cation symporter ZIP14 OS=Homo sapiens OX=9606 GN=SLC39A14 PE=1 SV=3	0.907	0.983525	39.03	3.723	1.587	0.849	0.45	0.826	0.969	100.3	99.7	21.12	51.16	2	113.9	132.3	102.2	83.7	85.6	78	30.6	83.4	120.3	185.9	103.6	80.4	113.9	132.3	102.2	83.7	85.6	78	30.6	83.4	120.3	185.9	103.6	80.4	849072	524933	80658	317944	285771		287686
FALSE	High	Master Protein	Q86TG7	Retrotransposon-derived protein PEG10 OS=Homo sapiens OX=9606 GN=PEG10 PE=1 SV=2	0.538	0.393164	91.02	2.745	0.289	0.834	0.378	0.766	0.152	59.4	140.6	22.98	60.31	3	46	56.8	73.1	45.4	79.1	60.7	14.8	232.2	96.9	93.6	202.6	198.9	46	56.8	73.1	45.4	79.1	60.7	14.8	232.2	96.9	93.6	202.6	198.9	1.03138e+06	1.07526e+06	125959	956728	681066		2.66048e+06
FALSE	High	Master Protein	Q14165	Malectin OS=Homo sapiens OX=9606 GN=MLEC PE=1 SV=1	0.801	0.956993	22.25	3.519	0.517	0.789	0.965	0.709	0.814	95.2	104.8	43.6	55.68	2	173.9	110.3	87.8	71.3	71.1	61.6	49.4	213.6	111.3	73.8	100.3	75.7	173.9	110.3	87.8	71.3	71.1	61.6	49.4	213.6	111.3	73.8	100.3	75.7	471983	300809	45764.9	175986	150419		491240
FALSE	High	Master Protein	Q9NZL4	Hsp70-binding protein 1 OS=Homo sapiens OX=9606 GN=HSPBP1 PE=1 SV=2	1.225	0.985546	38.47	19.023	1.437	1.334	1.126	0.801	0.717	109.9	90.1	22.65	45.5	3	135.2	140.2	129.1	110.3	87.3	79.1	7.1	97.6	96.8	97.9	109	110.3	135.2	140.2	129.1	110.3	87.3	79.1	7.1	97.6	96.8	97.9	109	110.3	771404	568864	91076.8	278039	248610		288607
FALSE	High	Master Protein	Q14257	Reticulocalbin-2 OS=Homo sapiens OX=9606 GN=RCN2 PE=1 SV=1	0.935	0.984496	34.46	0.475	0.791	0.977	1.304	0.896	1.387	106.1	93.9	10.74	89.98	2	95	74.9	89.9	87.4	71.6	83.9	328.9	87.2	71.4	64.9	80.6	64.4	95	74.9	89.9	87.4	71.6	83.9	328.9	87.2	71.4	64.9	80.6	64.4	452185	479811	72423.8	325973	376939	5733.82	258147
FALSE	High	Master Protein	O95861	3'(2'),5'-bisphosphate nucleotidase 1 OS=Homo sapiens OX=9606 GN=BPNT1 PE=1 SV=1	0.884	0.97931	8.47	1.653	0.886	0.867	0.882	0.976	0.454	92.9	107.1	26.9	41.8	2	79.7	107	96.1	80.9	143.7	73.5	26.9	103.1	99.6	100.2	146.7	142.8	79.7	107	96.1	80.9	143.7	73.5	26.9	103.1	99.6	100.2	146.7	142.8	891270	621255	94033.2	842119	313169		561050
FALSE	High	Master Protein	Q9Y5Z4	Heme-binding protein 2 OS=Homo sapiens OX=9606 GN=HEBP2 PE=1 SV=1	1.041	0.999965	16.84	16.43	0.991	0.545	1.227	0.996	1.089	102.3	97.7	7.42	55.23	2	105	114	92.8	104	98.1	110.2	6.4	115	170.2	84.7	98.5	101.2	105	114	92.8	104	98.1	110.2	6.4	115	170.2	84.7	98.5	101.2	814288	531282	111613	405692	449604		441805
FALSE	High	Master Protein	Q9NYU2	UDP-glucose:glycoprotein glucosyltransferase 1 OS=Homo sapiens OX=9606 GN=UGGT1 PE=1 SV=3	0.93	0.985546	11.42	7.898	0.887	0.986	0.276	0.976	0.848	99.3	100.7	26	42.27	3	126.5	106.4	113.5	52.9	123	97.6	15.9	119.5	111.3	95.8	126.1	111.5	126.5	106.4	113.5	52.9	123	97.6	15.9	119.5	111.3	95.8	126.1	111.5	634919	542692	44281	424871	332549		383551
FALSE	High	Master Protein	Q96LD4	E3 ubiquitin-protein ligase TRIM47 OS=Homo sapiens OX=9606 GN=TRIM47 PE=1 SV=2	1.622	0.873604	42.12	3.804	1.537	0.825	1.498	1.712	2.706	117.8	82.2	19.12	35.64	2	100.2	131.1	91.4	119.5	149.4	144.4	26.8	88.3	106.2	87.7	87.1	68	100.2	131.1	91.4	119.5	149.4	144.4	26.8	88.3	106.2	87.7	87.1	68	998016	557387	136547	658519	627869		361365
FALSE	High	Master Protein	P62312	U6 snRNA-associated Sm-like protein LSm6 OS=Homo sapiens OX=9606 GN=LSM6 PE=1 SV=1	0.904	0.971969	41.95	1.897	0.633	1.049	0.185	0.92	0.889	72.6	127.4	54.34	28.94	3	32.7	78.8	71.4	29.9	127.8	121.2	98.2	128.2	65.3	162.3	134.9	149.3	32.7	78.8	71.4	29.9	127.8	121.2	98.2	128.2	65.3	162.3	134.9	149.3	2.31376e+06	1.67779e+06	108618	2.17075e+06	2.03243e+06	6466.88	2.02287e+06
FALSE	High	Master Protein	Q9UBB4	Ataxin-10 OS=Homo sapiens OX=9606 GN=ATXN10 PE=1 SV=1	0.749	0.902819	50.22	5.656	1.155	0.688	0.565	0.166	0.816	84.2	115.8	45.86	47.2	2	57.8	137.6	103.6	83.9	26	96.6	13.4	131.7	116.6	156.5	165.9	110.4	57.8	137.6	103.6	83.9	26	96.6	13.4	131.7	116.6	156.5	165.9	110.4	2.33321e+06	1.40616e+06	213576	204198	935848		1.20016e+06
FALSE	High	Master Protein	Q9NZN4	EH domain-containing protein 2 OS=Homo sapiens OX=9606 GN=EHD2 PE=1 SV=2	0.504	0.535982	29.23	1.553	0.658	0.37	0.521	0.434	0.487	71.6	128.4	4.92	41.23	3	77.5	75.9	72.4	72	73	67.2	45.1	117.4	195.6	99	160.3	144.7	77.5	75.9	72.4	72	73	67.2	45.1	117.4	195.6	99	160.3	144.7	684224	587707	109618	428544	389173		639972
FALSE	High	Master Protein	Q12996	Cleavage stimulation factor subunit 3 OS=Homo sapiens OX=9606 GN=CSTF3 PE=1 SV=1	1.277	0.97626	79.62	1.916	4.203	0.731	4.169	0.851	0.544	123.9	76.1	28.01	83.59	3	94.3	66	137.7	128.2	75.8	104	42	32.4	170.9	32	88.1	228.6	94.3	66	137.7	128.2	75.8	104	42	32.4	170.9	32	88.1	228.6	549853	919280	160480	365834	495342		136597
FALSE	High	Master Protein	P04792	Heat shock protein beta-1 OS=Homo sapiens OX=9606 GN=HSPB1 PE=1 SV=2	0.11	2.02949e-13	25.46	1.566	0.068	0.101	0.128	0.119	0.091	16.8	183.2	16.22	50.2	5	19.7	17.8	22.6	21	17.1	14.1	5.7	252.4	244.7	218.5	176	190.3	19.7	17.8	22.6	21	17.1	14.1	5.7	252.4	244.7	218.5	176	190.3	711556	702018	105615	348509	313772		7.8869e+06
FALSE	High	Master Protein	Q9NY61	Protein AATF OS=Homo sapiens OX=9606 GN=AATF PE=1 SV=1	1.08	0.999965	13.45	1.868	1.071	1.089	0.432	1.112	0.916	116.6	83.4	35.08	22.54	2	143.6	131.2	136	36.3	121.8	106.8	53.7	84.2	107	79.1	97.1	103.1	143.6	131.2	136	36.3	121.8	106.8	53.7	84.2	107	79.1	97.1	103.1	635602	597960	19992.4	387035	334925		248561
FALSE	High	Master Protein	Q8N9N8	Probable RNA-binding protein EIF1AD OS=Homo sapiens OX=9606 GN=EIF1AD PE=1 SV=1	0.922	0.984496	13.44	10.038	0.974	0.836	0.854	0.872	1.366	95.9	104.1	10.3	47.49	2	84.4	106.9	101.8	106.1	110	115.7	8.4	109.8	121.8	124.2	126.1	84.7	84.4	106.9	101.8	106.1	110	115.7	8.4	109.8	121.8	124.2	126.1	84.7	1.00448e+06	765748	149694	598277	620665		554523
FALSE	High	Master Protein	O00625	Pirin OS=Homo sapiens OX=9606 GN=PIR PE=1 SV=1	0.798	0.937001	14.95	3.342	0.826	0.83	0.772	0.62	0.686	89.2	110.8	12.52	41.7	2	103.2	102	97.1	71.1	92.9	97.1	33.7	121.9	119.3	72.5	147.9	141.4	103.2	102	97.1	71.1	92.9	97.1	33.7	121.9	119.3	72.5	147.9	141.4	786916	600037	66810.3	414987	428123		505997
FALSE	High	Master Protein	Q02750	Dual specificity mitogen-activated protein kinase kinase 1 OS=Homo sapiens OX=9606 GN=MAP2K1 PE=1 SV=2	1.798	0.838122	54.64	4.037	1.794	1.803	5.217	1.325	0.946	131.6	68.4	26.85	43.86	2	150.6	134.5	170.3	143.3	132.4	65.6	37.3	75	94.5	27.5	99.9	69.3	150.6	134.5	170.3	143.3	132.4	65.6	37.3	75	94.5	27.5	99.9	69.3	712855	722713	114025	406029	198496		213645
FALSE	High	Master Protein	Q9Y6E2	Basic leucine zipper and W2 domain-containing protein 2 OS=Homo sapiens OX=9606 GN=BZW2 PE=1 SV=1	1.649	0.903738	16.69	2.308	4.62	1.687	1.414	1.613	1.513	131.7	68.3	21.46	20.14	2	157.1	175	136.7	120	95.7	118.5	65.9	44.1	80.1	60.4	67	79.3	157.1	175	136.7	120	95.7	118.5	65.9	44.1	80.1	60.4	67	79.3	902871	427615	79173.1	163991	349200		92808.1
FALSE	High	Master Protein	O00566	U3 small nucleolar ribonucleoprotein protein MPP10 OS=Homo sapiens OX=9606 GN=MPHOSPH10 PE=1 SV=2	1.155	0.993544	102.81	4.763	6.099	0.131	0.577	0.837	1.593	130.1	69.9	68.51	55.58	2	225.9	185	10.9	37	129.5	142.5	47.4	30.3	83	64.2	154.8	89.4	225.9	185	10.9	37	129.5	142.5	47.4	30.3	83	64.2	154.8	89.4	663909			269000	292030
FALSE	High	Master Protein	O60568	Multifunctional procollagen lysine hydroxylase and glycosyltransferase LH3 OS=Homo sapiens OX=9606 GN=PLOD3 PE=1 SV=1	0.553	0.612077	22.07	1.632	0.533	0.575	0.574	0.439	0.371	69.4	130.6	5.49	41.77	3	69.2	78.7	76.4	74.4	79.4	80.6	21.8	155.2	153.7	119.1	141.4	150.2	69.2	78.7	76.4	74.4	79.4	80.6	21.8	155.2	153.7	119.1	141.4	150.2	942669	696415	116709	598416	553715		1.08615e+06
FALSE	High	Master Protein	Q9Y6D6	Brefeldin A-inhibited guanine nucleotide-exchange protein 1 OS=Homo sapiens OX=9606 GN=ARFGEF1 PE=1 SV=2	1.575	0.890797	72.74	5.93	2	0.619	0.985	5.182	1.24	115.9	84.1	21.78	70.79	2	137	145.6	105.5	101.8	80.1	135.5	23.1	72.8	170.6	103.3	15.5	109.3	137	145.6	105.5	101.8	80.1	135.5	23.1	72.8	170.6	103.3	15.5	109.3	867129	503428	91034.6	276336	461106		233162
FALSE	High	Master Protein	Q8TD55	Pleckstrin homology domain-containing family O member 2 OS=Homo sapiens OX=9606 GN=PLEKHO2 PE=1 SV=1	1.901	0.732461	20.24	0.936	2.112	1.91	0.171	1.892	2.209	133.9	66.1	46.12	128.9	3	115.3	132.7	112.3	13.7	104.4	77.2	386.2	50.2	28	91.6	56.8	31.6	115.3	132.7	112.3	13.7	104.4	77.2	386.2	50.2	28	91.6	56.8	31.6	1.16722e+06	774667		531326	278766	7839.7	237444
FALSE	High	Master Protein	Q9BSC4	Nucleolar protein 10 OS=Homo sapiens OX=9606 GN=NOL10 PE=1 SV=1	1.658	0.860892	45.93	4.504	0.715	1.742	0.693	1.705	1.613	109.1	90.9	23.18	46.72	2	94	92.6	117	87.9	148.1	141.5	20.9	129.6	67.1	126.8	86.8	87.7	94	92.6	117	87.9	148.1	141.5	20.9	129.6	67.1	126.8	86.8	87.7	807274	816555	115072	747269	704371		607253
FALSE	High	Master Protein	Q5JWF2	Guanine nucleotide-binding protein G(s) subunit alpha isoforms XLas OS=Homo sapiens OX=9606 GN=GNAS PE=1 SV=2	0.939	0.984496	53.88	5.841	0.625	0.731	1.105	1.681	0.799	87.7	112.3	39.21	44.98	2	78.9	77.9	102.5	92.1	180.1	77.2	14.3	123.4	141.2	93.7	113.6	105	78.9	77.9	102.5	92.1	180.1	77.2	14.3	123.4	141.2	93.7	113.6	105	812233	855932	144175	1.08644e+06	459764		691458
FALSE	High	Master Protein	Q5T3I0	G patch domain-containing protein 4 OS=Homo sapiens OX=9606 GN=GPATCH4 PE=1 SV=2	1.201	0.984496	16.26	11.385	1.069	1.332	1.176	0.884	1.226	109.1	90.9	16.56	45.54	2	132.2	115.2	125.3	134.6	94.1	90.5	11.6	107.8	94	114.5	106.4	73.8	132.2	115.2	125.3	134.6	94.1	90.5	11.6	107.8	94	114.5	106.4	73.8	724981	631399	127175	342735	325271		364593
FALSE	High	Master Protein	P30533	Alpha-2-macroglobulin receptor-associated protein OS=Homo sapiens OX=9606 GN=LRPAP1 PE=1 SV=1	1.087	0.996013	28.64	4.928	0.891	1.376	0.863	0.959	1.232	100.8	99.2	7.47	42.37	2	104.4	101.1	105.8	113.2	103.2	122.6	21.2	113.4	76.9	131.2	107.6	99.6	104.4	101.1	105.8	113.2	103.2	122.6	21.2	113.4	76.9	131.2	107.6	99.6	809080	678025	135972	478129	560431		487998
FALSE	High	Master Protein	O60784	Target of Myb protein 1 OS=Homo sapiens OX=9606 GN=TOM1 PE=1 SV=2	0.817	0.950023	37.23	4.037	1.292	0.72	0.475	0.781	0.855	85	115	29.91	44.35	4	61.2	124.4	60.1	80	102	111.5	16	126.2	110.1	157.5	132.7	118.5	61.2	124.4	60.1	80	102	111.5	16	126.2	110.1	157.5	132.7	118.5	1.71855e+06	664962	157283	815985	879707		937640
FALSE	High	Master Protein	P10515	Dihydrolipoyllysine-residue acetyltransferase component of pyruvate dehydrogenase complex, mitochondrial OS=Homo sapiens OX=9606 GN=DLAT PE=1 SV=3	0.739	0.903738	29.17	5.519	0.573	0.67	1.218	0.748	0.731	85.4	114.6	13.66	45.57	3	82.5	81	95.2	94.4	116.7	93.4	18.5	118.7	139.3	82.5	133.6	144.3	82.5	81	95.2	94.4	116.7	93.4	18.5	118.7	139.3	82.5	133.6	144.3	880305	718287	141798	757843	562837		715673
FALSE	High	Master Protein	O00442	RNA 3'-terminal phosphate cyclase OS=Homo sapiens OX=9606 GN=RTCA PE=1 SV=1	0.679	0.78305	41.16	1.147	0.797	0.652	0.296	0.708	0.437	58.9	141.1	43.1	40.29	3	61.4	61.8	51.7	43.7	125.8	63.9	28.5	128	168.1	144.8	150.2	172.1	61.4	61.8	51.7	43.7	125.8	63.9	28.5	128	168.1	144.8	150.2	172.1	862256	643918	77638.9	1.20282e+06	515877		1.13612e+06
FALSE	High	Master Protein	O15372	Eukaryotic translation initiation factor 3 subunit H OS=Homo sapiens OX=9606 GN=EIF3H PE=1 SV=1	0.673	0.754043	31.26	1.333	0.402	0.606	0.977	0.702	0.644	82.1	117.9	45.81	46.79	6	45.8	35	77.3	83.9	123.1	123.6	36.6	109.8	121.6	84.5	177.2	181.6	45.8	35	77.3	83.9	123.1	123.6	36.6	109.8	121.6	84.5	177.2	181.6	647284	1.14342e+06	232738	1.31633e+06	1.30433e+06		1.09059e+06
FALSE	High	Master Protein	Q6UN15	Pre-mRNA 3'-end-processing factor FIP1 OS=Homo sapiens OX=9606 GN=FIP1L1 PE=1 SV=1	1.05	0.999965	20.19	3.214	0.887	1.154	0.857	0.956	1.173	99.4	100.6	16.67	37.81	2	96.4	117.2	137.6	88.5	96.6	108.4	23.7	111.4	109.5	119.2	97.9	93.7	96.4	117.2	137.6	88.5	96.6	108.4	23.7	111.4	109.5	119.2	97.9	93.7	1.03149e+06	970269	116955	492356	544998		527247
FALSE	High	Master Protein	P53582	Methionine aminopeptidase 1 OS=Homo sapiens OX=9606 GN=METAP1 PE=1 SV=2	0.533	0.642943	49.82	1.357	1.168	0.378	0.588	0.424	0.484	70.5	129.5	29.69	40.14	3	113.4	79.8	61	48.1	78.9	68.3	47.5	85.7	176.5	127.6	170.8	142.3	113.4	79.8	61	48.1	78.9	68.3	47.5	85.7	176.5	127.6	170.8	142.3	553051	309150	22761.6	174124	171211		266941
FALSE	High	Master Protein	Q96T37	RNA-binding protein 15 OS=Homo sapiens OX=9606 GN=RBM15 PE=1 SV=2	0.904	0.980192	58.53	1.88	1.275	0.86	0.603	0.951	0.201	96.7	103.3	41.9	20.13	3	146.5	135.5	109.9	81	88	32.4	69.3	108.8	128.3	110.8	88.1	101.4	146.5	135.5	109.9	81	88	32.4	69.3	108.8	128.3	110.8	88.1	101.4	787073	511351	60186.8	296091	96645.2		339997
FALSE	High	Master Protein	Q86Y56	Dynein assembly factor 5, axonemal OS=Homo sapiens OX=9606 GN=DNAAF5 PE=1 SV=4	1.041	0.99944	72.7	3.494	0.526	1.621	0.534	1.076	1.006	109.1	90.9	44.33	34.69	2	170.4	48.4	130.5	61.4	93.8	139.9	47	96.2	89.3	81.3	95	146.7	170.4	48.4	130.5	61.4	93.8	139.9	47	96.2	89.3	81.3	95	146.7		522156	39410.5	172048	287572		184876
FALSE	High	Master Protein	P84090	Enhancer of rudimentary homolog OS=Homo sapiens OX=9606 GN=ERH PE=1 SV=1	1.739	0.793036	28.06	3.8	1.493	1.987	10.432	1.329	1.522	113.1	86.9	81.68	37.96	3	88.1	88.2	140	363.1	79.9	69.7	18.6	75.6	85.9	66	69.5	55.3	88.1	88.2	140	363.1	79.9	69.7	18.6	75.6	85.9	66	69.5	55.3	915492	1.35435e+06	658425	447695	392839		451715
FALSE	High	Master Protein	P20248	Cyclin-A2 OS=Homo sapiens OX=9606 GN=CCNA2 PE=1 SV=2	1.101	0.993544	10.41	4.67	1.113	1.192	1.037	1.088	0.826	104.5	95.5	12.84	35.31	2	97.1	107.6	126.3	124.3	114	91.5	26.8	90.7	111.9	103	99.3	107.5	97.1	107.6	126.3	124.3	114	91.5	26.8	90.7	111.9	103	99.3	107.5	952015	895186	165163	584084	462545		431730
FALSE	High	Master Protein	Q15005	Signal peptidase complex subunit 2 OS=Homo sapiens OX=9606 GN=SPCS2 PE=1 SV=3	0.8	0.945377	20.62	2.535	0.671	0.871	0.868	0.65	0.738	88.2	111.8	15.5	48.18	2	73.3	75.4	102.3	88.4	107.7	89.6	25.3	97.4	123.8	103.9	190.5	122.4	73.3	75.4	102.3	88.4	107.7	89.6	25.3	97.4	123.8	103.9	190.5	122.4	892689	970067	157214	738352	605512		619738
FALSE	High	Master Protein	Q10570	Cleavage and polyadenylation specificity factor subunit 1 OS=Homo sapiens OX=9606 GN=CPSF1 PE=1 SV=2	0.948	0.989901	21.37	4.684	0.775	0.82	1.093	0.942	0.953	100.8	99.2	5.89	41.92	2	105.6	110.7	101.3	104.3	98	93.6	22.6	142.8	123.5	95.4	104	98.2	105.6	110.7	101.3	104.3	98	93.6	22.6	142.8	123.5	95.4	104	98.2	915242	670631	129403	468687	442003		634765
FALSE	High	Master Protein	Q9NZZ3	Charged multivesicular body protein 5 OS=Homo sapiens OX=9606 GN=CHMP5 PE=1 SV=1	1.096	0.993544	55.64	1.729	0.604	0.9	2.952	1.334	0.765	92.3	107.7	44	42.3	2	66	65.2	80.7	150.4	175.8	96.7	27.5	87.8	132	73.2	121.2	123.4	66	65.2	80.7	150.4	175.8	96.7	27.5	87.8	132	73.2	121.2	123.4	866497	859405	300189	1.35322e+06	734596		627852
FALSE	High	Master Protein	O96005	Cleft lip and palate transmembrane protein 1 OS=Homo sapiens OX=9606 GN=CLPTM1 PE=1 SV=1	0.658	0.65869	127.07	2.883	0.049	0.151	11.426	0.536	0.808	65.4	134.6	65.82	67.83	3	40.4	8.9	50.4	103.6	117	136.7	10.3	184.5	139.8	32.1	217.9	158.4	40.4	8.9	50.4	103.6	117	136.7	10.3	184.5	139.8	32.1	217.9	158.4		1.01045e+06	404378	1.75922e+06	2.0294e+06		2.57793e+06
FALSE	High	Master Protein	Q9H0E2	Toll-interacting protein OS=Homo sapiens OX=9606 GN=TOLLIP PE=1 SV=1	1.042	0.996013	15.12	27.917	1.148	0.936	0.928	1.051	1.034	107.9	92.1	23.28	49.91	2	147.9	137.4	120	85.3	95.3	90.6	5.3	119.7	128.2	91.9	90.7	87.6	147.9	137.4	120	85.3	95.3	90.6	5.3	119.7	128.2	91.9	90.7	87.6	819540	572880	76376.5	328966	308476		383804
FALSE	High	Master Protein	Q9UHR5	SAP30-binding protein OS=Homo sapiens OX=9606 GN=SAP30BP PE=1 SV=1	1.415	0.94208	18.68	2.493	1.431	1.098	1.398	0.975	1.454	113.5	86.5	5.81	25.59	2	117.2	118.8	121.9	119.2	103.6	121.6	40.9	89.9	95.9	82.8	96.9	91.4	117.2	118.8	121.9	119.2	103.6	121.6	40.9	89.9	95.9	82.8	96.9	91.4	895207	582978	134858	452212	523376		364488
FALSE	High	Master Protein	Q9Y5X2	Sorting nexin-8 OS=Homo sapiens OX=9606 GN=SNX8 PE=1 SV=1	1.137	0.991674	31.99	3.116	0.796	1.021	1.267	0.676	1.287	104.7	95.3	9.04	37.2	2	105.3	103.4	107.9	109	88.2	117	34.2	121	104.2	83.9	135.4	90.5	105.3	103.4	107.9	109	88.2	117	34.2	121	104.2	83.9	135.4	90.5	869176	726483	137563	429428	561900		547139
FALSE	High	Master Protein	P09543	2',3'-cyclic-nucleotide 3'-phosphodiesterase OS=Homo sapiens OX=9606 GN=CNP PE=1 SV=2	0.795	0.94208	57.89	2.88	1.429	0.515	0.595	0.945	0.67	104.6	95.4	18.96	42.8	2	119.7	120.4	106.4	76.2	80.9	113	35.3	89.8	152.6	111.5	69.7	124.4	119.7	120.4	106.4	76.2	80.9	113	35.3	89.8	152.6	111.5	69.7	124.4	901148	637652	85627.3	350685	405175		361386
FALSE	High	Master Protein	Q9BV20	Methylthioribose-1-phosphate isomerase OS=Homo sapiens OX=9606 GN=MRI1 PE=1 SV=1	1.075	0.99944	40.19	5.102	1.227	0.71	2.265	0.942	0.857	105.3	94.7	29	51.74	2	93.3	116.8	98	167.2	98.8	76.9	18.9	87.3	166.2	80.5	106.3	89.8	93.3	116.8	98	167.2	98.8	76.9	18.9	87.3	166.2	80.5	106.3	89.8	1.12412e+06	755290	241604	550508	422656		451971
FALSE	High	Master Protein	Q9P2N5	RNA-binding protein 27 OS=Homo sapiens OX=9606 GN=RBM27 PE=1 SV=2	1.088	0.99944	42.68	4.062	1.3	0.91	0.672	1.362	0.736	102.3	97.7	56.29	21.86	2	242	132.2	82	69.4	97.1	75.5	53.3	98.6	79.8	103.4	75.5	91.1	242	132.2	82	69.4	97.1	75.5	53.3	98.6	79.8	103.4	75.5	91.1	314114	197389	18259.7	134298	119349		112038
FALSE	High	Master Protein	O43598	2'-deoxynucleoside 5'-phosphate N-hydrolase 1 OS=Homo sapiens OX=9606 GN=DNPH1 PE=1 SV=1	2.603	0.29778	68.4	12.007	1.509	2.543	6.454	1.294	2.664	136.9	63.1	26.57	59.51	2	94.9	122.5	133.6	189.5	108.9	169.2	8.3	87.6	61.8	47.2	120.1	56.4	94.9	122.5	133.6	189.5	108.9	169.2	8.3	87.6	61.8	47.2	120.1	56.4	1.1637e+06	1.01694e+06	270319	598948	918280		336730
FALSE	High	Master Protein	P27105	Erythrocyte band 7 integral membrane protein OS=Homo sapiens OX=9606 GN=STOM PE=1 SV=3	0.978	0.990748	14.22	3.784	0.547	0.974	0.983	1.001	0.837	83.4	116.6	23.17	45.66	4	79.8	89.9	78.7	85.9	135.9	111.4	19.4	132.3	114.2	77	139	136.6	79.8	89.9	78.7	85.9	135.9	111.4	19.4	132.3	114.2	77	139	136.6	1.13021e+06	623970	138437	988407	799675		894106
FALSE	High	Master Protein	Q14558	Phosphoribosyl pyrophosphate synthase-associated protein 1 OS=Homo sapiens OX=9606 GN=PRPSAP1 PE=1 SV=2	1.179	0.986605	31.51	2.445	1.02	1.085	0.278	1.282	1.521	107.4	92.6	36.38	29.77	2	105.2	117.6	115.3	36.6	128.8	156.5	42.5	114.4	100.8	75	100.1	107.2	105.2	117.6	115.3	36.6	128.8	156.5	42.5	114.4	100.8	75	100.1	107.2	1.01365e+06	795485	43808.5	642299	770225		529868
FALSE	High	Master Protein	Q9H0U9	Testis-specific Y-encoded-like protein 1 OS=Homo sapiens OX=9606 GN=TSPYL1 PE=1 SV=3	3.921	0.112659	76.45	3.561	7.597	5.864	4.317	1.821	1.741	160	40	21.89	34.06	2	151.6	193.5	161.4	195.4	114.1	122.9	36.6	31.3	29.1	41.7	55.8	66.7	151.6	193.5	161.4	195.4	114.1	122.9	36.6	31.3	29.1	41.7	55.8	66.7	1.15857e+06	773695	175633	395289	420109		84841.9
FALSE	High	Master Protein	Q9Y221	60S ribosome subunit biogenesis protein NIP7 homolog OS=Homo sapiens OX=9606 GN=NIP7 PE=1 SV=1	0.502	0.598341	36.42	4.289	1.118	0.404	0.414	0.401	0.608	89.3	110.7	49.62	56.6	2	161.4	92.2	87.9	36.5	68	65	40	85.6	229.4	87.7	141.2	104.9	161.4	92.2	87.9	36.5	68	65	40	85.6	229.4	87.7	141.2	104.9	334910	274049		175245	129498		180248
FALSE	High	Master Protein	P55795	Heterogeneous nuclear ribonucleoprotein H2 OS=Homo sapiens OX=9606 GN=HNRNPH2 PE=1 SV=1	0.97	0.989901	67.02	4.484	0.919	1.024	1.969	0.547	0.695	100.2	99.8	16.82	43.36	2	122.3	97	109.4	113.1	75.5	90.4	23.7	84.9	136.9	101	104.2	141.7	122.3	97	109.4	113.1	75.5	90.4	23.7	84.9	136.9	101	104.2	141.7	878548	793599	153765	395687	467573		413339
FALSE	High	Master Protein	P48637	Glutathione synthetase OS=Homo sapiens OX=9606 GN=GSS PE=1 SV=1	1.137	0.989901	79.95	4.814	0.481	3.407	0.914	1.416	0.567	94.4	105.6	26.67	49.73	2	128.4	87.3	110.7	57.1	107.9	80.4	31.6	148.3	67	79.6	152.1	149.6	128.4	87.3	110.7	57.1	107.9	80.4	31.6	148.3	67	79.6	152.1	149.6	625479	635079	43265.2	447593	329087		570982
FALSE	High	Master Protein	O15294	UDP-N-acetylglucosamine--peptide N-acetylglucosaminyltransferase 110 kDa subunit OS=Homo sapiens OX=9606 GN=OGT PE=1 SV=3	1.005	0.993544	14.71	3.891	1.047	6.36	0.964	0.893	0.917	98.8	101.2	8.49	52.55	3	104.4	128.2	118.9	103.3	108.6	110.8	25.5	118.8	31.7	110.1	114.6	125.2	104.4	128.2	118.9	103.3	108.6	110.8	25.5	118.8	31.7	110.1	114.6	125.2	1.13136e+06	840255	136874	554822	558318		563755
FALSE	High	Master Protein	Q15007	Pre-mRNA-splicing regulator WTAP OS=Homo sapiens OX=9606 GN=WTAP PE=1 SV=2	1.29	0.956993	47.16	1.746	0.921	1.177	1.415	1.742	0.06	114.4	85.6	52.42	32.45	2	120.6	117.4	119.8	185.1	114	5.8	40.8	116.4	88.5	88.9	80.8	121.8	120.6	117.4	119.8	185.1	114	5.8	40.8	116.4	88.5	88.9	80.8	121.8	843345	694856	219361	460116			428774
FALSE	High	Master Protein	Q92974	Rho guanine nucleotide exchange factor 2 OS=Homo sapiens OX=9606 GN=ARHGEF2 PE=1 SV=4	1.084	0.995861	25.91	1.662	1.123	0.552	1.208	0.829	1.046	94.9	105.1	17.02	37.88	4	83.9	132.4	99.2	96.2	88.6	105.5	26.1	123.3	128.4	99.5	115.3	101.6	83.9	132.4	99.2	96.2	88.6	105.5	26.1	123.3	128.4	99.5	115.3	101.6	1.45899e+06	875675	159254	565169	664455		730499
FALSE	High	Master Protein	P13861	cAMP-dependent protein kinase type II-alpha regulatory subunit OS=Homo sapiens OX=9606 GN=PRKAR2A PE=1 SV=2	0.746	0.91175	24.52	1.99	0.689	0.806	1.158	0.689	0.597	84.1	115.9	19.76	41.39	4	72.1	93.3	109.5	110.2	75.1	75.4	32.5	115.6	123.4	102.4	115.7	174.8	72.1	93.3	109.5	110.2	75.1	75.4	32.5	115.6	123.4	102.4	115.7	174.8	1.2067e+06	1.1349e+06	214115	562326	556749		804231
FALSE	High	Master Protein	Q2M2I8	AP2-associated protein kinase 1 OS=Homo sapiens OX=9606 GN=AAK1 PE=1 SV=3	0.905	0.983708	57.3	4.026	1.161	1.146	0.714	0.601	0.271	90.3	109.7	25.82	44.83	2	129.6	102.9	73.2	89	93.1	62	30.9	94.2	87.9	129.8	136.1	171.3	129.6	102.9	73.2	89	93.1	62	30.9	94.2	87.9	129.8	136.1	171.3	607770	390556	96475.9	288337	214209		365650
FALSE	High	Master Protein	Q8IWX8	Calcium homeostasis endoplasmic reticulum protein OS=Homo sapiens OX=9606 GN=CHERP PE=1 SV=3	0.895	0.981322	28.27	2.93	1.039	0.734	1.052	0.674	0.77	93.7	106.3	25.48	34.04	2	149.9	115.2	97.2	74.9	93	89.3	42	99.8	122.2	73.9	126.2	116.3	149.9	115.2	97.2	74.9	93	89.3	42	99.8	122.2	73.9	126.2	116.3	719423	486041	70263.2	336232	318437		335248
FALSE	High	Master Protein	Q9UBD5	Origin recognition complex subunit 3 OS=Homo sapiens OX=9606 GN=ORC3 PE=1 SV=1	1.73	0.880775	109.86	3.564	6.695	1.438	2.081	0.368	0.528	122.8	77.2	48.81	47	3	160.7	193.7	132.9	126.8	44.7	56.9	42.3	37.2	106.3	62.6	112.2	123.8	160.7	193.7	132.9	126.8	44.7	56.9	42.3	37.2	106.3	62.6	112.2	123.8	1.13024e+06	621045	111135	151001	189569		104007
FALSE	High	Master Protein	Q07812	Apoptosis regulator BAX OS=Homo sapiens OX=9606 GN=BAX PE=1 SV=1	1.081	0.998141	64.34	3.919	1.132	1.47	1.032	0.532	0.409	100.4	99.6	21.73	65.89	2	109.5	126.8	85.1	75.5	74.7	95.9	26.7	118.4	55.1	67.8	150.7	213.9	109.5	126.8	85.1	75.5	74.7	95.9	26.7	118.4	55.1	67.8	150.7	213.9	1.09451e+06	588432	69147.3	373329	472622		549394
FALSE	High	Master Protein	Q9UGP8	Translocation protein SEC63 homolog OS=Homo sapiens OX=9606 GN=SEC63 PE=1 SV=2	0.754	0.919317	19.88	4.442	0.809	0.702	0.814	0.622	0.631	85.2	114.8	6.7	42.86	3	96.4	93.2	86.8	80.1	85.2	91.8	22.6	116.4	124.3	101.6	156.1	145.5	96.4	93.2	86.8	80.1	85.2	91.8	22.6	116.4	124.3	101.6	156.1	145.5	918443	685355	118631	486465	516680		617264
FALSE	High	Master Protein	P08397	Porphobilinogen deaminase OS=Homo sapiens OX=9606 GN=HMBS PE=1 SV=2	0.775	0.924722	47.24	4.52	1.001	0.301	1.02	0.576	0.601	88.4	111.6	27.83	58.28	2	91.8	120.9	78.9	91.5	58.6	60.3	24.5	131.5	233	111.5	103.3	94.1	91.8	120.9	78.9	91.5	58.6	60.3	24.5	131.5	233	111.5	103.3	94.1	1.25837e+06	657737	143033	353336	255772		736015
FALSE	High	Master Protein	P50570	Dynamin-2 OS=Homo sapiens OX=9606 GN=DNM2 PE=1 SV=2	0.666	0.717448	19.33	2.039	0.666	0.666	0.76	0.586	0.521	77.7	122.3	19.42	40.62	6	55	98.8	75.1	88.3	88.7	95.6	26.1	142.6	136	102	146.8	145.1	55	98.8	75.1	88.3	88.7	95.6	26.1	142.6	136	102	146.8	145.1	2.03008e+06	1.19255e+06	277239	1.1253e+06	1.19601e+06		1.67909e+06
FALSE	High	Master Protein	Q8IV08	5'-3' exonuclease PLD3 OS=Homo sapiens OX=9606 GN=PLD3 PE=1 SV=1	0.535	0.528194	56.98	6.788	0.631	1.069	0.422	0.299	0.454	83.6	116.4	13.56	67.01	2	72.6	86.9	87	83.7	108.7	94.5	6	105	44.5	139.4	196.5	175.1	72.6	86.9	87	83.7	108.7	94.5	6	105	44.5	139.4	196.5	175.1	1.14775e+06	920972	158728	785738	713239		746079
FALSE	High	Master Protein	Q8IUD2	ELKS/Rab6-interacting/CAST family member 1 OS=Homo sapiens OX=9606 GN=ERC1 PE=1 SV=1	0.798	0.943309	48.54	3.035	0.642	0.601	0.992	1.215	0.601	86.9	113.1	14.48	39.15	4	92.8	82.1	85.3	89.8	118.8	86.1	30.6	128	141.6	102.3	99.5	143	92.8	82.1	85.3	89.8	118.8	86.1	30.6	128	141.6	102.3	99.5	143	869001	723179	142663	727495	520490		728127
FALSE	High	Master Protein	Q92575	UBX domain-containing protein 4 OS=Homo sapiens OX=9606 GN=UBXN4 PE=1 SV=2	3.234	0.21416	79.42	32.226	1.518	2.393	1.484	4.37	8.963	159.9	40.1	28.11	90.9	2	178	182.9	155.9	161.1	105.7	83.3	5.5	120.5	65.1	108.5	24.2	9.3	178	182.9	155.9	161.1	105.7	83.3	5.5	120.5	65.1	108.5	24.2	9.3	1.01268e+06	691235	133915	338717	263555		358571
FALSE	High	Master Protein	Q96D71	RalBP1-associated Eps domain-containing protein 1 OS=Homo sapiens OX=9606 GN=REPS1 PE=1 SV=3	1.229	0.980192	37.95	6.396	1.052	0.833	2.385	1.435	0.995	109.8	90.2	35.78	48.33	2	97.2	95.9	111.8	204.4	101.1	100.8	15.8	91.3	134.4	75.2	70.8	101.2	97.2	95.9	111.8	204.4	101.1	100.8	15.8	91.3	134.4	75.2	70.8	101.2	976258	911300	312281	595630	585842		499633
FALSE	High	Master Protein	Q9H3P2	Negative elongation factor A OS=Homo sapiens OX=9606 GN=NELFA PE=1 SV=3	1.018	0.993544	20.28	16.222	1.107	0.973	0.808	0.829	1.065	100.8	99.2	6.83	47.78	2	113.7	104	111.1	109.1	93.2	106.4	7	93.9	114.1	135	112.5	99.9	113.7	104	111.1	109.1	93.2	106.4	7	93.9	114.1	135	112.5	99.9	906296	775445	142881	470343	529998		440137
FALSE	High	Master Protein	O43252	Bifunctional 3'-phosphoadenosine 5'-phosphosulfate synthase 1 OS=Homo sapiens OX=9606 GN=PAPSS1 PE=1 SV=2	0.575	0.657294	77.62	6.75	0.554	0.69	0.26	0.306	0.597	71.5	128.5	32.48	50.07	2	86.2	76.8	80.2	31.5	52.6	88.2	13.4	175.2	113.2	157.4	199	126.4	86.2	76.8	80.2	31.5	52.6	88.2	13.4	175.2	113.2	157.4	199	126.4	891926	745157	28445.5	353426	584778		1.09316e+06
FALSE	High	Master Protein	P11216	Glycogen phosphorylase, brain form OS=Homo sapiens OX=9606 GN=PYGB PE=1 SV=5	0.605	0.677706	24.99	0.832	0.354	0.64	0.572	0.681	0.494	65.3	134.7	8.34	53.54	4	70.3	71	70.3	65.5	68.6	82.9	20.3	164	187.3	75.9	128.2	195.6	70.3	71	70.3	65.5	68.6	82.9	20.3	164	187.3	75.9	128.2	195.6	1.00009e+06	944935	158667	460223	634132		1.49772e+06
FALSE	High	Master Protein	P23921	Ribonucleoside-diphosphate reductase large subunit OS=Homo sapiens OX=9606 GN=RRM1 PE=1 SV=1	0.546	0.678405	32.94	0.296	0.547	0.908	1.219	0.522	0.545	70.8	129.2	37.49	47.87	3	93.6	123.1	50.6	42.3	77.5	85.4	148.5	169.3	56.7	38.4	148.5	166.1	93.6	123.1	50.6	42.3	77.5	85.4	148.5	169.3	56.7	38.4	148.5	166.1	1.3994e+06	302034	51119.5	443451	464753	3378.48	1.03473e+06
FALSE	High	Master Protein	Q99575	Ribonucleases P/MRP protein subunit POP1 OS=Homo sapiens OX=9606 GN=POP1 PE=1 SV=2	1.543	0.754043	10.57	3.141	1.408	1.546	0.88	1.628	1.541	55.5	144.5	66.18	85.51	3	33.9	34.6	38.4	49.3	129.3	120.7	7.3	46.3	82.1	181.3	156	320.7	33.9	34.6	38.4	49.3	129.3	120.7	7.3	46.3	82.1	181.3	156	320.7	1.09505e+06	880393	241998	2.44642e+06	2.25359e+06		814257
FALSE	High	Master Protein	Q9P0J7	E3 ubiquitin-protein ligase KCMF1 OS=Homo sapiens OX=9606 GN=KCMF1 PE=1 SV=2	1.005	0.993544	38.83	1.795	1.168	0.865	1.258	0.662	0.731	108	92	29.01	40.68	3	115.5	110.1	97.2	141.2	54.1	88	53.2	82.2	114.9	78.8	94.7	170	115.5	110.1	97.2	141.2	54.1	88	53.2	82.2	114.9	78.8	94.7	170	963530	681100	185538	274019	439922		294486
FALSE	High	Master Protein	Q8WWM7	Ataxin-2-like protein OS=Homo sapiens OX=9606 GN=ATXN2L PE=1 SV=2	1.158	0.989901	34.89	1.27	1.571	1.288	0.58	0.496	1.055	98.1	101.9	38.01	41.89	4	89.1	128	102.3	61.4	35.9	101.2	207.9	88.6	77.6	105.2	110.1	92.6	89.1	128	102.3	61.4	35.9	101.2	207.9	88.6	77.6	105.2	110.1	92.6	1.45117e+06	928632	76553.6	173520	655528	5407.51	540432
FALSE	High	Master Protein	Q7Z2W9	39S ribosomal protein L21, mitochondrial OS=Homo sapiens OX=9606 GN=MRPL21 PE=1 SV=2	0.888	0.980192	28.91	3.79	0.807	0.528	0.977	0.697	1.004	102.9	97.1	11.42	42	2	97.5	106.8	108.5	121.3	89.6	119.3	20.8	100.8	139.2	102.7	102.4	91	97.5	106.8	108.5	121.3	89.6	119.3	20.8	100.8	139.2	102.7	102.4	91	1.11061e+06	903853	189306	539416	708307		563499
FALSE	High	Master Protein	O95456	Proteasome assembly chaperone 1 OS=Homo sapiens OX=9606 GN=PSMG1 PE=1 SV=1	0.787	0.94208	17.35	5.07	0.714	0.792	1.158	0.782	0.696	87.4	112.6	6.98	48.19	2	90.2	86.8	95.5	86.3	94.8	103.5	20	144.6	114	77.1	124.6	162.7	90.2	86.8	95.5	86.3	94.8	103.5	20	144.6	114	77.1	124.6	162.7	977482	860832	145837	617493	665148		875253
FALSE	High	Master Protein	O95801	Tetratricopeptide repeat protein 4 OS=Homo sapiens OX=9606 GN=TTC4 PE=1 SV=3	1.615	0.873604	29.55	18.097	1.892	1.644	1.587	1.249	1.16	125	75	20.34	47.43	2	132.6	152	165.8	125.6	103.8	98.3	7.1	85.3	104.1	70.1	84.4	71	132.6	152	165.8	125.6	103.8	98.3	7.1	85.3	104.1	70.1	84.4	71	1.17389e+06	1.02544e+06	114572	464011	433686		354434
FALSE	High	Master Protein	Q9H074	Polyadenylate-binding protein-interacting protein 1 OS=Homo sapiens OX=9606 GN=PAIP1 PE=1 SV=1	0.651	0.788108	32.04	3.219	0.521	2.425	0.616	0.688	0.55	83.2	116.8	13.53	41.55	2	84.1	80.3	93.2	80.2	110.9	100.5	18.9	119.8	110.2	132.9	139.7	129.1	84.1	80.3	93.2	80.2	110.9	100.5	18.9	119.8	110.2	132.9	139.7	129.1	1.15775e+06	950377	158664	803807	827474		928137
FALSE	High	Master Protein	Q10713	Mitochondrial-processing peptidase subunit alpha OS=Homo sapiens OX=9606 GN=PMPCA PE=1 SV=2	1.268	0.97494	57.59	4.194	1.31	0.733	3.836	0.817	1.227	108.3	91.7	54.45	45.36	2	88.7	115.2	98.4	251.3	70.3	99.9	14.6	89.7	125.2	80	88.1	78.6	88.7	115.2	98.4	251.3	70.3	99.9	14.6	89.7	125.2	80	88.1	78.6	1.33236e+06	911312	436181	470210	659934		557551
FALSE	High	Master Protein	Q96C57	Protein CUSTOS OS=Homo sapiens OX=9606 GN=CUSTOS PE=1 SV=2	0.889	0.980192	10.94	2.672	0.821	0.842	0.799	0.951	0.938	93.5	106.5	13.31	37.03	2	73.9	94	96.2	109.1	104.6	106.6	27	123.6	114.2	130.4	105.8	114.6	73.9	94	96.2	109.1	104.6	106.6	27	123.6	114.2	130.4	105.8	114.6	1.30785e+06	1.07207e+06	227986	842553	846684		924551
FALSE	High	Master Protein	Q9UPY3	Endoribonuclease Dicer OS=Homo sapiens OX=9606 GN=DICER1 PE=1 SV=3	1.551	0.893007	14.37	2.578	1.734	1.298	1.571	1.532	1.433	122.5	77.5	13.01	23.07	2	128.1	143.4	135.8	121.9	117.6	97.1	46.2	78.1	100.2	79.9	80.7	71.1	128.1	143.4	135.8	121.9	117.6	97.1	46.2	78.1	100.2	79.9	80.7	71.1	1.15833e+06	878701	147825	549856	447996		339354
FALSE	High	Master Protein	Q9Y2Q3	Glutathione S-transferase kappa 1 OS=Homo sapiens OX=9606 GN=GSTK1 PE=1 SV=3	0.355	0.06221	23.09	8.365	0.248	0.344	0.368	0.307	0.42	54.3	145.7	17.99	50.87	2	75.8	47.7	61.9	49.1	63	54	9.1	192	180.1	133.6	205.3	128.5	75.8	47.7	61.9	49.1	63	54	9.1	192	180.1	133.6	205.3	128.5	652760	678447	100878	499122	421729		1.41273e+06
FALSE	High	Master Protein	Q9BZZ5	Apoptosis inhibitor 5 OS=Homo sapiens OX=9606 GN=API5 PE=1 SV=3	0.824	0.950571	36.92	5.031	1.553	0.61	0.898	0.757	0.719	89.4	110.6	17.22	47.71	2	76	121.6	86.2	108	88.4	103.7	15.1	78.3	141.2	120.3	116.9	144.4	76	121.6	86.2	108	88.4	103.7	15.1	78.3	141.2	120.3	116.9	144.4	1.65956e+06	942043	221406	698755	808783		574680
FALSE	High	Master Protein	Q9H2J4	Phosducin-like protein 3 OS=Homo sapiens OX=9606 GN=PDCL3 PE=1 SV=1	0.93	0.984496	28.18	3.234	1.002	0.725	0.863	1.219	0.814	94	106	16.03	32.85	3	104.8	110.3	88.5	89.6	130.4	90.7	32.4	110	114.4	113	106.4	109.7	104.8	110.3	88.5	89.6	130.4	90.7	32.4	110	114.4	113	106.4	109.7	1.09269e+06	702563	133246	747848	513086		585885
FALSE	High	Master Protein	Q9UQ88	Cyclin-dependent kinase 11A OS=Homo sapiens OX=9606 GN=CDK11A PE=1 SV=4	0.649	0.796412	50.68	7.625	1.278	0.71	0.545	0.593	0.343	84.5	115.5	21.85	50.12	2	96.5	109.7	86.9	69.7	97.5	59.1	14.8	85.5	121.8	128.3	168.9	161.3	96.5	109.7	86.9	69.7	97.5	59.1	14.8	85.5	121.8	128.3	168.9	161.3	1.18178e+06	749582	112783	608173	363995		495199
FALSE	High	Master Protein	Q02241	Kinesin-like protein KIF23 OS=Homo sapiens OX=9606 GN=KIF23 PE=1 SV=3	1.326	0.956993	30.3	2.666	1.03	1.03	1.251	1.572	1.404	105.3	94.7	21.37	33.13	2	112.3	92.8	92.2	103.1	112.3	156.8	36.1	108.4	90	103.9	116.1	76.1	112.3	92.8	92.2	103.1	112.3	156.8	36.1	108.4	90	103.9	116.1	76.1	861453	685522	143653	603067	831003		540892
FALSE	High	Master Protein	Q13620	Cullin-4B OS=Homo sapiens OX=9606 GN=CUL4B PE=1 SV=4	0.866	0.954815	46.5	6.09	0.912	0.822	0.495	1.722	0.766	92.9	107.1	45.77	58.03	2	33.7	81.6	84.3	83.9	155.5	138	4.9	89.6	103.2	164.4	91.2	169.7	33.7	81.6	84.3	83.9	155.5	138	4.9	89.6	103.2	164.4	91.2	169.7	3.00963e+06	2.48907e+06	464365	3.32029e+06	2906623		1.77686e+06
FALSE	High	Master Protein	P49005	DNA polymerase delta subunit 2 OS=Homo sapiens OX=9606 GN=POLD2 PE=1 SV=1	0.997	0.993544	16.11	6.882	0.939	1.04	0.319	1.18	0.956	101.9	98.1	11.91	45.36	2	106.5	124.2	98.2	86.3	108.1	106.3	14.1	143.5	104.5	96	100.5	111.8	106.5	124.2	98.2	86.3	108.1	106.3	14.1	143.5	104.5	96	100.5	111.8	1.21652e+06	770063	123268	612526	594278		755502
FALSE	High	Master Protein	Q99622	Protein C10 OS=Homo sapiens OX=9606 GN=C12orf57 PE=1 SV=1	0.914	0.983525	15.69	4.904	1.035	0.835	0.363	0.934	0.893	92.8	107.2	15.76	44.47	2	90.2	95.3	92.7	75.5	112.7	116.8	20.1	93.6	112.4	104.8	133.4	152.7	90.2	95.3	92.7	75.5	112.7	116.8	20.1	93.6	112.4	104.8	133.4	152.7	1.10886e+06	863853	124633	759592	776521		585751
FALSE	High	Master Protein	Q9UMS0	NFU1 iron-sulfur cluster scaffold homolog, mitochondrial OS=Homo sapiens OX=9606 GN=NFU1 PE=1 SV=2	0.703	0.887396	12.85	18.311	0.923	0.733	0.638	0.657	0.675	84.6	115.4	15.05	47.15	2	105.6	116.5	92	78.8	86.4	85.5	5.3	138.8	117.1	130.8	124.1	119.1	105.6	116.5	92	78.8	86.4	85.5	5.3	138.8	117.1	130.8	124.1	119.1	1.16297e+06	735785	118220	499463	487505		745380
FALSE	High	Master Protein	Q8N0X7	Spartin OS=Homo sapiens OX=9606 GN=SPART PE=1 SV=1	1.524	0.919487	9.44	5.307	1.464	1.658	1.527	1.362	1.521	124	76	18.76	29.38	2	168.6	136.5	137.2	111.6	106.5	109	31.8	93.2	82.7	73.1	78.2	71.6	168.6	136.5	137.2	111.6	106.5	109	31.8	93.2	82.7	73.1	78.2	71.6	854683	688221	104969	386141	389821		313831
FALSE	High	Master Protein	P49593	Protein phosphatase 1F OS=Homo sapiens OX=9606 GN=PPM1F PE=1 SV=3	0.793	0.944604	24.14	3.526	0.827	0.715	1.012	0.576	0.761	89.1	110.9	19.08	35.54	3	91.1	89.9	90.1	135.3	89.6	88.4	32.8	106.9	125.1	134.4	117.7	98.7	91.1	89.9	90.1	135.3	89.6	88.4	32.8	106.9	125.1	134.4	117.7	98.7	1.04483e+06	838397	236033	602359	586813		667483
FALSE	High	Master Protein	Q12824	SWI/SNF-related matrix-associated actin-dependent regulator of chromatin subfamily B member 1 OS=Homo sapiens OX=9606 GN=SMARCB1 PE=1 SV=2	0.714	0.890797	51.22	3.336	0.954	0.496	0.718	0.366	0.711	75.5	124.5	15.56	42.13	2	83.2	98.7	72.3	84.6	61.6	80.9	18.9	143.2	141.3	128.7	156.9	129.6	83.2	98.7	72.3	84.6	61.6	80.9	18.9	143.2	141.3	128.7	156.9	129.6	1.26078e+06	739446	134900	374653	589735		983259
FALSE	High	Master Protein	Q92878	DNA repair protein RAD50 OS=Homo sapiens OX=9606 GN=RAD50 PE=1 SV=1	1.118	0.993292	59.85	2.912	1.319	0.315	1.817	0.914	0.947	109.3	90.7	19.71	50.94	2	97.2	152.3	93.1	123.9	101.8	107.4	22.8	90.4	162.1	87.2	86.2	75.5	97.2	152.3	93.1	123.9	101.8	107.4	22.8	90.4	162.1	87.2	86.2	75.5	1.67388e+06	804201	204505	647748	674484		534222
FALSE	High	Master Protein	Q96F63	Coiled-coil domain-containing protein 97 OS=Homo sapiens OX=9606 GN=CCDC97 PE=1 SV=1	1.392	0.950023	53.97	3.109	0.351	1.675	2.09	1.077	1.157	118.2	81.8	20.74	35.1	2	132	68.4	128	126.2	127.1	114.5	42.4	102.2	77.2	60.5	121.9	99.5	132	68.4	128	126.2	127.1	114.5	42.4	102.2	77.2	60.5	121.9	99.5	516729	836364	154670	600481	533903		448647
FALSE	High	Master Protein	P48634	Protein PRRC2A OS=Homo sapiens OX=9606 GN=PRRC2A PE=1 SV=3	1.477	0.91903	63.76	8.766	1.085	2.214	0.219	2.011	0.978	119.4	80.6	42.15	51.07	2	128.8	141.7	130.2	21	161.2	117.4	14.7	130.6	58.8	95.5	80.2	120	128.8	141.7	130.2	21	161.2	117.4	14.7	130.6	58.8	95.5	80.2	120	1.18742e+06	874071		781824	561750		588236
FALSE	High	Master Protein	Q9BXR0	Queuine tRNA-ribosyltransferase catalytic subunit 1 OS=Homo sapiens OX=9606 GN=QTRT1 PE=1 SV=3	0.705	0.873604	46.28	0.472	0.348	0.732	1.333	0.679	0.832	78.7	121.3	10.09	35.85	3	72.3	75.8	70.7	62.3	85	75.8	115.7	216.1	122.1	94.9	96.5	112.7	72.3	75.8	70.7	62.3	85	75.8	115.7	216.1	122.1	94.9	96.5	112.7	1.17587e+06	774002	145082	762709	577023	3925.33	1.80126e+06
FALSE	High	Master Protein	O43709	Probable 18S rRNA (guanine-N(7))-methyltransferase OS=Homo sapiens OX=9606 GN=BUD23 PE=1 SV=2	0.573	0.597569	45.84	1.632	0.392	0.495	1.234	0.532	0.617	63.5	136.5	17.47	24.07	4	62.5	56.2	65.4	71	78.2	90.7	154.5	90	148.2	88.7	144.5	150	62.5	56.2	65.4	71	78.2	90.7	154.5	90	148.2	88.7	144.5	150	936140	834009	191746	855282	979595	5862.9	828079
FALSE	High	Master Protein	Q96CN7	Isochorismatase domain-containing protein 1 OS=Homo sapiens OX=9606 GN=ISOC1 PE=1 SV=3	1.143	0.989901	20.55	6.271	1.105	0.908	1.183	1.248	0.931	101.3	98.7	14.4	42.07	2	92.1	114.2	101.1	95.2	132.3	120.2	18.8	101.8	109.5	81	107.4	126.4	92.1	114.2	101.1	95.2	132.3	120.2	18.8	101.8	109.5	81	107.4	126.4	1.34864e+06	956149	168833	904746	811188		646491
FALSE	High	Master Protein	Q16740	ATP-dependent Clp protease proteolytic subunit, mitochondrial OS=Homo sapiens OX=9606 GN=CLPP PE=1 SV=1	0.611	0.733113	85.15	5.102	0.482	0.322	0.775	0.799	0.191	79.8	120.2	11.91	79.13	2	83.3	75.3	65.2	65.4	83.3	66.4	12.9	113.2	100.4	80.2	143.1	311.4	83.3	75.3	65.2	65.4	83.3	66.4	12.9	113.2	100.4	80.2	143.1	311.4	1.03849e+06	741174	123665	654675	447543		784174
FALSE	High	Master Protein	Q9H9H4	Vacuolar protein sorting-associated protein 37B OS=Homo sapiens OX=9606 GN=VPS37B PE=1 SV=1	1.046	0.998141	53.38	1.719	1.38	0.456	1.329	0.824	0.626	103.2	96.8	56.21	31.12	2	218.7	110.1	70.5	108.6	61.8	64.5	78.6	78.7	152.4	85.7	75.3	95	218.7	110.1	70.5	108.6	61.8	64.5	78.6	78.7	152.4	85.7	75.3	95	548994	281585	81287	178396	183716		210826
FALSE	High	Master Protein	Q8IYB8	ATP-dependent RNA helicase SUPV3L1, mitochondrial OS=Homo sapiens OX=9606 GN=SUPV3L1 PE=1 SV=1	1.358	0.956993	14.33	7.814	1.427	0.928	1.309	1.408	1.165	117.2	82.8	16.36	42.22	2	146.6	131.9	102.2	136	111.1	98.5	17.3	86.2	118.6	88.7	78.3	84.7	146.6	131.9	102.2	136	111.1	98.5	17.3	86.2	118.6	88.7	78.3	84.7	982308	609555	152092	478851	418984		345256
FALSE	High	Master Protein	O94901	SUN domain-containing protein 1 OS=Homo sapiens OX=9606 GN=SUN1 PE=1 SV=3	0.955	0.989901	47.72	3.46	0.827	0.897	2.038	1.017	0.642	100.2	99.8	24.64	47.28	3	78.1	89.7	75	140.1	103.9	115.2	22	141.3	86.8	91.8	100.8	155.4	78.1	89.7	75	140.1	103.9	115.2	22	141.3	86.8	91.8	100.8	155.4	1.35348e+06	814626	329054	941315	1.02918e+06		1.18862e+06
FALSE	High	Master Protein	Q8IZL8	Proline-, glutamic acid- and leucine-rich protein 1 OS=Homo sapiens OX=9606 GN=PELP1 PE=1 SV=2	0.672	0.770259	18.58	3.333	0.674	0.619	0.283	0.804	0.67	85.3	114.7	42.61	63.28	4	67.9	64.5	50.2	74.3	142.7	125.2	17	85.8	106.2	198.2	73.9	194	67.9	64.5	50.2	74.3	142.7	125.2	17	85.8	106.2	198.2	73.9	194	1.07366e+06	669626	178920	1.49268e+06	1.29193e+06		833513
FALSE	High	Master Protein	O15027	Protein transport protein Sec16A OS=Homo sapiens OX=9606 GN=SEC16A PE=1 SV=4	1.217	0.980192	37.57	2.297	1.607	1.118	0.175	1.325	0.99	107.6	92.4	46.68	35.78	2	108	109.6	125.7	15	166.7	139.6	30.3	93.1	78	109	114.3	110.8	108	109.6	125.7	15	166.7	139.6	30.3	93.1	78	109	114.3	110.8	1.11644e+06	1.02541e+06		982925	812109		510030
FALSE	High	Master Protein	Q9UHI6	Probable ATP-dependent RNA helicase DDX20 OS=Homo sapiens OX=9606 GN=DDX20 PE=1 SV=2	1.366	0.950571	32.8	6.702	1.614	1.009	1.251	0.887	1.493	116.3	83.7	34.76	43.08	2	127	205	114.2	111.9	83.1	97.9	19	85.4	115.1	77.5	98.4	65.4	127	205	114.2	111.9	83.1	97.9	19	85.4	115.1	77.5	98.4	65.4	1.78014e+06	794019	114909	417795	485287		398925
FALSE	High	Master Protein	Q6NZY4	Zinc finger CCHC domain-containing protein 8 OS=Homo sapiens OX=9606 GN=ZCCHC8 PE=1 SV=2	1.287	0.970276	15.2	1.046	1.312	1.492	1.346	1.262	0.629	103.3	96.7	20.18	41.66	2	112.5	101.3	112.7	102.1	77	66.4	179.3	104	126.4	87	57.9	73.5	112.5	101.3	112.7	102.1	77	66.4	179.3	104	126.4	87	57.9	73.5	996135	766001	121011	336259	340895	3848.51	505697
FALSE	High	Master Protein	Q13158	FAS-associated death domain protein OS=Homo sapiens OX=9606 GN=FADD PE=1 SV=1	1.899	0.703794	38.77	6.855	2.183	1.079	2.272	1.652	1.278	132.5	67.5	17.72	51.34	2	122	142.3	147.3	148.2	120.2	89.3	20.9	65	135.8	65	74.7	69.3	122	142.3	147.3	148.2	120.2	89.3	20.9	65	135.8	65	74.7	69.3	1.29554e+06	1073979	202669	633704	464279		318045
FALSE	High	Master Protein	Q9ULW0	Targeting protein for Xklp2 OS=Homo sapiens OX=9606 GN=TPX2 PE=1 SV=2	1.287	0.956993	110.75	5.72	1.681	3.68	0.189	0.462	0.985	105.2	94.8	49.47	50.95	4	85.6	167.7	171.9	37.4	71.2	142.9	20.4	103.7	49.6	142.9	95.9	110.7	85.6	167.7	171.9	37.4	71.2	142.9	20.4	103.7	49.6	142.9	95.9	110.7	2.17095e+06	1.85373e+06		499134	1.02178e+06		562867
FALSE	High	Master Protein	P51648	Aldehyde dehydrogenase family 3 member A2 OS=Homo sapiens OX=9606 GN=ALDH3A2 PE=1 SV=1	0.414	0.155694	41.67	4.784	0.404	0.423	0.282	0.378	1.062	72.4	127.6	49.18	50.95	2	80.8	71.4	80.4	15.9	91	137.8	10.5	181	134.4	91.8	150	155	80.8	71.4	80.4	15.9	91	137.8	10.5	181	134.4	91.8	150	155	992803	851584		732700	1.0945e+06		1.35356e+06
FALSE	High	Master Protein	Q9BXJ9	N-alpha-acetyltransferase 15, NatA auxiliary subunit OS=Homo sapiens OX=9606 GN=NAA15 PE=1 SV=1	0.664	0.823994	58.8	0.431	0.342	0.698	1.15	0.632	1.055	91.1	108.9	36.97	76.99	2	70.2	23.6	81.9	95.7	100.6	75.1	316.5	73.5	117.5	77.8	112.9	54.7	70.2	23.6	81.9	95.7	100.6	75.1	316.5	73.5	117.5	77.8	112.9	54.7	258573	1.06319e+06	232762	943266	695393	11564	640299
FALSE	High	Master Protein	O75874	Isocitrate dehydrogenase [NADP] cytoplasmic OS=Homo sapiens OX=9606 GN=IDH1 PE=1 SV=2	0.918	0.984496	48.17	5.071	1.074	0.785	0.645	1.186	0.537	97.8	102.2	37.5	59.52	3	115.8	115	82.3	34.3	138.4	93.6	26.1	111.6	105.4	49.5	127.5	200.5	115.8	115	82.3	34.3	138.4	93.6	26.1	111.6	105.4	49.5	127.5	200.5	1.13095e+06	648365	38593	787867	525385		589707
FALSE	High	Master Protein	P08243	Asparagine synthetase [glutamine-hydrolyzing] OS=Homo sapiens OX=9606 GN=ASNS PE=1 SV=4	0.742	0.919487	69.07	1.489	1.586	0.519	0.908	0.186	0.606	74.4	125.6	47.24	88.91	3	91.9	119.7	47.3	40.1	43	63.4	369.9	74.4	108.8	56.3	88.8	96.4	91.9	119.7	47.3	40.1	43	63.4	369.9	74.4	108.8	56.3	88.8	96.4	1.485e+06	220086	56201.5	232833	355803	10454.9	463110
FALSE	High	Master Protein	Q15645	Pachytene checkpoint protein 2 homolog OS=Homo sapiens OX=9606 GN=TRIP13 PE=1 SV=2	0.554	0.626456	6.27	14.655	0.527	0.549	0.456	0.558	0.573	71.3	128.7	7.87	47.78	2	88.6	81.3	78.7	73.8	77.9	70.8	6	154.4	143.3	161.8	139.7	123.7	88.6	81.3	78.7	73.8	77.9	70.8	6	154.4	143.3	161.8	139.7	123.7	1.05441e+06	817887	143635	585032	524525		1.07658e+06
FALSE	High	Master Protein	Q8IXM3	39S ribosomal protein L41, mitochondrial OS=Homo sapiens OX=9606 GN=MRPL41 PE=1 SV=1	0.919	0.984496	64.57	2.862	1.358	0.718	0.174	1.177	0.594	96.7	103.3	30.73	37.27	2	115.7	146.3	105.8	61.7	89.7	74.8	35.4	92.3	144.6	124.7	94.1	114.8	115.7	146.3	105.8	61.7	89.7	74.8	35.4	92.3	144.6	124.7	94.1	114.8	1.45232e+06	840823	89026.2	515462	424047		492833
FALSE	High	Master Protein	O14976	Cyclin-G-associated kinase OS=Homo sapiens OX=9606 GN=GAK PE=1 SV=2	0.903	0.980192	35.29	3.341	0.587	0.83	1.475	0.838	0.974	103	97	20.28	28.86	4	132.1	79.3	111.8	117.6	80.9	98.8	48.5	126.6	119.5	94.9	86.8	103.3	132.1	79.3	111.8	117.6	80.9	98.8	48.5	126.6	119.5	94.9	86.8	103.3	614326	793208	156458	302942	499853		603222
FALSE	High	Master Protein	O94925	Glutaminase kidney isoform, mitochondrial OS=Homo sapiens OX=9606 GN=GLS PE=1 SV=1	0.749	0.91195	34.26	0.696	0.317	0.466	0.807	0.882	1.089	91.7	108.3	31.74	45.66	2	100.6	88.9	78.4	61.4	124.5	149	33.3	133.9	93.2	59.1	139.3	138.4	100.6	88.9	78.4	61.4	124.5	149	33.3	133.9	93.2	59.1	139.3	138.4	988624	703794	101633	851058	1005309		850220
FALSE	High	Master Protein	Q9UBU9	Nuclear RNA export factor 1 OS=Homo sapiens OX=9606 GN=NXF1 PE=1 SV=1	1.113	0.993292	62.22	3.368	1.846	0.986	1.258	0.648	0.645	102.6	97.4	21.9	47.08	5	98.9	135.8	97	71.9	112.8	86.6	37.1	78.2	168.7	71.9	110.7	130.4	98.9	135.8	97	71.9	112.8	86.6	37.1	78.2	168.7	71.9	110.7	130.4	1.61203e+06	922484	59538.9	673199	587103		499225
FALSE	High	Master Protein	Q9UIA9	Exportin-7 OS=Homo sapiens OX=9606 GN=XPO7 PE=1 SV=3	0.846	0.956993	20.56	4.795	0.591	0.893	0.801	0.717	0.937	101.4	98.6	20.39	49.26	3	112.9	67.5	126.1	89	111.7	103.5	10.5	116.8	104	94.9	158	105.1	112.9	67.5	126.1	89	111.7	103.5	10.5	116.8	104	94.9	158	105.1	703176	1.0515e+06	132738	673704	615573		654165
FALSE	High	Master Protein	Q99873	Protein arginine N-methyltransferase 1 OS=Homo sapiens OX=9606 GN=PRMT1 PE=1 SV=3	0.242	0.000290213	81.14	1.313	0.282	0.973	0.079	0.18	0.207	51.5	148.5	40.15	45.87	3	53.9	51.1	43	10.9	63.9	54.6	76.7	181.5	81.2	126.3	250.6	206.3	53.9	51.1	43	10.9	63.9	54.6	76.7	181.5	81.2	126.3	250.6	206.3	1.12052e+06	755419		703337	571220	3646.04	2138464
FALSE	High	Master Protein	P78347	General transcription factor II-I OS=Homo sapiens OX=9606 GN=GTF2I PE=1 SV=2	0.348	0.00850803	76.02	2.569	0.16	0.415	0.141	0.346	0.351	44.7	155.3	16.59	62.9	7	57.1	46.4	40.8	42.8	56.2	60.9	12.3	216.9	60.9	150.4	209.5	245.8	57.1	46.4	40.8	42.8	56.2	60.9	12.3	216.9	60.9	150.4	209.5	245.8	1.01185e+06	509172	139014	663531	702470		3.17687e+06
FALSE	High	Master Protein	Q96AT9	Ribulose-phosphate 3-epimerase OS=Homo sapiens OX=9606 GN=RPE PE=1 SV=1	1.572	0.894681	25.08	15.897	1.578	1.134	1.953	1.421	1.567	122.1	77.9	16.04	44.42	2	142.4	139.9	107.3	158.1	117.9	108.8	9	88.7	94.6	80.9	83	69.4	142.4	139.9	107.3	158.1	117.9	108.8	9	88.7	94.6	80.9	83	69.4	1.16824e+06	717771	198242	570253	519149		398136
FALSE	High	Master Protein	P30038	Delta-1-pyrroline-5-carboxylate dehydrogenase, mitochondrial OS=Homo sapiens OX=9606 GN=ALDH4A1 PE=1 SV=3	0.628	0.722571	8.63	2.827	0.59	0.626	0.629	0.765	0.596	80.7	119.3	12.53	38.92	2	86.3	87.3	95.3	72.7	104.2	80.8	26.3	138.6	141.9	109.8	123.2	133.6	86.3	87.3	95.3	72.7	104.2	80.8	26.3	138.6	141.9	109.8	123.2	133.6	1.21088e+06	1058650	151292	836210	639935		1.0335e+06
FALSE	High	Master Protein	Q92785	Zinc finger protein ubi-d4 OS=Homo sapiens OX=9606 GN=DPF2 PE=1 SV=2	0.696	0.872225	39.14	4.889	0.675	0.718	0.542	0.92	0.493	82.9	117.1	32.3	52.4	2	102	111.9	122.4	76.2	42.4	82.5	20.7	164.9	156.8	141.4	59.9	118.9	102	111.9	122.4	76.2	42.4	82.5	20.7	164.9	156.8	141.4	59.9	118.9	1.31681e+06	1.15352e+06	134623	188035	483930		1.04301e+06
FALSE	High	Master Protein	P52306	Rap1 GTPase-GDP dissociation stimulator 1 OS=Homo sapiens OX=9606 GN=RAP1GDS1 PE=1 SV=3	0.537	0.573743	24.1	1.235	0.528	0.275	0.726	0.504	0.546	72.2	127.8	20.43	40.63	3	86.6	105.1	78	72.9	60.8	65.9	32.7	147.9	177.3	105.9	131.1	135.9	86.6	105.1	78	72.9	60.8	65.9	32.7	147.9	177.3	105.9	131.1	135.9	1.46036e+06	868240	152132	489039	523084		1.10523e+06
FALSE	High	Master Protein	O15269	Serine palmitoyltransferase 1 OS=Homo sapiens OX=9606 GN=SPTLC1 PE=1 SV=1	1.106	0.993544	33.72	3.054	0.506	1.232	1.161	1.053	0.729	102.9	97.1	12.91	35.68	2	118.5	100.1	123	119.9	100.9	88.3	26.7	99.7	112.5	92.3	106.6	111.5	118.5	100.1	123	119.9	100.9	88.3	26.7	99.7	112.5	92.3	106.6	111.5	1161479	1.00814e+06	184836	574998	530618		577001
FALSE	High	Master Protein	Q9Y295	Developmentally-regulated GTP-binding protein 1 OS=Homo sapiens OX=9606 GN=DRG1 PE=1 SV=1	1.007	0.995861	35.07	2.312	1.061	0.546	1.323	0.956	0.846	75.9	124.1	22.19	14.92	4	61.5	115.1	73.7	81.1	76.6	78.9	123.3	101.2	133.7	92.3	131.6	131.2	61.5	115.1	73.7	81.1	76.6	78.9	123.3	101.2	133.7	92.3	131.6	131.2	2.18915e+06	1.09833e+06	221218	873973	838451	5186.94	1.10216e+06
FALSE	High	Master Protein	P19387	DNA-directed RNA polymerase II subunit RPB3 OS=Homo sapiens OX=9606 GN=POLR2C PE=1 SV=2	1.146	0.989901	26.86	7.512	1.813	1.07	1.146	0.807	1.146	114.8	85.2	20.18	42.13	2	131.4	142.5	128.7	114	83.6	92.3	23.4	72.3	126.2	102.4	104.2	79	131.4	142.5	128.7	114	83.6	92.3	23.4	72.3	126.2	102.4	104.2	79	1.33062e+06	962075	159878	452100	491971		363188
FALSE	High	Master Protein	Q9NR31	GTP-binding protein SAR1a OS=Homo sapiens OX=9606 GN=SAR1A PE=1 SV=1	0.904	0.980192	42.41	5.384	0.95	0.682	1.682	0.86	0.725	93.5	106.5	22.45	48.11	2	76.8	92.7	93.7	143.5	113.7	97.1	14.9	95.1	141.4	77.4	129.7	124.2	76.8	92.7	93.7	143.5	113.7	97.1	14.9	95.1	141.4	77.4	129.7	124.2	1.48356e+06	1.20115e+06	344799	1.05352e+06	887260		818499
FALSE	High	Master Protein	Q14690	Protein RRP5 homolog OS=Homo sapiens OX=9606 GN=PDCD11 PE=1 SV=3	1.343	0.948604	12.59	3.024	1.379	1.309	1.408	1.18	1.179	117.4	82.6	12.2	31.27	4	105.1	118.5	133.7	141	117.6	105.3	33.5	83.6	106.6	77.7	95.1	82.5	105.1	118.5	133.7	141	117.6	105.3	33.5	83.6	106.6	77.7	95.1	82.5	1.38071e+06	1.42911e+06	282534	908581	802667		599643
FALSE	High	Master Protein	P43897	Elongation factor Ts, mitochondrial OS=Homo sapiens OX=9606 GN=TSFM PE=1 SV=2	0.651	0.745923	39.74	1.322	0.652	0.918	0.183	0.523	0.65	85.3	114.7	25.5	37.47	3	85.2	122.5	115.6	57	83.6	95.9	30.7	129.8	114	97.5	138.6	129.5	85.2	122.5	115.6	57	83.6	95.9	30.7	129.8	114	97.5	138.6	129.5	1.96423e+06	1.48524e+06	124207	776522	878760		1.11944e+06
FALSE	High	Master Protein	P11172	Uridine 5'-monophosphate synthase OS=Homo sapiens OX=9606 GN=UMPS PE=1 SV=1	0.57	0.535982	97.18	6.278	0.673	0.214	0.483	0.953	0.271	74.6	125.4	19.84	51.59	3	78.2	63.5	79.1	65.2	102.5	64.5	21.1	109.7	216.1	122.4	117.7	160	78.2	63.5	79.1	65.2	102.5	64.5	21.1	109.7	216.1	122.4	117.7	160	1.02894e+06	913046	141719	916344	506027		991333
FALSE	High	Master Protein	P29144	Tripeptidyl-peptidase 2 OS=Homo sapiens OX=9606 GN=TPP2 PE=1 SV=4	0.913	0.983525	46.4	2.998	0.365	0.581	0.961	0.966	0.868	94.9	105.1	35.16	44.52	2	80.5	65.9	79.3	111	156.5	143.7	19.5	77.5	94.9	115.4	119.5	136.4	80.5	65.9	79.3	111	156.5	143.7	19.5	77.5	94.9	115.4	119.5	136.4	977951	898159	228440	1.39406e+06	1.26285e+06		641142
FALSE	High	Master Protein	P43034	Platelet-activating factor acetylhydrolase IB subunit alpha OS=Homo sapiens OX=9606 GN=PAFAH1B1 PE=1 SV=2	0.712	0.827774	32	6.217	0.67	0.757	0.919	0.59	0.431	76.5	123.5	13.87	52.85	3	65.5	92.6	91.9	78.2	70.1	80.7	16.2	155.4	106.1	87.9	188.7	166.8	65.5	92.6	91.9	78.2	70.1	80.7	16.2	155.4	106.1	87.9	188.7	166.8	1.88948e+06	1.50228e+06	239719	776477	940922		1.7056e+06
FALSE	High	Master Protein	Q14738	Serine/threonine-protein phosphatase 2A 56 kDa regulatory subunit delta isoform OS=Homo sapiens OX=9606 GN=PPP2R5D PE=1 SV=1	1.122	0.993544	24.37	16.192	1.11	1.135	0.953	1.322	0.809	101	99	20.7	46.63	2	154.1	126.7	109.2	102.1	95.7	92	8.9	111.2	99.3	107.9	77.5	115.3	154.1	126.7	109.2	102.1	95.7	92	8.9	111.2	99.3	107.9	77.5	115.3	1.02751e+06	709006	124246	448982	426175		484729
FALSE	High	Master Protein	P61086	Ubiquitin-conjugating enzyme E2 K OS=Homo sapiens OX=9606 GN=UBE2K PE=1 SV=3	0.853	0.956993	60.04	3.212	0.544	0.672	1.851	0.757	0.963	91.3	108.7	20.52	43.1	2	85.2	76.5	82.2	109	108.8	128.3	17.4	119.6	109.8	97	140.7	125.6	85.2	76.5	82.2	109	108.8	128.3	17.4	119.6	109.8	97	140.7	125.6	1.13338e+06	975100	242491	933710	1.08606e+06		952588
FALSE	High	Master Protein	Q15024	Exosome complex component RRP42 OS=Homo sapiens OX=9606 GN=EXOSC7 PE=1 SV=3	0.953	0.989901	20.51	0.927	0.71	0.715	0.981	1.016	1.215	96	104	14.06	140.59	4	56.3	49.3	54.4	73.8	59.8	59.9	545.8	68	59	48.1	61	64.8	56.3	49.3	54.4	73.8	59.8	59.9	545.8	68	59	48.1	61	64.8	1.08339e+06	976821	229682	776426	766833	28215.3	792134
FALSE	High	Master Protein	Q15428	Splicing factor 3A subunit 2 OS=Homo sapiens OX=9606 GN=SF3A2 PE=1 SV=2	0.671	0.827774	16.11	4.951	0.373	0.58	0.667	0.675	0.715	83.8	116.2	12.21	47.79	2	102.1	88.2	85.7	75.5	98	105.1	10.9	138.2	120.1	90.5	142.6	143.1	102.1	88.2	85.7	75.5	98	105.1	10.9	138.2	120.1	90.5	142.6	143.1	1.09205e+06	849636	140346	702747	743531		920135
FALSE	High	Master Protein	O60256	Phosphoribosyl pyrophosphate synthase-associated protein 2 OS=Homo sapiens OX=9606 GN=PRPSAP2 PE=1 SV=1	1.472	0.903738	66.14	3.757	0.716	2.029	2.445	1.068	0.939	92.9	107.1	52.49	48.17	4	84.4	75.1	101	197.5	69.3	57.4	194	70.2	79.3	55.8	106.4	109.7	84.4	75.1	101	197.5	69.3	57.4	194	70.2	79.3	55.8	106.4	109.7	1.23435e+06	1.37024e+06	502237	679497	554998	7087.62	544418
FALSE	High	Master Protein	P52732	Kinesin-like protein KIF11 OS=Homo sapiens OX=9606 GN=KIF11 PE=1 SV=2	1.468	0.919317	58.73	4.872	1.986	1.085	2.322	1.057	0.823	123.7	76.3	8.57	42.75	4	131.1	113.1	109.4	131.8	123	110.2	29.1	74.2	68.6	71.5	116	122	131.1	113.1	109.4	131.8	123	110.2	29.1	74.2	68.6	71.5	116	122	1.0947e+06	796802	191508	689274	609436		385948
FALSE	High	Master Protein	Q92621	Nuclear pore complex protein Nup205 OS=Homo sapiens OX=9606 GN=NUP205 PE=1 SV=3	0.842	0.944905	42.85	2.367	0.356	0.741	0.816	1.508	0.87	86.1	113.9	37.94	93.72	3	48.1	36.6	61.4	70.3	109.8	74.5	386.4	58.8	78.6	89.9	84.1	101.5	48.1	36.6	61.4	70.3	109.8	74.5	386.4	58.8	78.6	89.9	84.1	101.5	1.03305e+06	1.4654e+06	298932	1.81597e+06	1.16894e+06	27238.3	815178
FALSE	High	Master Protein	Q13070	G antigen 6 OS=Homo sapiens OX=9606 GN=GAGE6 PE=1 SV=1	1.697	0.816702	52.56	3.037	1.252	4.421	2.041	1.41	0.938	153.6	46.4	33.97	95.35	2	124.6	128.5	152	43.6	154.2	157.7	28.9	61.8	27.2	21.2	97.2	203.1	124.6	128.5	152	43.6	154.2	157.7	28.9	61.8	27.2	21.2	97.2	203.1	1.31293e+06	1244469	38668	912497	920407		339685
FALSE	High	Master Protein	Q9BYD6	39S ribosomal protein L1, mitochondrial OS=Homo sapiens OX=9606 GN=MRPL1 PE=1 SV=2	0.666	0.804274	35.42	6.992	0.681	0.467	0.995	0.581	0.652	78.2	121.8	13.31	45.39	2	82	90.5	82.4	101.4	68.9	77.4	14.8	141.4	168.2	117	130.1	126	82	90.5	82.4	101.4	68.9	77.4	14.8	141.4	168.2	117	130.1	126	1.41135e+06	1.02827e+06	237201	621918	688660		1.18531e+06
FALSE	High	Master Protein	P41227	N-alpha-acetyltransferase 10 OS=Homo sapiens OX=9606 GN=NAA10 PE=1 SV=1	0.881	0.97931	23.82	0.525	0.687	0.883	1.356	0.879	0.917	93.9	106.1	23.96	65.1	3	74.4	72.3	88.6	122.5	71.1	73.3	270	86.6	100.9	79.7	80.5	80.1	74.4	72.3	88.6	122.5	71.1	73.3	270	86.6	100.9	79.7	80.5	80.1	1.24182e+06	1.21938e+06	316046	707435	719611	10502.1	800032
FALSE	High	Master Protein	Q08752	Peptidyl-prolyl cis-trans isomerase D OS=Homo sapiens OX=9606 GN=PPID PE=1 SV=3	0.891	0.980192	16.3	0.958	0.828	0.819	1.569	1.027	0.762	94.3	105.7	20.88	22.21	3	83.4	97.9	101.7	130.5	82.2	75.8	140.9	99.5	121.3	86.9	76.8	103.2	83.4	97.9	101.7	130.5	82.2	75.8	140.9	99.5	121.3	86.9	76.8	103.2	1.50624e+06	1.25273e+06	301343	732352	666000	4805.19	822559
FALSE	High	Master Protein	Q92769	Histone deacetylase 2 OS=Homo sapiens OX=9606 GN=HDAC2 PE=1 SV=2	0.858	0.956993	24.84	0.448	0.915	0.858	0.348	1.181	0.859	74.9	125.1	36.58	146.43	2	33.5	37.5	38.8	35.2	66	72.5	607.6	41.1	46.5	73.6	55.1	92.5	33.5	37.5	38.8	35.2	66	72.5	607.6	41.1	46.5	73.6	55.1	92.5	1.44022e+06	1.19416e+06	184300	1.46895e+06	1.59188e+06	54571	848554
FALSE	High	Master Protein	Q9HAV7	GrpE protein homolog 1, mitochondrial OS=Homo sapiens OX=9606 GN=GRPEL1 PE=1 SV=2	3.052	0.149389	29.58	1.133	2.908	2.458	6.566	3.676	3.203	147.8	52.2	40.05	110.25	3	100.7	145.5	132.4	216.5	92.4	75.1	232.4	48.2	74.3	34.5	25.4	22.7	100.7	145.5	132.4	216.5	92.4	75.1	232.4	48.2	74.3	34.5	25.4	22.7	1.88155e+06	1371311	420238	691930	554722	6786.71	335248
FALSE	High	Master Protein	P46063	ATP-dependent DNA helicase Q1 OS=Homo sapiens OX=9606 GN=RECQL PE=1 SV=3	0.404	0.24278	92.12	3.257	0.25	0.43	1.231	0.249	0.38	73.1	126.9	47.66	87.31	4	101	64.2	24.2	38.6	47.4	56.7	36.8	131.7	61.6	37.2	323.9	276.5	101	64.2	24.2	38.6	47.4	56.7	36.8	131.7	61.6	37.2	323.9	276.5	593864		38530.1	350419	392555		819412
FALSE	High	Master Protein	Q9Y2L1	Exosome complex exonuclease RRP44 OS=Homo sapiens OX=9606 GN=DIS3 PE=1 SV=2	0.844	0.959408	15.93	3.85	1.911	0.799	0.844	0.845	0.73	110.3	89.7	29.06	39.28	3	159.5	111.6	105.4	127.3	69.8	84	38	73.4	143.7	111	89.6	86.8	159.5	111.6	105.4	127.3	69.8	84	38	73.4	143.7	111	89.6	86.8	910482	688993	149850	329667	391374		276021
FALSE	High	Master Protein	P04062	Lysosomal acid glucosylceramidase OS=Homo sapiens OX=9606 GN=GBA PE=1 SV=3	0.506	0.572569	54.76	3.879	0.859	0.381	0.148	0.454	0.564	81.1	118.9	59.07	43.16	2	170.8	105.9	84.9	16.8	78.5	61.6	25.9	131	175.2	127.9	111.8	109.6	170.8	105.9	84.9	16.8	78.5	61.6	25.9	131	175.2	127.9	111.8	109.6	809879	519966		347542	269170		538996
FALSE	High	Master Protein	Q96T23	Remodeling and spacing factor 1 OS=Homo sapiens OX=9606 GN=RSF1 PE=1 SV=2	1.258	0.980192	23.56	5.097	1.263	1.774	0.942	1.253	1.174	125.7	74.3	20.04	38.57	2	139.3	160	136.4	101.7	112.2	96	28.1	115.4	69.5	95.2	74.2	72.1	139.3	160	136.4	101.7	112.2	96	28.1	115.4	69.5	95.2	74.2	72.1	1.50836e+06	1.02988e+06	143975	612357	517052		584837
FALSE	High	Master Protein	Q12888	TP53-binding protein 1 OS=Homo sapiens OX=9606 GN=TP53BP1 PE=1 SV=2	0.777	0.928686	32.08	2.829	0.65	0.629	1.046	0.773	0.782	80.3	119.7	8.75	16.09	4	83.6	70.5	81.9	90.4	75.8	76.5	136.8	143.3	132.6	104.9	103.4	100.5	83.6	70.5	81.9	90.4	75.8	76.5	136.8	143.3	132.6	104.9	103.4	100.5	1.10963e+06	1.03151e+06	213431	689826	686898	4642.43	1.21232e+06
FALSE	High	Master Protein	Q9Y3B8	Oligoribonuclease, mitochondrial OS=Homo sapiens OX=9606 GN=REXO2 PE=1 SV=3	2.051	0.560051	37.03	6.64	1.691	1.387	2.892	2.071	2.031	138	62	29.3	49.98	2	104.5	144.4	210.8	130.6	98.7	165.5	12.6	68.8	98.7	58.8	41.8	64.8	104.5	144.4	210.8	130.6	98.7	165.5	12.6	68.8	98.7	58.8	41.8	64.8	1.82978e+06	2.13958e+06	248460	724108	1.19786e+06		468704
FALSE	High	Master Protein	Q13045	Protein flightless-1 homolog OS=Homo sapiens OX=9606 GN=FLII PE=1 SV=2	0.909	0.980192	51.28	1.321	0.744	0.654	0.586	1.464	1.11	90.6	109.4	16.34	34.57	5	79.5	94.9	77.8	96.6	118.9	105.5	35.7	124.9	133.9	126.3	106.7	99.2	79.5	94.9	77.8	96.6	118.9	105.5	35.7	124.9	133.9	126.3	106.7	99.2	2.03446e+06	1.16537e+06	252487	1.19856e+06	1.1515e+06		1.44076e+06
FALSE	High	Master Protein	Q9BTE6	Alanyl-tRNA editing protein Aarsd1 OS=Homo sapiens OX=9606 GN=AARSD1 PE=1 SV=2	1.227	0.980885	24.59	6.131	1.072	1.222	1.232	1.644	0.975	116.1	83.9	10.93	38.03	2	135.6	116	126.4	116.1	129	98.3	20.8	99.5	104.3	87.3	78.6	88	135.6	116	126.4	116.1	129	98.3	20.8	99.5	104.3	87.3	78.6	88	1.13802e+06	992928	171026	732338	550827		524753
FALSE	High	Master Protein	Q9BQG0	Myb-binding protein 1A OS=Homo sapiens OX=9606 GN=MYBBP1A PE=1 SV=2	1.084	0.996013	42.54	7.451	1.109	1.035	3.739	1.06	0.511	109.9	90.1	16.36	54.49	3	121.8	111	145.9	129.8	99.2	95.5	16.3	100.3	131.1	40.2	90.7	118.2	121.8	111	145.9	129.8	99.2	95.5	16.3	100.3	131.1	40.2	90.7	118.2	1.21414e+06	1.27832e+06	213247	628033	537627		590056
FALSE	High	Master Protein	P08237	ATP-dependent 6-phosphofructokinase, muscle type OS=Homo sapiens OX=9606 GN=PFKM PE=1 SV=2	0.595	0.541756	39.32	0.967	0.697	0.271	0.638	0.556	0.429	73.5	126.5	12.83	53.57	5	83.2	86.3	74.1	60.4	76.3	68	30.5	91.7	185.2	78.6	183	182.7	83.2	86.3	74.1	60.4	76.3	68	30.5	91.7	185.2	78.6	183	182.7	1241215	1.01751e+06	160459	882876	571353		984764
FALSE	High	Master Protein	Q9Y2A7	Nck-associated protein 1 OS=Homo sapiens OX=9606 GN=NCKAP1 PE=1 SV=1	1.849	0.732461	46.71	23.065	1.77	0.762	4.047	1.791	1.909	127.7	72.3	16.83	71.6	2	123	171.3	111.4	113.4	127.9	134.8	5.3	96.8	146.1	28	71.4	70.6	123	171.3	111.4	113.4	127.9	134.8	5.3	96.8	146.1	28	71.4	70.6	1.86008e+06	968515	184847	804060	835750		564891
FALSE	High	Master Protein	Q8IWZ3	Ankyrin repeat and KH domain-containing protein 1 OS=Homo sapiens OX=9606 GN=ANKHD1 PE=1 SV=1	1.764	0.860892	68.16	6.726	11.569	0.961	2.049	0.945	1.518	141.4	58.6	40.86	78.02	2	214	142.1	154.8	145.4	54.1	94.2	31.8	12.3	161.1	71	57.2	62	214	142.1	154.8	145.4	54.1	94.2	31.8	12.3	161.1	71	57.2	62	888141	774861	136506	195600	336157
FALSE	High	Master Protein	Q9BT78	COP9 signalosome complex subunit 4 OS=Homo sapiens OX=9606 GN=COPS4 PE=1 SV=1	0.403	0.0487404	5.44	1.615	0.396	0.426	0.402	0.366	0.404	60.6	139.4	11.49	41.19	6	58.7	75	72.1	55.4	67.3	67.7	27.3	166	148.5	124.3	175.3	162.5	58.7	75	72.1	55.4	67.3	67.7	27.3	166	148.5	124.3	175.3	162.5	1.97171e+06	1.5186e+06	152473	1.02399e+06	902952		2.348e+06
FALSE	High	Master Protein	P00491	Purine nucleoside phosphorylase OS=Homo sapiens OX=9606 GN=PNP PE=1 SV=2	1.003	0.998141	7.13	1.039	1.052	0.968	1.05	0.881	0.704	85.5	114.5	18.53	14.52	2	80.8	106.5	119.8	81.9	90.9	75.7	119.7	85.4	114.3	89.5	116.8	118.8	80.8	106.5	119.8	81.9	90.9	75.7	119.7	85.4	114.3	89.5	116.8	118.8	1.76544e+06	1.5902e+06	203821	872115	716782	4261.21	761521
FALSE	High	Master Protein	P35658	Nuclear pore complex protein Nup214 OS=Homo sapiens OX=9606 GN=NUP214 PE=1 SV=2	1.046	0.99944	22.21	3.308	1.381	0.993	0.968	1.101	0.811	102.1	97.9	22.53	41.74	2	90.9	109	143	84.9	132.5	89.8	20.3	91.7	123.3	125.6	89.5	99.4	90.9	109	143	84.9	132.5	89.8	20.3	91.7	123.3	125.6	89.5	99.4	1.60924e+06	1.68986e+06	157103	1.13169e+06	757107		727933
FALSE	High	Master Protein	Q15075	Early endosome antigen 1 OS=Homo sapiens OX=9606 GN=EEA1 PE=1 SV=2	1.423	0.924758	11.22	10.265	1.309	1.321	1.367	1.481	1.709	117.8	82.2	13.26	46.86	4	118	119.6	149.9	138.5	110.8	108.3	12.6	91.6	112.1	100.4	74.9	63.4	118	119.6	149.9	138.5	110.8	108.3	12.6	91.6	112.1	100.4	74.9	63.4	1.36315e+06	1.36843e+06	237052	731139	705328		561312
FALSE	High	Master Protein	P30622	CAP-Gly domain-containing linker protein 1 OS=Homo sapiens OX=9606 GN=CLIP1 PE=1 SV=2	0.591	0.648827	45.99	2.959	0.619	0.706	0.405	0.564	0.343	76.8	123.2	30.36	45.12	2	96.8	80.7	94.2	76	83.6	32.2	28.1	137.7	125.9	183.8	164.4	96.6	96.8	80.7	94.2	76	83.6	32.2	28.1	137.7	125.9	183.8	164.4	96.6	1.12333e+06	1.04973e+06	158763	673446	162748		1.03047e+06
FALSE	High	Master Protein	Q9UID3	Vacuolar protein sorting-associated protein 51 homolog OS=Homo sapiens OX=9606 GN=VPS51 PE=1 SV=2	0.839	0.950023	37.67	15.289	0.702	1.003	0.68	0.562	1.156	91.8	108.2	23.81	55.02	2	74.5	104.7	101.2	74.2	82.9	132.8	4.5	153.7	90	126.9	162.7	91.9	74.5	104.7	101.2	74.2	82.9	132.8	4.5	153.7	90	126.9	162.7	91.9	1.91755e+06	1.48549e+06	204128	879140	1.38948e+06		1.51413e+06
FALSE	High	Master Protein	Q8WZA0	Protein LZIC OS=Homo sapiens OX=9606 GN=LZIC PE=1 SV=1	0.868	0.971549	78.46	0.101	1.864	0.877	1.823	0.441	0.859	97.2	102.8	33.01	156.64	2	58.2	56.3	48.5	86.9	34.9	42.8	609.9	42.4	63.5	53	57.6	45.7	58.2	56.3	48.5	86.9	34.9	42.8	609.9	42.4	63.5	53	57.6	45.7	1.32374e+06	913206	306763	431700	460594	33632.4	456959
FALSE	High	Master Protein	Q5T9A4	ATPase family AAA domain-containing protein 3B OS=Homo sapiens OX=9606 GN=ATAD3B PE=1 SV=1	1.025	0.995861	23.01	3.642	2.267	1.031	0.818	1.02	0.914	129.8	70.2	33.68	51.6	2	129.1	151.6	167.1	127	73.2	69.3	31.1	52.7	140.3	120.2	69.8	68.7	129.1	151.6	167.1	127	73.2	69.3	31.1	52.7	140.3	120.2	69.8	68.7	1.6157e+06	1.42642e+06	174476	451919	421675		302275
FALSE	High	Master Protein	P61204	ADP-ribosylation factor 3 OS=Homo sapiens OX=9606 GN=ARF3 PE=1 SV=2	0.608	0.723897	65.38	2.57	0.927	0.843	0.438	0.407	0.322	80.4	119.6	27.81	53.95	2	120.2	83.9	97	55.3	77.2	65.7	31	64.2	93.7	153.2	174.6	184	120.2	83.9	97	55.3	77.2	65.7	31	64.2	93.7	153.2	174.6	184	820655	788840	65182.6	512936	310669		395885
FALSE	High	Master Protein	Q9H8Y8	Golgi reassembly-stacking protein 2 OS=Homo sapiens OX=9606 GN=GORASP2 PE=1 SV=3	1.001	0.998141	36.42	4.633	1.059	0.946	1.282	0.791	0.552	91.4	108.6	15.59	17.58	3	83.1	106.6	120.5	92.3	83.9	87.6	109.1	104.7	110.7	77.1	92.9	131.6	83.1	106.6	120.5	92.3	83.9	87.6	109.1	104.7	110.7	77.1	92.9	131.6	1.78176e+06	1.61314e+06	231689	811362	835940	3737.69	941013
FALSE	High	Master Protein	Q9UI10	Translation initiation factor eIF-2B subunit delta OS=Homo sapiens OX=9606 GN=EIF2B4 PE=1 SV=2	1.33	0.950571	65.4	7.598	0.8	1.623	0.687	1.091	2.053	112.9	87.1	17.71	46.88	2	116.8	97.6	119.5	93.2	102.6	147.7	20.8	120.2	75.3	137	94.8	74.6	116.8	97.6	119.5	93.2	102.6	147.7	20.8	120.2	75.3	137	94.8	74.6	1.1634e+06	1.14124e+06	166838	708161	1.00575e+06		770698
FALSE	High	Master Protein	Q00653	Nuclear factor NF-kappa-B p100 subunit OS=Homo sapiens OX=9606 GN=NFKB2 PE=1 SV=4	1.195	0.984496	39.55	5.356	0.53	1.555	0.97	1.473	0.92	115.4	84.6	19.53	37.46	3	144.6	109.5	144.2	84.7	122.3	107.8	24.6	92.2	83.6	84.3	85.3	116.8	144.6	109.5	144.2	84.7	122.3	107.8	24.6	92.2	83.6	84.3	85.3	116.8	1.02214e+06	1.11435e+06	93983	683354	594234		384201
FALSE	High	Master Protein	Q5T1M5	FK506-binding protein 15 OS=Homo sapiens OX=9606 GN=FKBP15 PE=1 SV=2	4.737	0.0032016	44.68	15.119	4.338	3.44	3.179	5.172	7.239	150.4	49.6	19.57	44.78	2	110.9	139.6	139.2	164.7	165.9	198.2	7.7	52.8	49.6	71.5	49.4	50.5	110.9	139.6	139.2	164.7	165.9	198.2	7.7	52.8	49.6	71.5	49.4	50.5	1.75892e+06	1.40546e+06	311685	1.21042e+06	1.42631e+06		324199
FALSE	High	Master Protein	P78316	Nucleolar protein 14 OS=Homo sapiens OX=9606 GN=NOP14 PE=1 SV=3	1.902	0.699276	19.39	8.727	1.906	1.717	0.461	1.897	2.215	131.9	68.1	33.39	36.35	2	178.7	159.4	156.7	53.4	139.8	116.1	24.6	80.8	87.5	78.3	74.5	50.1	178.7	159.4	156.7	53.4	139.8	116.1	24.6	80.8	87.5	78.3	74.5	50.1	1.25308e+06	987179	54871	636184	521527		341829
FALSE	High	Master Protein	Q8WVM8	Sec1 family domain-containing protein 1 OS=Homo sapiens OX=9606 GN=SCFD1 PE=1 SV=4	1.656	0.843589	72.69	8.321	5.595	1.167	1.146	2.35	0.726	145.6	54.4	26.28	72.61	2	175.4	130.9	141.1	89.2	167.5	98.4	21.7	22.5	133.6	43	59.9	116.8	175.4	130.9	141.1	89.2	167.5	98.4	21.7	22.5	133.6	43	59.9	116.8	1.05554e+06	911408	99521.3	781859	453244
FALSE	High	Master Protein	O43795	Unconventional myosin-Ib OS=Homo sapiens OX=9606 GN=MYO1B PE=1 SV=3	1.618	0.873598	47.04	3.404	0.972	2.725	1.93	1.237	1.356	118.2	81.8	10.94	45.73	3	136.2	105.2	126.9	104.6	123.5	111.2	37.8	115.4	60.7	47.6	122.4	108.6	136.2	105.2	126.9	104.6	123.5	111.2	37.8	115.4	60.7	47.6	122.4	108.6	901841	1.05545e+06	137133	742580	659776		644483
FALSE	High	Master Protein	P55735	Protein SEC13 homolog OS=Homo sapiens OX=9606 GN=SEC13 PE=1 SV=3	0.301	0.00171764	42.92	1.171	0.384	0.307	0.221	0.205	0.295	55.6	144.4	20.81	27.36	2	60.9	64.5	52.7	34.6	47.5	60.6	78.7	147.2	146.3	133.2	188.9	184.7	60.9	64.5	52.7	34.6	47.5	60.6	78.7	147.2	146.3	133.2	188.9	184.7	1.50633e+06	986012	93442.9	641939	808790	3857.94	1848799
FALSE	High	Master Protein	O60264	SWI/SNF-related matrix-associated actin-dependent regulator of chromatin subfamily A member 5 OS=Homo sapiens OX=9606 GN=SMARCA5 PE=1 SV=1	0.739	0.910315	49.44	9.825	0.537	1.042	0.585	0.267	0.935	103.1	96.9	11.1	49.2	3	112.9	110.1	108.3	84.1	110.2	94.5	12.1	134.9	92.4	113.9	143.4	83.1	112.9	110.1	108.3	84.1	110.2	94.5	12.1	134.9	92.4	113.9	143.4	83.1	1.40354e+06	1.10774e+06	150437	885090	710686		1.03672e+06
FALSE	High	Master Protein	P98175	RNA-binding protein 10 OS=Homo sapiens OX=9606 GN=RBM10 PE=1 SV=3	0.719	0.873604	28.97	9.313	0.714	0.725	0.691	1.106	0.206	87.7	112.3	17.45	42.47	3	111.9	86.3	101.3	78.7	118.9	81.3	14.5	121.2	121	118.3	115.1	131.7	111.9	86.3	101.3	78.7	118.9	81.3	14.5	121.2	121	118.3	115.1	131.7	1.21406e+06	1.13356e+06	139140	954114	662787		909767
FALSE	High	Master Protein	Q9UNK0	Syntaxin-8 OS=Homo sapiens OX=9606 GN=STX8 PE=1 SV=2	1.181	0.986605	39.83	3.476	1.245	1.121	1.907	0.757	0.97	122.7	77.3	19.43	30.64	2	140.4	112.4	171.7	117.9	104.1	118.4	37.2	71.2	96.7	59.1	77.7	93.2	140.4	112.4	171.7	117.9	104.1	118.4	37.2	71.2	96.7	59.1	77.7	93.2	1.06987e+06	1.32921e+06	160833	571820	607993		347802
FALSE	High	Master Protein	Q16851	UTP--glucose-1-phosphate uridylyltransferase OS=Homo sapiens OX=9606 GN=UGP2 PE=1 SV=5	0.85	0.956993	68.73	4.782	2.846	0.39	0.831	0.693	0.869	103.7	96.3	15.85	45.46	2	115.1	118.2	85.8	79.1	110.8	101.6	24.3	85	158.3	94.5	124.5	102.9	115.1	118.2	85.8	79.1	110.8	101.6	24.3	85	158.3	94.5	124.5	102.9	1.48023e+06	733092	148686	803551	726771		537802
FALSE	High	Master Protein	Q16637	Survival motor neuron protein OS=Homo sapiens OX=9606 GN=SMN1 PE=1 SV=1	1.909	0.708449	26.76	3.431	2.212	2.095	1.111	1.739	1.523	130.2	69.8	20.11	24.98	2	148.6	156.7	153.2	90.9	129.7	110.2	36.4	70.4	78.8	63.7	81.9	79.5	148.6	156.7	153.2	90.9	129.7	110.2	36.4	70.4	78.8	63.7	81.9	79.5	1.53135e+06	1.19933e+06	113990	733745	615480		279935
FALSE	High	Master Protein	Q01085	Nucleolysin TIAR OS=Homo sapiens OX=9606 GN=TIAL1 PE=1 SV=1	1.157	0.989901	36.46	0.335	1.329	1.006	4.431	1.547	0.978	105.3	94.7	36.19	74.81	2	158.1	89.2	71.7	98.7	93.7	58.5	253.5	106	114.8	39.8	52.4	63.8	158.1	89.2	71.7	98.7	93.7	58.5	253.5	106	114.8	39.8	52.4	63.8	622892	528186	136224	498641	307314	5013.11	523906
FALSE	High	Master Protein	Q9H1B7	Probable E3 ubiquitin-protein ligase IRF2BPL OS=Homo sapiens OX=9606 GN=IRF2BPL PE=1 SV=1	0.564	0.538196	7.28	1.717	0.584	0.545	0.602	0.363	0.545	71.1	128.9	20.31	16.47	7	81.8	79.1	78.1	46.8	57.9	67.5	105.7	130.3	132.9	111.5	165.3	143.1	81.8	79.1	78.1	46.8	57.9	67.5	105.7	130.3	132.9	111.5	165.3	143.1	1.24594e+06	1.08421e+06	98461.3	571772	689318	4289.47	1.20707e+06
FALSE	High	Master Protein	O75439	Mitochondrial-processing peptidase subunit beta OS=Homo sapiens OX=9606 GN=PMPCB PE=1 SV=2	1.008	0.995174	14.37	3.776	0.538	1.114	0.919	1.003	1.013	105.3	94.7	14.69	45.67	2	131	100.5	114.3	106	93.1	88.3	31	166.2	93.1	99.7	92.6	84.2	131	100.5	114.3	106	93.1	88.3	31	166.2	93.1	99.7	92.6	84.2	1.11761e+06	1.01838e+06	147712	599495	560939		993961
FALSE	High	Master Protein	Q9BPZ3	Polyadenylate-binding protein-interacting protein 2 OS=Homo sapiens OX=9606 GN=PAIP2 PE=1 SV=1	1.451	0.89647	43.73	12.978	1.229	1.694	2.087	0.838	1.243	114.9	85.1	14.76	48.6	2	110.6	107.2	149.5	130.6	102.1	127.7	11	87.6	88.4	62.7	120.8	101.8	110.6	107.2	149.5	130.6	102.1	127.7	11	87.6	88.4	62.7	120.8	101.8	1.42197e+06	1.58807e+06	260218	784059	967331		625014
FALSE	High	Master Protein	O76094	Signal recognition particle subunit SRP72 OS=Homo sapiens OX=9606 GN=SRP72 PE=1 SV=3	0.861	0.955569	37.88	5.384	1.032	0.621	0.8	0.925	0.64	84.2	115.8	13.81	42.51	5	84.5	95.9	76.9	94.1	105.6	73.8	22.5	111	125.4	122.3	123	165.2	84.5	95.9	76.9	94.1	105.6	73.8	22.5	111	125.4	122.3	123	165.2	1.71724e+06	1.06901e+06	219521	1.19027e+06	716417		1.1622e+06
FALSE	High	Master Protein	Q5T653	39S ribosomal protein L2, mitochondrial OS=Homo sapiens OX=9606 GN=MRPL2 PE=1 SV=2	1.158	0.989901	22.75	7.841	1.087	1.138	1.504	1.179	0.875	112.1	87.9	19.47	46.88	2	120.2	110.2	122.9	147.9	91.4	88.4	16.1	117.7	131.7	87.5	72.6	93.3	120.2	110.2	122.9	147.9	91.4	88.4	16.1	117.7	131.7	87.5	72.6	93.3	1.35047e+06	1.20594e+06	272012	648324	618687		775596
FALSE	High	Master Protein	P52298	Nuclear cap-binding protein subunit 2 OS=Homo sapiens OX=9606 GN=NCBP2 PE=1 SV=1	0.772	0.920495	49.68	5.075	0.809	1.962	0.726	0.284	0.736	96	104	21.65	42.94	2	125.7	80.3	134.5	101.6	81.7	97.2	21.5	114.9	81.9	100.7	138.5	121.5	125.7	80.3	134.5	101.6	81.7	97.2	21.5	114.9	81.9	100.7	138.5	121.5	941959	1.26335e+06	161600	521524	651193		622862
FALSE	High	Master Protein	P15927	Replication protein A 32 kDa subunit OS=Homo sapiens OX=9606 GN=RPA2 PE=1 SV=1	1.252	0.956993	91.02	3.729	2.036	0.77	2.288	0.645	0.498	93.8	106.2	24.85	44.57	5	99.8	139.5	84.9	132.3	89.7	77.7	24	92.7	132.3	71.6	131.5	124	99.8	139.5	84.9	132.3	89.7	77.7	24	92.7	132.3	71.6	131.5	124	2.07466e+06	1.01141e+06	280390	772469	564363		741589
FALSE	High	Master Protein	Q9NUQ3	Gamma-taxilin OS=Homo sapiens OX=9606 GN=TXLNG PE=1 SV=2	1.437	0.923262	12.43	16.265	1.285	1.348	1.412	1.463	1.842	118.2	81.8	8.68	48.02	2	129.1	119.4	137.4	139.8	116.5	114.4	7.9	92.9	101.9	99	79.6	62.1	129.1	119.4	137.4	139.8	116.5	114.4	7.9	92.9	101.9	99	79.6	62.1	1.38136e+06	1.27275e+06	242748	779727	755604		577886
FALSE	High	Master Protein	Q9NQR4	Omega-amidase NIT2 OS=Homo sapiens OX=9606 GN=NIT2 PE=1 SV=1	0.789	0.923721	89.09	5.36	1.211	0.926	0.093	0.672	0.27	91.7	108.3	50.73	48.33	2	124.6	104.4	140.6	15.2	102.4	59	22.4	74.9	138.7	107.3	150.8	159.7	124.6	104.4	140.6	15.2	102.4	59	22.4	74.9	138.7	107.3	150.8	159.7	1.10538e+06	1.35266e+06		712346	404818		403755
FALSE	High	Master Protein	Q9P2I0	Cleavage and polyadenylation specificity factor subunit 2 OS=Homo sapiens OX=9606 GN=CPSF2 PE=1 SV=2	0.965	0.989901	14.49	3.73	0.978	0.952	1.485	0.86	0.898	101.8	98.2	12.68	47.21	3	98.1	129.4	119.1	91.2	107.7	108.4	12.5	132.1	100.4	74.7	108.2	118.1	98.1	129.4	119.1	91.2	107.7	108.4	12.5	132.1	100.4	74.7	108.2	118.1	2.09977e+06	1.54865e+06	222337	1.0118e+06	1.00487e+06		1.15308e+06
FALSE	High	Master Protein	Q5JRX3	Presequence protease, mitochondrial OS=Homo sapiens OX=9606 GN=PITRM1 PE=1 SV=3	2.55	0.396791	44.78	14.751	2.543	1.955	3.496	2.558	1.368	143.5	56.5	32.4	55.74	2	204.6	183.8	112.8	77.2	168.9	134.9	13.2	89.5	50.9	23.8	69.2	71	204.6	183.8	112.8	77.2	168.9	134.9	13.2	89.5	50.9	23.8	69.2	71	1.34614e+06	661766	68933.7	716047	486247		279881
FALSE	High	Master Protein	O95721	Synaptosomal-associated protein 29 OS=Homo sapiens OX=9606 GN=SNAP29 PE=1 SV=1	4.03	0.0155415	61.22	7.842	2.289	4.418	9.999	2.442	3.676	155.6	44.4	16.07	55.72	2	122.8	145.5	155	196.8	164.4	143.9	18.4	84.9	58.6	22.2	53.2	34.5	122.8	145.5	155	196.8	164.4	143.9	18.4	84.9	58.6	22.2	53.2	34.5	1.78015e+06	1.51913e+06	361601	1.16457e+06	1.0056e+06		473909
FALSE	High	Master Protein	Q9NXH9	tRNA (guanine(26)-N(2))-dimethyltransferase OS=Homo sapiens OX=9606 GN=TRMT1 PE=1 SV=1	0.747	0.903738	36.06	12.095	0.603	0.722	0.993	0.534	0.773	93.2	106.8	19.9	44.76	3	94.4	112.7	97.6	129.6	74.8	84.5	13.6	111.2	131.7	101.5	139.6	108.8	94.4	112.7	97.6	129.6	74.8	84.5	13.6	111.2	131.7	101.5	139.6	108.8	1.5922e+06	1.24452e+06	297114	689739	768342		951869
FALSE	High	Master Protein	Q9Y3E5	Peptidyl-tRNA hydrolase 2, mitochondrial OS=Homo sapiens OX=9606 GN=PTRH2 PE=1 SV=1	1.283	0.954343	38.63	9.945	0.831	0.863	1.532	1.469	1.12	106.6	93.4	17.26	57.62	2	80.9	136.3	104.1	104.6	123.4	107.7	8.1	159.3	123.2	64.8	81.4	106.4	80.9	136.3	104.1	104.6	123.4	107.7	8.1	159.3	123.2	64.8	81.4	106.4	2.53285e+06	1.54896e+06	291678	1.32678e+06	1.14247e+06		1.59184e+06
FALSE	High	Master Protein	P48507	Glutamate--cysteine ligase regulatory subunit OS=Homo sapiens OX=9606 GN=GCLM PE=1 SV=1	0.577	0.61788	99.77	1.149	1.045	1.236	0.292	0.318	0.136	82.6	117.4	13.64	52.23	2	96.4	90.8	97.1	67	78.5	82.8	18.3	81.5	101.9	153.8	149.3	182.6	96.4	90.8	97.1	67	78.5	82.8	18.3	81.5	101.9	153.8	149.3	182.6	1.34178e+06	1.07194e+06	139216	647692	732165		641187
FALSE	High	Master Protein	Q8WXA9	Splicing regulatory glutamine/lysine-rich protein 1 OS=Homo sapiens OX=9606 GN=SREK1 PE=1 SV=1	1.088	0.995861	20.83	5.858	1.099	1.077	1.746	0.796	1.074	106.8	93.2	14.66	39.65	2	132.9	114.3	120.8	124.7	88.5	99.3	21.2	103.2	113.5	76.4	102.7	102.5	132.9	114.3	120.8	124.7	88.5	99.3	21.2	103.2	113.5	76.4	102.7	102.5	1.29923e+06	1.10023e+06	212903	582598	644803		630961
FALSE	High	Master Protein	Q9BPX3	Condensin complex subunit 3 OS=Homo sapiens OX=9606 GN=NCAPG PE=1 SV=1	1.024	0.99944	33.29	6.562	0.765	0.997	1.224	0.727	1.051	104.7	95.3	9.82	51.62	4	89.1	107.8	94.3	111.5	113.9	110.8	16.5	127.2	70.1	92.2	159.5	107.1	89.1	107.8	94.3	111.5	113.9	110.8	16.5	127.2	70.1	92.2	159.5	107.1	1.91173e+06	1.33988e+06	296889	1.16962e+06	1.12227e+06		1.21322e+06
FALSE	High	Master Protein	Q9NQ88	Fructose-2,6-bisphosphatase TIGAR OS=Homo sapiens OX=9606 GN=TIGAR PE=1 SV=1	0.616	0.754832	72.91	3.894	0.181	0.338	0.568	0.735	0.669	74.9	125.1	52.27	39.12	2	140	30.8	41.2	64.8	105.6	104	26.8	137.4	139.8	118.7	154.3	136.7	140	30.8	41.2	64.8	105.6	104	26.8	137.4	139.8	118.7	154.3	136.7	291066	210539	105408	661569	642738		799768
FALSE	High	Master Protein	P20339	Ras-related protein Rab-5A OS=Homo sapiens OX=9606 GN=RAB5A PE=1 SV=2	0.71	0.873604	36.21	1.927	0.539	0.781	1.112	0.606	0.645	103.3	96.7	24.75	39	4	106.3	49.7	101	112.4	108.6	89.2	45.6	90.8	88.5	103.5	149.8	154.5	106.3	49.7	101	112.4	108.6	89.2	45.6	90.8	88.5	103.5	149.8	154.5	449502	1.1006e+06	240874	816470	686308		509614
FALSE	High	Master Protein	Q7L2E3	ATP-dependent RNA helicase DHX30 OS=Homo sapiens OX=9606 GN=DHX30 PE=1 SV=1	0.56	0.630686	18.65	0.923	0.478	0.584	0.463	0.537	0.609	79.4	120.6	12.75	14.3	2	98	69.4	72.8	78.2	78.7	75.6	153.7	117.3	123.8	113.5	116.3	102.7	98	69.4	72.8	78.2	78.7	75.6	153.7	117.3	123.8	113.5	116.3	102.7	1.08163e+06	908335	169267	709532	673137	5165.79	982513
FALSE	High	Master Protein	Q13907	Isopentenyl-diphosphate Delta-isomerase 1 OS=Homo sapiens OX=9606 GN=IDI1 PE=1 SV=2	1.783	0.76485	59.34	2.016	1.578	3.942	3.436	0.877	1.262	113.8	86.2	34.24	108.9	2	125.8	84.5	99	142.9	58.2	67.8	330.1	81.5	25.1	45.8	76.5	62.7	125.8	84.5	99	142.9	58.2	67.8	330.1	81.5	25.1	45.8	76.5	62.7	1.03771e+06	974392	263599	414282	475962	9442.99	538636
FALSE	High	Master Protein	Q9NP72	Ras-related protein Rab-18 OS=Homo sapiens OX=9606 GN=RAB18 PE=1 SV=1	1.427	0.91782	20.5	5.128	0.933	1.243	1.638	1.413	1.44	114.8	85.2	6.09	45.73	2	112.5	118.2	110.7	115.5	127.9	126.6	21.2	136.1	86.2	67.7	90.1	87.4	112.5	118.2	110.7	115.5	127.9	126.6	21.2	136.1	86.2	67.7	90.1	87.4	1.62568e+06	1.21982e+06	238637	1.01848e+06	995092		1.00696e+06
FALSE	High	Master Protein	Q9HC35	Echinoderm microtubule-associated protein-like 4 OS=Homo sapiens OX=9606 GN=EML4 PE=1 SV=3	1.011	0.99944	20.8	11.758	1.052	0.881	0.688	1.165	0.972	99.9	100.1	10.72	47.13	2	105.5	121.2	105.1	93.1	112.8	92	9	115.2	119.3	135.4	96.8	94.6	105.5	121.2	105.1	93.1	112.8	92	9	115.2	119.3	135.4	96.8	94.6	1.78108e+06	1.23689e+06	205461	959292	772177		909886
FALSE	High	Master Protein	P35251	Replication factor C subunit 1 OS=Homo sapiens OX=9606 GN=RFC1 PE=1 SV=4	1.337	0.94208	22.96	2.754	1.146	1.56	0.941	1.317	1.357	108.6	91.4	15.84	33.63	4	114.9	122.7	150.3	101.5	107.7	101.8	29.5	108.5	96	96.6	91.1	79.3	114.9	122.7	150.3	101.5	107.7	101.8	29.5	108.5	96	96.6	91.1	79.3	1.6743e+06	1.64924e+06	216397	884359	840967		869207
FALSE	High	Master Protein	O75330	Hyaluronan mediated motility receptor OS=Homo sapiens OX=9606 GN=HMMR PE=1 SV=2	2.002	0.669393	30.83	4.958	1.862	8.232	1.874	1.31	2.139	135.6	64.4	18.74	41.54	3	185.9	146.4	148.7	119.6	120	119.8	37.5	79	25.4	61.2	91.8	64.7	185.9	146.4	148.7	119.6	120	119.8	37.5	79	25.4	61.2	91.8	64.7	1.23671e+06	1.00575e+06	151665	586894	578033		358951
FALSE	High	Master Protein	P21399	Cytoplasmic aconitate hydratase OS=Homo sapiens OX=9606 GN=ACO1 PE=1 SV=3	1.267	0.970276	22.74	4.354	1.444	1.056	1.281	1.254	0.841	115.1	84.9	22.39	29.88	3	146.5	74.6	118.6	103.9	140.4	114.6	38.8	84.9	106.9	77.3	87	106.3	146.5	74.6	118.6	103.9	140.4	114.6	38.8	84.9	106.9	77.3	87	106.3	735118	1018531	142131	871391	701657		489411
FALSE	High	Master Protein	Q86UE4	Protein LYRIC OS=Homo sapiens OX=9606 GN=MTDH PE=1 SV=2	1.365	0.94208	13.14	5.131	1.392	1.339	1.462	1.066	1.219	117.3	82.7	14.77	35.55	2	126.6	132.3	136.9	127.7	89.5	109.4	24.5	95.1	102.4	88.9	76.3	90.3	126.6	132.3	136.9	127.7	89.5	109.4	24.5	95.1	102.4	88.9	76.3	90.3	1.65255e+06	1.36892e+06	239522	646823	780578		638607
FALSE	High	Master Protein	O95229	ZW10 interactor OS=Homo sapiens OX=9606 GN=ZWINT PE=1 SV=2	1.138	0.984496	31.74	7.114	0.755	1.109	1.167	0.922	1.409	105.6	94.4	14.01	47.8	2	113.8	97.9	132.1	102.1	91.3	121	14.2	138.2	92.8	120.6	100.1	75.9	113.8	97.9	132.1	102.1	91.3	121	14.2	138.2	92.8	120.6	100.1	75.9	1.36163e+06	1.4712e+06	213206	734665	960880		1.03317e+06
FALSE	High	Master Protein	Q9UIG0	Tyrosine-protein kinase BAZ1B OS=Homo sapiens OX=9606 GN=BAZ1B PE=1 SV=2	1.155	0.984496	14.95	2.838	1.102	0.712	1.15	1.161	1.335	110.8	89.2	17.58	37.83	6	101	120.6	99.8	153.9	108.5	108.4	34.8	100.8	129.2	81.1	94.2	67.7	101	120.6	99.8	153.9	108.5	108.4	34.8	100.8	129.2	81.1	94.2	67.7	1.89009e+06	1.25331e+06	362191	984544	970308		849190
FALSE	High	Master Protein	O15173	Membrane-associated progesterone receptor component 2 OS=Homo sapiens OX=9606 GN=PGRMC2 PE=1 SV=1	0.72	0.860892	38.78	3.829	0.436	0.563	0.766	0.953	0.677	81.4	118.6	15.62	43.47	2	95.5	70	84.7	82	110.2	83.6	21.4	157.9	146.4	102.4	116.1	129.7	95.5	70	84.7	82	110.2	83.6	21.4	157.9	146.4	102.4	116.1	129.7	1.16463e+06	1128505	204925	1.06098e+06	794439		1.41192e+06
FALSE	High	Master Protein	O14497	AT-rich interactive domain-containing protein 1A OS=Homo sapiens OX=9606 GN=ARID1A PE=1 SV=3	1.116	0.993132	20.07	9.841	1.206	1.034	0.956	1.258	0.866	110.3	89.7	21.54	41.5	3	143.4	134.3	128.8	88.5	112.6	83.3	14.1	101.3	107.5	102.2	89.4	94.6	143.4	134.3	128.8	88.5	112.6	83.3	14.1	101.3	107.5	102.2	89.4	94.6	1489893	1.14429e+06	147528	723002	528092		604112
FALSE	High	Master Protein	P40222	Alpha-taxilin OS=Homo sapiens OX=9606 GN=TXLNA PE=1 SV=3	1.97	0.563326	81.3	8.38	2.225	0.578	3.98	1.745	1.202	116.3	83.7	43.81	57.09	3	114.2	81.8	37.9	143.9	173.4	164.6	13.1	139.3	85.5	40.8	99.6	105.9	114.2	81.8	37.9	143.9	173.4	164.6	13.1	139.3	85.5	40.8	99.6	105.9	947784	376744	301646	1.4015e+06	1.31247e+06		1.04537e+06
FALSE	High	Master Protein	P19388	DNA-directed RNA polymerases I, II, and III subunit RPABC1 OS=Homo sapiens OX=9606 GN=POLR2E PE=1 SV=4	0.632	0.704905	79.38	2.22	0.856	0.877	0.283	0.276	0.466	82.5	117.5	28.32	21.2	2	101.1	93.2	107.4	54.3	55.1	76.8	87.5	109	133.1	94.9	137.6	149.8	101.1	93.2	107.4	54.3	55.1	76.8	87.5	109	133.1	94.9	137.6	149.8	1.65494e+06	1.52809e+06	138850	529489	779190	3550.21	1.04108e+06
FALSE	High	Master Protein	Q92922	SWI/SNF complex subunit SMARCC1 OS=Homo sapiens OX=9606 GN=SMARCC1 PE=1 SV=3	0.863	0.956993	38.24	2.475	0.605	0.357	0.948	0.859	0.867	88.7	111.3	11.26	49.42	3	91.1	89.1	76.9	99.4	84.3	105.4	21.1	126.3	186.5	93.2	103.7	123	91.1	89.1	76.9	99.4	84.3	105.4	21.1	126.3	186.5	93.2	103.7	123	1.1921e+06	1.07095e+06	217252	793402	1.06079e+06		1.19661e+06
FALSE	High	Master Protein	Q15020	Squamous cell carcinoma antigen recognized by T-cells 3 OS=Homo sapiens OX=9606 GN=SART3 PE=1 SV=1	0.898	0.980192	11.62	9.914	0.83	0.858	0.676	0.971	0.94	92.3	107.7	10.28	47.95	2	91.4	103.3	114.8	95	99.6	86	9.6	128.7	139.5	136.3	100.2	95.6	91.4	103.3	114.8	95	99.6	86	9.6	128.7	139.5	136.3	100.2	95.6	1.8182e+06	1.61846e+06	250896	1.01447e+06	864222		1.21787e+06
FALSE	High	Master Protein	O94776	Metastasis-associated protein MTA2 OS=Homo sapiens OX=9606 GN=MTA2 PE=1 SV=1	0.847	0.950023	36.14	4.153	0.925	0.776	0.316	1.101	0.674	77.5	122.5	41.96	48.1	4	91.4	117.6	71.6	26.7	121.3	72.4	21.5	163.5	118.6	170.8	85	139.6	91.4	117.6	71.6	26.7	121.3	72.4	21.5	163.5	118.6	170.8	85	139.6	2.07001e+06	990676		1.23586e+06	612231		1.54709e+06
FALSE	High	Master Protein	Q96T76	MMS19 nucleotide excision repair protein homolog OS=Homo sapiens OX=9606 GN=MMS19 PE=1 SV=2	1.012	0.995861	37.26	2.011	0.699	0.817	1.413	1.052	0.974	97.9	102.1	15.04	38.81	5	85.9	89	94.9	115.5	118.5	119.5	33.9	115.3	131.8	69.8	103.3	122.6	85.9	89	94.9	115.5	118.5	119.5	33.9	115.3	131.8	69.8	103.3	122.6	1.85992e+06	1.41824e+06	339310	1.43341e+06	1.4269e+06		1.29567e+06
FALSE	High	Master Protein	Q9Y6N5	Sulfide:quinone oxidoreductase, mitochondrial OS=Homo sapiens OX=9606 GN=SQOR PE=1 SV=1	2.448	0.309933	81.26	5.033	3.775	1.587	1.261	3.803	0.944	120.7	79.3	10.15	42.17	2	124.3	122.7	115.8	114.1	146.7	113.9	23	70.6	81.6	123.5	75.2	88.6	124.3	122.7	115.8	114.1	146.7	113.9	23	70.6	81.6	123.5	75.2	88.6	1.6064e+06	1.21477e+06	224297	1.11214e+06	768317		481146
FALSE	High	Master Protein	O60231	Pre-mRNA-splicing factor ATP-dependent RNA helicase DHX16 OS=Homo sapiens OX=9606 GN=DHX16 PE=1 SV=2	1.924	0.6292	27.55	6.572	1.712	2.427	2.074	1.137	1.785	128.1	71.9	18.67	47.09	2	127	149.8	142.1	111.5	141.2	87	19.3	87.6	78	72.5	124.9	59.1	127	149.8	142.1	111.5	141.2	87	19.3	87.6	78	72.5	124.9	59.1	1.93042e+06	1.46605e+06	215610	1.05279e+06	640486		606442
FALSE	High	Master Protein	Q9UL15	BAG family molecular chaperone regulator 5 OS=Homo sapiens OX=9606 GN=BAG5 PE=1 SV=1	1.583	0.798357	38.77	5.187	1.578	1.146	1.973	1.04	1.587	119.6	80.4	17.33	49.2	3	101.1	154.6	109.5	112.9	147.3	123.1	17.3	89	90.5	56.8	127.4	70.6	101.1	154.6	109.5	112.9	147.3	123.1	17.3	89	90.5	56.8	127.4	70.6	2.50292e+06	1.41966e+06	274413	1.38076e+06	1.13832e+06		774852
FALSE	High	Master Protein	Q6UB35	Monofunctional C1-tetrahydrofolate synthase, mitochondrial OS=Homo sapiens OX=9606 GN=MTHFD1L PE=1 SV=1	0.876	0.971703	37.83	4.873	0.697	0.946	1.718	0.811	0.698	104.8	95.2	17.78	35.48	3	117.2	110.7	106.2	94.8	136.5	80.6	31.1	108.2	112.5	89.7	123.2	89.4	117.2	110.7	106.2	94.8	136.5	80.6	31.1	108.2	112.5	89.7	123.2	89.4	1.55188e+06	1.19265e+06	199511	1.10799e+06	645540		815471
FALSE	High	Master Protein	P04179	Superoxide dismutase [Mn], mitochondrial OS=Homo sapiens OX=9606 GN=SOD2 PE=1 SV=3	0.979	0.989901	4.27	4.29	0.975	0.983	0.929	0.975	1.034	90.8	109.2	12	46.57	2	84.3	93.9	92	90.7	114.7	108.6	16.1	141.4	88.8	100.2	144.6	124.7	84.3	93.9	92	90.7	114.7	108.6	16.1	141.4	88.8	100.2	144.6	124.7	1.83015e+06	1.436e+06	265393	1.29442e+06	1.20872e+06		1.48178e+06
FALSE	High	Master Protein	Q96A49	Synapse-associated protein 1 OS=Homo sapiens OX=9606 GN=SYAP1 PE=1 SV=1	1.095	0.990748	21.55	70.001	0.845	1.026	1.066	1.124	1.593	103.6	96.4	13.5	52.16	2	97.9	96.7	113.7	136.1	106.9	122.4	1.4	114.4	110.9	127.6	95.2	76.8	97.9	96.7	113.7	136.1	106.9	122.4	1.4	114.4	110.9	127.6	95.2	76.8	1.62558e+06	1.53163e+06	343455	1.04082e+06	1.17493e+06		1.03393e+06
FALSE	High	Master Protein	P51649	Succinate-semialdehyde dehydrogenase, mitochondrial OS=Homo sapiens OX=9606 GN=ALDH5A1 PE=1 SV=2	2.206	0.532571	37.25	2.831	2.212	1.723	1.205	2.201	3.348	137.1	62.9	112.07	27.76	3	126.2	99.8	81	67.2	514.9	57.1	42.1	35.5	45.8	62.5	40.5	27.5	126.2	99.8	81	67.2	514.9	57.1	42.1	35.5	45.8	62.5	40.5	27.5	1.30194e+06	845993	121263	3.88901e+06	356789		160869
FALSE	High	Master Protein	P42765	3-ketoacyl-CoA thiolase, mitochondrial OS=Homo sapiens OX=9606 GN=ACAA2 PE=1 SV=2	1.687	0.827774	34.73	2.292	2.35	1.502	1.729	0.782	1.646	130.3	69.7	53.75	18.36	6	125.5	142.2	131	256.6	50	82.1	53.4	67.4	90.9	70.6	60.5	69.7	125.5	142.2	131	256.6	50	82.1	53.4	67.4	90.9	70.6	60.5	69.7	1.72521e+06	1.23583e+06	488314	344200	568453		483096
FALSE	High	Master Protein	P49591	Serine--tRNA ligase, cytoplasmic OS=Homo sapiens OX=9606 GN=SARS1 PE=1 SV=3	0.804	0.91195	25.68	5.068	0.593	0.964	0.681	0.842	0.769	78.8	121.2	39.76	47.6	4	55.2	121.8	61.7	70.5	89.5	145.7	10.2	162.4	119.8	106.4	124.4	132.4	55.2	121.8	61.7	70.5	89.5	145.7	10.2	162.4	119.8	106.4	124.4	132.4	3.71398e+06	1.41973e+06	293528	1.48976e+06	2.53619e+06		2.66222e+06
FALSE	High	Master Protein	P41252	Isoleucine--tRNA ligase, cytoplasmic OS=Homo sapiens OX=9606 GN=IARS1 PE=1 SV=2	0.607	0.708449	39.74	0.714	0.896	0.5	1.196	0.516	0.279	76.8	123.2	25.17	48.33	4	87.7	81	54.6	84.8	61.7	46.2	252	89.2	115.8	77.3	138.5	111.2	87.7	81	54.6	84.8	61.7	46.2	252	89.2	115.8	77.3	138.5	111.2	1.6044e+06	845352	236728	636724	487475	11346.7	978318
FALSE	High	Master Protein	P04264	Keratin, type II cytoskeletal 1 OS=Homo sapiens OX=9606 GN=KRT1 PE=1 SV=6	0.616	0.560221	81.26	0.567	0.451	0.301	0.669	2.31	2.291	53	147	114.96	34.96	11	23.9	31.6	22.3	34.1	263.3	273.5	139.5	67.3	86.2	49.5	112.8	96.1	23.9	31.6	22.3	34.1	263.3	273.5	139.5	67.3	86.2	49.5	112.8	96.1	2.22944e+06	1.12652e+06	332211	1.4403e+07	1.47643e+07	29064.4	3.3261e+06
FALSE	High	Master Protein	Q9NX24	H/ACA ribonucleoprotein complex subunit 2 OS=Homo sapiens OX=9606 GN=NHP2 PE=1 SV=1	0.759	0.91195	102.57	12.645	1.364	0.62	0.928	0.142	0.342	85.3	114.7	31.67	53	2	94.4	138.5	64.2	124.9	80.6	70.1	9.5	101.6	79.2	135.9	165.7	135.3	94.4	138.5	64.2	124.9	80.6	70.1	9.5	101.6	79.2	135.9	165.7	135.3	2.4514e+06	752024	331786	808796	622593		966219
FALSE	High	Master Protein	O14617	AP-3 complex subunit delta-1 OS=Homo sapiens OX=9606 GN=AP3D1 PE=1 SV=1	1.098	0.989901	24.12	5.447	1.162	0.872	1.23	1.038	0.761	106.4	93.6	16.93	41.56	3	114.1	142.6	127.6	93.9	98.2	100.6	21.6	103.6	105.6	79.5	85.7	127.1	114.1	142.6	127.6	93.9	98.2	100.6	21.6	103.6	105.6	79.5	85.7	127.1	2.09311e+06	1.46416e+06	179127	782317	745071		740209
FALSE	High	Master Protein	Q06265	Exosome complex component RRP45 OS=Homo sapiens OX=9606 GN=EXOSC9 PE=1 SV=3	0.938	0.985546	51.35	12.411	1.048	1.134	0.84	0.609	0.617	93.8	106.2	12.66	45.31	2	114.4	112.4	105.5	89.9	89.2	86.4	14.2	113.8	93.9	106.9	134.9	138.5	114.4	112.4	105.5	89.9	89.2	86.4	14.2	113.8	93.9	106.9	134.9	138.5	1.65487e+06	1.2444e+06	198708	760519	726208		900764
FALSE	High	Master Protein	P49959	Double-strand break repair protein MRE11 OS=Homo sapiens OX=9606 GN=MRE11 PE=1 SV=3	0.935	0.983525	36.55	4.081	1.326	0.817	0.78	1.07	0.501	88.7	111.3	20.87	59.14	3	94.4	103.8	91.5	52.3	89.4	99.3	16	130.7	62.5	104.1	156	200	94.4	103.8	91.5	52.3	89.4	99.3	16	130.7	62.5	104.1	156	200	1.94072e+06	1.36923e+06	126310	967089	1.06038e+06		1216388
FALSE	High	Master Protein	Q5VTR2	E3 ubiquitin-protein ligase BRE1A OS=Homo sapiens OX=9606 GN=RNF20 PE=1 SV=2	1.776	0.827774	36.81	1.443	3.914	1.461	2.752	1.278	2.16	131.1	68.9	63.59	58.09	3	173.8	218.9	70	221.2	56.3	44.1	52.6	124.4	64	111.5	40.3	23	173.8	218.9	70	221.2	56.3	44.1	52.6	124.4	64	111.5	40.3	23	2.13854e+06	409686	324588	242173	215015		653427
FALSE	High	Master Protein	O75694	Nuclear pore complex protein Nup155 OS=Homo sapiens OX=9606 GN=NUP155 PE=1 SV=1	0.597	0.532571	14.84	4.438	0.555	0.624	0.395	0.682	0.571	71.5	128.5	23.46	45.4	5	79.6	71.9	73.7	48.5	93.9	100.1	16.2	161.1	127.4	114.2	148.6	164.7	79.6	71.9	73.7	48.5	93.9	100.1	16.2	161.1	127.4	114.2	148.6	164.7	1.37996e+06	1.15136e+06	127840	1.29455e+06	1.36126e+06		2.06166e+06
FALSE	High	Master Protein	Q96TA2	ATP-dependent zinc metalloprotease YME1L1 OS=Homo sapiens OX=9606 GN=YME1L1 PE=1 SV=2	5.394	0.00198018	52.07	10.124	8.109	4.038	2.961	4.786	6.079	163.9	36.1	10.36	40.49	2	148	160.5	184.8	175.2	139.4	161.5	15.7	32.8	53.4	58.4	32.1	38.3	148	160.5	184.8	175.2	139.4	161.5	15.7	32.8	53.4	58.4	32.1	38.3	1.85781e+06	1.71249e+06	304378	933708	1.06725e+06		185875
FALSE	High	Master Protein	P30566	Adenylosuccinate lyase OS=Homo sapiens OX=9606 GN=ADSL PE=1 SV=2	1.487	0.91195	39.64	4.587	1.418	1.055	1.85	0.832	1.559	135.9	64.1	34.71	49.44	3	143.9	129.6	161.8	188.6	55.1	113.4	24.9	52.8	126.8	60.8	68.1	74.2	143.9	129.6	161.8	188.6	55.1	113.4	24.9	52.8	126.8	60.8	68.1	74.2	1.55669e+06	1.55656e+06	340100	357896	777799		322601
FALSE	High	Master Protein	Q92888	Rho guanine nucleotide exchange factor 1 OS=Homo sapiens OX=9606 GN=ARHGEF1 PE=1 SV=2	0.943	0.984496	19.73	1.878	0.766	0.806	1.043	0.979	0.908	97.8	102.2	10.88	37.6	5	81.2	107.4	113.6	98.5	102.5	101.9	28.8	135.9	121.4	95.3	103.2	110.3	81.2	107.4	113.6	98.5	102.5	101.9	28.8	135.9	121.4	95.3	103.2	110.3	2.33151e+06	1.97378e+06	313242	1.24761e+06	1.26282e+06		1.5159e+06
FALSE	High	Master Protein	Q9NRF9	DNA polymerase epsilon subunit 3 OS=Homo sapiens OX=9606 GN=POLE3 PE=1 SV=1	1.534	0.898769	52.3	6.07	1.989	1.478	1.592	0.824	0.907	111.4	88.6	29.63	39.69	3	167.9	149.2	94.6	116.6	85.4	87.5	34.1	62.3	112.3	72.6	95.9	121.6	167.9	149.2	94.6	116.6	85.4	87.5	34.1	62.3	112.3	72.6	95.9	121.6	1.54275e+06	783616	181004	511445	419201		236488
FALSE	High	Master Protein	Q13492	Phosphatidylinositol-binding clathrin assembly protein OS=Homo sapiens OX=9606 GN=PICALM PE=1 SV=2	1.019	0.99944	65.97	5.795	0.667	0.441	1.13	1.574	0.919	104	96	9.73	59.65	3	105.4	92.9	109.8	115.5	99.3	89.8	20.2	104.8	199.6	95.6	73.9	93.2	105.4	92.9	109.8	115.5	99.3	89.8	20.2	104.8	199.6	95.6	73.9	93.2	1.53487e+06	1.45272e+06	286513	949252	847430		818021
FALSE	High	Master Protein	Q14166	Tubulin--tyrosine ligase-like protein 12 OS=Homo sapiens OX=9606 GN=TTLL12 PE=1 SV=2	1.195	0.97931	35.95	1.552	1.417	1.014	0.7	1.408	0.595	113.7	86.3	20.11	37.93	3	114.4	114.8	164.9	96.9	117.5	104.3	24.1	87.3	86.5	83.3	87.9	118.2	114.4	114.8	164.9	96.9	117.5	104.3	24.1	87.3	86.5	83.3	87.9	118.2	1.71257e+06	1.86435e+06	214282	1.10962e+06	972160		765808
FALSE	High	Master Protein	P53992	Protein transport protein Sec24C OS=Homo sapiens OX=9606 GN=SEC24C PE=1 SV=3	1.079	0.993544	16.87	1.071	0.643	1.113	0.571	1.087	1.29	84.7	115.3	33.7	44.5	3	61.9	65.5	105.7	74.5	124.7	136.5	14.8	139.9	99.7	131.3	111.4	134	61.9	65.5	105.7	74.5	124.7	136.5	14.8	139.9	99.7	131.3	111.4	134	1.84996e+06	2.56661e+06	326413	2.2662e+06	2.4487e+06		2.36161e+06
FALSE	High	Master Protein	P11413	Glucose-6-phosphate 1-dehydrogenase OS=Homo sapiens OX=9606 GN=G6PD PE=1 SV=4	1.286	0.952416	24.85	11.012	1.094	1.525	1.363	1.214	1.039	110.6	89.4	7.15	44.33	2	109.7	120.6	123.3	121.6	125.3	104.5	10.8	103.1	78	96.1	99.9	107.1	109.7	120.6	123.3	121.6	125.3	104.5	10.8	103.1	78	96.1	99.9	107.1	1.92731e+06	1.57764e+06	291764	1.15894e+06	953260		885546
FALSE	High	Master Protein	P11388	DNA topoisomerase 2-alpha OS=Homo sapiens OX=9606 GN=TOP2A PE=1 SV=3	0.869	0.956993	29.49	1.778	0.68	0.706	0.751	1.043	1.006	92.5	107.5	10.11	34.93	5	83	110.9	101	90.5	96.4	103.6	31.5	128.5	121.9	103	113.9	115.7	83	110.9	101	90.5	96.4	103.6	31.5	128.5	121.9	103	113.9	115.7	2.3974e+06	1.74987e+06	259635	1.13215e+06	1.27919e+06		1.49406e+06
FALSE	High	Master Protein	P14550	Aldo-keto reductase family 1 member A1 OS=Homo sapiens OX=9606 GN=AKR1A1 PE=1 SV=3	1.349	0.945602	14.21	6.574	1.109	1.324	1.27	1.529	1.373	115.4	84.6	8.99	41.42	2	134.1	125	120.5	123.8	101.7	116.7	20.5	114.7	93.3	97.7	66.2	85.8	134.1	125	120.5	123.8	101.7	116.7	20.5	114.7	93.3	97.7	66.2	85.8	1.63548e+06	1.26262e+06	243232	770042	872397		806692
FALSE	High	Master Protein	Q8N806	Putative E3 ubiquitin-protein ligase UBR7 OS=Homo sapiens OX=9606 GN=UBR7 PE=1 SV=2	1.744	0.805043	49.58	3.93	1.727	0.956	2.361	1.195	1.76	125.3	74.7	30.98	33.9	3	157.7	161.9	87.7	178.7	92.3	102.5	26.5	70.6	91.2	62.7	86.8	81.3	157.7	161.9	87.7	178.7	92.3	102.5	26.5	70.6	91.2	62.7	86.8	81.3	1.80175e+06	765318	272095	531957	567377		314753
FALSE	High	Master Protein	P11310	Medium-chain specific acyl-CoA dehydrogenase, mitochondrial OS=Homo sapiens OX=9606 GN=ACADM PE=1 SV=1	1.299	0.948179	34.37	3.666	1.938	1.283	1.039	1.314	0.957	110.5	89.5	19.26	43.06	3	107.8	112.2	158.8	94.6	124.6	105.4	25.9	60.5	122.6	107.5	77.4	102.7	107.8	112.2	158.8	94.6	124.6	105.4	25.9	60.5	122.6	107.5	77.4	102.7	1.83367e+06	2.07965e+06	215453	1.17905e+06	984179		520605
FALSE	High	Master Protein	P49840	Glycogen synthase kinase-3 alpha OS=Homo sapiens OX=9606 GN=GSK3A PE=1 SV=2	1.34	0.94208	41.81	6.378	2.18	1.251	1.434	0.899	1.025	116.9	83.1	20.45	43.97	3	119.1	156	145.2	117.8	96.2	95.4	13.6	85.4	116.9	83	92	79.4	119.1	156	145.2	117.8	96.2	95.4	13.6	85.4	116.9	83	92	79.4	2317276	1.72783e+06	262808	826995	809360		681856
FALSE	High	Master Protein	P35222	Catenin beta-1 OS=Homo sapiens OX=9606 GN=CTNNB1 PE=1 SV=1	0.764	0.920178	30.05	5.124	0.874	0.426	0.99	0.649	0.667	96.9	103.1	16.57	40.68	3	122.1	81.5	79.3	102.5	105	108.9	21.9	107.8	138.5	122	113	97.5	122.1	81.5	79.3	102.5	105	108.9	21.9	107.8	138.5	122	113	97.5	1.18222e+06	922229	223389	881695	902377		841333
FALSE	High	Master Protein	P52758	2-iminobutanoate/2-iminopropanoate deaminase OS=Homo sapiens OX=9606 GN=RIDA PE=1 SV=1	1.551	0.9226	93	16.223	3.303	2.26	1.065	0.385	0.771	140.9	59.1	62.52	41.44	2	239.7	215.3	205.6	98	37.6	55.2	19.9	66.9	91.9	68.2	52.8	48.9	239.7	215.3	205.6	98	37.6	55.2	19.9	66.9	91.9	68.2	52.8	48.9	1.59281e+06	1.21862e+06	101593	151408	203334		266351
FALSE	High	Master Protein	Q9Y679	Ancient ubiquitous protein 1 OS=Homo sapiens OX=9606 GN=AUP1 PE=1 SV=2	1.041	0.99944	33.84	6.096	0.973	1.029	2.033	1.053	0.634	103.6	96.4	7.25	54.57	2	105.3	123	118.3	107.7	110.4	101.9	15.9	109.4	114	49.4	94.1	150.7	105.3	123	118.3	107.7	110.4	101.9	15.9	109.4	114	49.4	94.1	150.7	2.08761e+06	1.60863e+06	274407	1085010	987638		998376
FALSE	High	Master Protein	Q9NRN7	L-aminoadipate-semialdehyde dehydrogenase-phosphopantetheinyl transferase OS=Homo sapiens OX=9606 GN=AASDHPPT PE=1 SV=2	1.135	0.989901	30.47	4.154	0.618	1.317	1.341	0.978	0.875	100.9	99.1	21.28	43.47	3	99.3	88.2	153.5	125	97.7	108.3	16.4	114	109.5	94.6	76.1	117.4	99.3	88.2	153.5	125	97.7	108.3	16.4	114	109.5	94.6	76.1	117.4	1.59397e+06	2.2233e+06	339253	1.02244e+06	1.1184e+06		1.10847e+06
FALSE	High	Master Protein	P49750	YLP motif-containing protein 1 OS=Homo sapiens OX=9606 GN=YLPM1 PE=1 SV=4	1.498	0.860892	17.43	3.912	1.301	1.136	1.653	1.606	1.397	121	79	19.56	42.4	3	96.4	111.1	104.4	136.2	144.6	157.3	18.6	93.4	79.4	81.3	65.1	112.2	96.4	111.1	104.4	136.2	144.6	157.3	18.6	93.4	79.4	81.3	65.1	112.2	2.06869e+06	1.55644e+06	380682	1.55845e+06	1.67314e+06		934625
FALSE	High	Master Protein	Q9BZE4	Nucleolar GTP-binding protein 1 OS=Homo sapiens OX=9606 GN=GTPBP4 PE=1 SV=3	1.794	0.657294	41.91	1.11	1.968	2.383	0.755	1.635	2.219	118.2	81.8	34.73	74.18	3	104.8	126.2	70.2	45.5	123.5	130.4	248.4	77.1	80.5	58.7	85.8	48.8	104.8	126.2	70.2	45.5	123.5	130.4	248.4	77.1	80.5	58.7	85.8	48.8	2.3118e+06	922753	110437	1.37195e+06	1.42903e+06	10564	736730
FALSE	High	Master Protein	Q8TAE8	Growth arrest and DNA damage-inducible proteins-interacting protein 1 OS=Homo sapiens OX=9606 GN=GADD45GIP1 PE=1 SV=1	1.12	0.989901	20.39	11.448	1.171	1.04	1.655	0.892	1.071	105.4	94.6	30.38	44.29	3	111.5	114.4	105.3	184.5	86.3	93.6	9.7	97.7	101.3	111.5	96.8	87.4	111.5	114.4	105.3	184.5	86.3	93.6	9.7	97.7	101.3	111.5	96.8	87.4	1849246	1.36271e+06	447580	807728	864330		849218
FALSE	High	Master Protein	Q9H3U1	Protein unc-45 homolog A OS=Homo sapiens OX=9606 GN=UNC45A PE=1 SV=1	0.656	0.763767	77.44	2.059	0.702	0.336	1.215	0.614	0.414	89.7	110.3	18.69	40.34	4	111.6	91.4	87.9	119	93.1	69.1	29.1	123.5	141.8	89.7	104.1	139.9	111.6	91.4	87.9	119	93.1	69.1	29.1	123.5	141.8	89.7	104.1	139.9	1.39955e+06	1.18195e+06	304309	828981	540364		1.04721e+06
FALSE	High	Master Protein	P47985	Cytochrome b-c1 complex subunit Rieske, mitochondrial OS=Homo sapiens OX=9606 GN=UQCRFS1 PE=1 SV=2	0.778	0.887396	29.77	0.264	0.755	1.223	1.522	0.801	0.75	88.2	111.8	22.37	54.26	3	44.4	82.8	79.6	96.1	82.7	78.8	255.3	100.4	89.7	72.2	112.5	105.3	44.4	82.8	79.6	96.1	82.7	78.8	255.3	100.4	89.7	72.2	112.5	105.3	3.46569e+06	2.66812e+06	604018	2.00425e+06	1.88527e+06	24589.1	2.26093e+06
FALSE	High	Master Protein	Q08170	Serine/arginine-rich splicing factor 4 OS=Homo sapiens OX=9606 GN=SRSF4 PE=1 SV=2	1.026	0.99944	22.62	3.445	0.812	0.947	0.927	1.249	1.112	110	90	14.47	44.23	4	100.4	122.1	131.6	87.8	123.3	119.6	17.9	117.7	115.1	66.7	96.7	101	100.4	122.1	131.6	87.8	123.3	119.6	17.9	117.7	115.1	66.7	96.7	101	2.04961e+06	1.83946e+06	224613	1.31557e+06	1.25906e+06		1.16702e+06
FALSE	High	Master Protein	P11047	Laminin subunit gamma-1 OS=Homo sapiens OX=9606 GN=LAMC1 PE=1 SV=3	0.471	0.411292	118.36	7.189	0.297	1.394	0.176	0.747	0.123	97.2	102.8	77.59	79.16	4	179.4	10	163.8	98.5	62.5	27.6	27.8	30	93.7	227.6	73.6	205.5	179.4	10	163.8	98.5	62.5	27.6	27.8	30	93.7	227.6	73.6	205.5		1.27757e+06	144329	296279
FALSE	High	Master Protein	P59998	Actin-related protein 2/3 complex subunit 4 OS=Homo sapiens OX=9606 GN=ARPC4 PE=1 SV=3	0.696	0.83658	63.75	0.188	7.076	0.782	0.568	1.91	0.619	97.9	102.1	39.79	192.69	2	31.2	40.2	39.3	64.6	25.5	24	801.5	26.9	48.7	38.5	24.8	34.7	31.2	40.2	39.3	64.6	25.5	24	801.5	26.9	48.7	38.5	24.8	34.7	2.51398e+06	1.96918e+06	589469	925001	857511	117281	896890
FALSE	High	Master Protein	A1L0T0	2-hydroxyacyl-CoA lyase 2 OS=Homo sapiens OX=9606 GN=ILVBL PE=1 SV=2	0.654	0.65456	67.37	4.513	0.934	0.373	0.713	0.599	0.406	76.6	123.4	12.94	50.68	4	75	90.2	63.2	84.7	86.6	72.6	13.9	105.3	183.3	105.4	156.5	163.3	75	90.2	63.2	84.7	86.6	72.6	13.9	105.3	183.3	105.4	156.5	163.3	2.07772e+06	1.14892e+06	316117	1.25839e+06	1.04149e+06		1374298
FALSE	High	Master Protein	Q5T6F2	Ubiquitin-associated protein 2 OS=Homo sapiens OX=9606 GN=UBAP2 PE=1 SV=1	1.05	0.999965	27.72	8.098	1.29	0.921	0.374	0.898	1.196	96	104	34.12	44.75	3	147.2	134.7	109.7	47.7	93	91.6	20.5	75.3	118	120.5	101.3	140.6	147.2	134.7	109.7	47.7	93	91.6	20.5	75.3	118	120.5	101.3	140.6	1.47959e+06	1.01451e+06	68473.6	577772	552707		408225
FALSE	High	Master Protein	Q9NW13	RNA-binding protein 28 OS=Homo sapiens OX=9606 GN=RBM28 PE=1 SV=3	0.814	0.94208	30.26	3.491	0.686	0.805	1.619	0.824	0.667	101.6	98.4	25.4	40.99	4	100	155.2	99.5	128.4	93.7	78.4	24.9	78.9	131.9	90.5	115	103.4	100	155.2	99.5	128.4	93.7	78.4	24.9	78.9	131.9	90.5	115	103.4	2.71653e+06	1.4622e+06	342168	995138	806259		741135
FALSE	High	Master Protein	P43490	Nicotinamide phosphoribosyltransferase OS=Homo sapiens OX=9606 GN=NAMPT PE=1 SV=1	0.694	0.76485	29.09	6.542	0.553	0.454	0.804	0.694	0.695	77.9	122.1	9.95	45.97	3	88.6	97.4	79.3	93.1	79.4	76.6	14.9	127.4	155	100.7	152.3	135.4	88.6	97.4	79.3	93.1	79.4	76.6	14.9	127.4	155	100.7	152.3	135.4	2.01999e+06	1.31716e+06	289989	953598	906885		1.42098e+06
FALSE	High	Master Protein	P62993	Growth factor receptor-bound protein 2 OS=Homo sapiens OX=9606 GN=GRB2 PE=1 SV=1	1.355	0.920178	22.02	1.242	0.878	1.293	2.407	1.644	1.42	115.7	84.3	28.02	48.15	2	95.3	73.7	106.3	163.9	117.3	97.3	179.8	77.4	82.4	67.2	71	68.6	95.3	73.7	106.3	163.9	117.3	97.3	179.8	77.4	82.4	67.2	71	68.6	1.42538e+06	1.64664e+06	476027	1.31369e+06	1.07507e+06	7836.42	804747
FALSE	High	Master Protein	O43148	mRNA cap guanine-N7 methyltransferase OS=Homo sapiens OX=9606 GN=RNMT PE=1 SV=1	1.578	0.873604	13.09	36.081	1.523	1.412	0.993	1.634	1.691	122.3	77.7	14.03	47.2	2	152.3	133	122.9	97.4	127.8	133.2	4.2	87.3	87	98.1	78.2	78.8	152.3	133	122.9	97.4	127.8	133.2	4.2	87.3	87	98.1	78.2	78.8	1.61151e+06	1.19269e+06	177169	896741	921770		568853
FALSE	High	Master Protein	P60891	Ribose-phosphate pyrophosphokinase 1 OS=Homo sapiens OX=9606 GN=PRPS1 PE=1 SV=2	1.079	0.993544	41.02	3.269	0.941	0.993	0.49	1.538	1.172	109.5	90.5	46.17	61.87	2	126.1	80.9	70.1	70.2	203.2	111.4	18.3	67.2	63.8	181.6	115.6	91.5	126.1	80.9	70.1	70.2	203.2	111.4	18.3	67.2	63.8	181.6	115.6	91.5	1.05927e+06	754341	132649	1.82141e+06	985099		559647
FALSE	High	Master Protein	Q12834	Cell division cycle protein 20 homolog OS=Homo sapiens OX=9606 GN=CDC20 PE=1 SV=2	1.871	0.685863	43.17	5.804	2.426	1.814	1.337	0.175	1.931	130.7	69.3	30.79	164.32	2	95	112.8	92.5	51.5	51.5	80	16.7	49.2	51.4	37.8	519.3	42.3	95	112.8	92.5	51.5	51.5	80	16.7	49.2	51.4	37.8	519.3	42.3	2.19419e+06	1.44028e+06	150543	579661	888977		514077
FALSE	High	Master Protein	P51452	Dual specificity protein phosphatase 3 OS=Homo sapiens OX=9606 GN=DUSP3 PE=1 SV=1	1.909	0.708306	46	11.142	1.251	1.381	3.507	2.262	1.611	142.6	57.4	24.85	51.77	2	174.5	74.3	153.3	140.8	154	133	20	47.3	107.3	39.3	73.9	82.2	174.5	74.3	153.3	140.8	154	133	20	47.3	107.3	39.3	73.9	82.2	639242	1.30518e+06	224730	947336	807229		157969
FALSE	High	Master Protein	O95232	Luc7-like protein 3 OS=Homo sapiens OX=9606 GN=LUC7L3 PE=1 SV=2	1.163	0.984496	38.72	9.225	0.42	0.907	0.987	1.515	1.371	101.5	98.5	30.74	45.7	3	99.1	68.3	95.9	100.3	138.5	163.4	12.7	85.9	110.6	102	91.7	131.7	99.1	68.3	95.9	100.3	138.5	163.4	12.7	85.9	110.6	102	91.7	131.7	1.18166e+06	1.43739e+06	281653	1.49987e+06	1.7462e+06		863661
FALSE	High	Master Protein	Q9Y450	HBS1-like protein OS=Homo sapiens OX=9606 GN=HBS1L PE=1 SV=1	0.836	0.956993	10.99	6.113	0.793	0.852	1.106	0.764	0.82	99.1	100.9	18.4	39.11	3	145.7	88.4	103.3	107.4	112.4	95.5	19.4	109.9	109.2	94.3	108.6	106.1	145.7	88.4	103.3	107.4	112.4	95.5	19.4	109.9	109.2	94.3	108.6	106.1	1.12613e+06	1.0543e+06	196784	828933	694762		752784
FALSE	High	Master Protein	Q9UKX7	Nuclear pore complex protein Nup50 OS=Homo sapiens OX=9606 GN=NUP50 PE=1 SV=2	1.769	0.730933	31.98	5.371	2.199	1.435	1.34	1.577	1.984	125.8	74.2	21.92	43.44	4	127.8	178.6	129.2	135.2	97.4	106.6	27.1	91.7	104.7	93.8	62.6	45.3	127.8	178.6	129.2	135.2	97.4	106.6	27.1	91.7	104.7	93.8	62.6	45.3	2.76554e+06	1.43661e+06	300466	872528	942843		763356
FALSE	High	Master Protein	P35269	General transcription factor IIF subunit 1 OS=Homo sapiens OX=9606 GN=GTF2F1 PE=1 SV=2	1.613	0.76485	15.95	6.722	1.65	1.48	1.576	1.128	1.827	116	84	19.28	42.35	4	126.8	121.1	108.8	106.6	107.5	168.7	18.6	111	77.1	89.5	98.2	66.2	126.8	121.1	108.8	106.6	107.5	168.7	18.6	111	77.1	89.5	98.2	66.2	1.78085e+06	1.28134e+06	235370	914987	1.41735e+06		877651
FALSE	High	Master Protein	P05114	Non-histone chromosomal protein HMG-14 OS=Homo sapiens OX=9606 GN=HMGN1 PE=1 SV=3	0.886	0.968267	30.49	7.07	0.407	0.906	0.654	0.866	0.938	88.9	111.1	36.24	42.82	3	85.6	37.7	139.3	119.4	101.5	90	17.7	126	139.3	130.6	113.3	99.8	85.6	37.7	139.3	119.4	101.5	90	17.7	126	139.3	130.6	113.3	99.8	778798	2.43159e+06	390801	1.1577e+06	1.04244e+06		1.47672e+06
FALSE	High	Master Protein	Q9NYB0	Telomeric repeat-binding factor 2-interacting protein 1 OS=Homo sapiens OX=9606 GN=TERF2IP PE=1 SV=1	2.154	0.404877	39.36	4.798	0.774	1.928	2.881	2.407	1.737	120.8	79.2	11.11	59.78	3	100.4	101.2	101.2	121.1	129.3	107.3	188.1	111.7	45.9	82.2	54.6	56.9	100.4	101.2	101.2	121.1	129.3	107.3	188.1	111.7	45.9	82.2	54.6	56.9	1.88125e+06	1.50781e+06	338011	1.39134e+06	1.13991e+06	7508.06	1.11685e+06
FALSE	High	Master Protein	P62873	Guanine nucleotide-binding protein G(I)/G(S)/G(T) subunit beta-1 OS=Homo sapiens OX=9606 GN=GNB1 PE=1 SV=3	0.793	0.91195	42.78	3.12	0.999	0.578	0.558	0.766	0.821	85.7	114.3	42.05	45.08	4	80.9	95.8	75	32	132.4	134.3	23.1	137.7	91	140.1	100.3	157.5	80.9	95.8	75	32	132.4	134.3	23.1	137.7	91	140.1	100.3	157.5	2.08961e+06	1.27695e+06	65605.2	1.82622e+06	1.82757e+06		1.76418e+06
FALSE	High	Master Protein	P49755	Transmembrane emp24 domain-containing protein 10 OS=Homo sapiens OX=9606 GN=TMED10 PE=1 SV=2	0.757	0.910315	33.38	18.109	0.702	0.677	0.817	0.447	1.132	97.8	102.2	28.77	86.64	3	107.6	88.1	76.7	43.7	84.2	111.9	11	76.1	106.6	72.9	302.5	118.8	107.6	88.1	76.7	43.7	84.2	111.9	11	76.1	106.6	72.9	302.5	118.8	1.4971e+06	1040776	82082.4	760465	1.03158e+06		709716
FALSE	High	Master Protein	Q9NP81	Serine--tRNA ligase, mitochondrial OS=Homo sapiens OX=9606 GN=SARS2 PE=1 SV=1	1.177	0.980192	8.27	10.753	1.085	1.589	1.186	1.138	1.169	99.3	100.7	22.46	47.76	3	87	92.6	104.6	98.4	133	149.8	7.8	98.2	81.3	107.9	125.9	113.4	87	92.6	104.6	98.4	133	149.8	7.8	98.2	81.3	107.9	125.9	113.4	2.02057e+06	1.82797e+06	322218	1.67946e+06	1.86592e+06		1.15216e+06
FALSE	High	Master Protein	P48960	Adhesion G protein-coupled receptor E5 OS=Homo sapiens OX=9606 GN=ADGRE5 PE=1 SV=4	0.807	0.940693	72.79	1.146	1.404	0.569	2.143	0.457	0.519	82.1	117.9	25.38	45.36	3	87.5	104.5	70.1	79.6	50.5	61.7	234	81.8	128.6	86.9	113.7	101.2	87.5	104.5	70.1	79.6	50.5	61.7	234	81.8	128.6	86.9	113.7	101.2	2.26755e+06	1.21963e+06	259587	634634	764778	11143.3	954179
FALSE	High	Master Protein	Q8TDD1	ATP-dependent RNA helicase DDX54 OS=Homo sapiens OX=9606 GN=DDX54 PE=1 SV=2	1.366	0.919487	26.23	1.083	1.265	2.002	2.13	1.166	1.476	114.4	85.6	17.38	105.66	2	76.4	76.3	93.5	115.9	83.3	103.3	342	64.5	46.1	65.9	66.5	66.2	76.4	76.3	93.5	115.9	83.3	103.3	342	64.5	46.1	65.9	66.5	66.2	1.90029e+06	1.86497e+06	433125	1.20019e+06	1.4689e+06	19797.5	862592
FALSE	High	Master Protein	Q96I99	Succinate--CoA ligase [GDP-forming] subunit beta, mitochondrial OS=Homo sapiens OX=9606 GN=SUCLG2 PE=1 SV=2	1.403	0.91195	26.5	15.112	1.62	1.218	0.292	1.118	1.617	120.4	79.6	28.99	44.08	2	135.8	148.5	138.4	58.1	97.8	135.2	11.2	92.7	114	95.8	85.8	86.7	135.8	148.5	138.4	58.1	97.8	135.2	11.2	92.7	114	95.8	85.8	86.7	2.08153e+06	1.55273e+06	115732	793679	1.08242e+06		698553
FALSE	High	Master Protein	P35250	Replication factor C subunit 2 OS=Homo sapiens OX=9606 GN=RFC2 PE=1 SV=3	0.932	0.983304	40.93	5.027	0.68	0.866	1.002	0.646	1.138	90.6	109.4	21.87	48.42	2	62.3	89.2	99	112	88.7	122.1	6	135.5	112.8	113.9	148.5	109.7	62.3	89.2	99	112	88.7	122.1	6	135.5	112.8	113.9	148.5	109.7	2.88667e+06	2.56647e+06	544457	1.66282e+06	2.2577e+06		2358824
FALSE	High	Master Protein	Q9P0V9	Septin-10 OS=Homo sapiens OX=9606 GN=SEPTIN10 PE=1 SV=2	0.803	0.909644	47.88	6.317	0.563	0.913	1.191	0.707	0.608	86.5	113.5	12.68	43.23	3	80.1	93.5	93	104.1	76.2	103.7	14.4	141.2	122.2	116.5	122.5	132.7	80.1	93.5	93	104.1	76.2	103.7	14.4	141.2	122.2	116.5	122.5	132.7	2.23099e+06	1.74451e+06	372731	1.05211e+06	1.41261e+06		1.81084e+06
FALSE	High	Master Protein	Q92665	28S ribosomal protein S31, mitochondrial OS=Homo sapiens OX=9606 GN=MRPS31 PE=1 SV=3	1.452	0.892236	33.47	6.237	1.753	1.097	1.083	1.594	1.323	111.4	88.6	13.2	36.48	3	128.8	139.4	116.2	113.9	107.2	96	24.8	79.6	107.8	88.8	94.2	103.4	128.8	139.4	116.2	113.9	107.2	96	24.8	79.6	107.8	88.8	94.2	103.4	2.06758e+06	1.37983e+06	253664	920260	812843		634535
FALSE	High	Master Protein	Q9BY43	Charged multivesicular body protein 4a OS=Homo sapiens OX=9606 GN=CHMP4A PE=1 SV=3	0.678	0.747543	65.83	4.499	1.161	0.608	0.46	0.755	0.454	90	110	15.91	50.11	2	96.4	113.1	100.6	81.6	92.2	71.1	6.5	113.3	165.8	135.2	106.9	117.5	96.4	113.1	100.6	81.6	92.2	71.1	6.5	113.3	165.8	135.2	106.9	117.5	2.26741e+06	1.61567e+06	229764	1.07049e+06	814074		1.22129e+06
FALSE	High	Master Protein	Q8NBT2	Kinetochore protein Spc24 OS=Homo sapiens OX=9606 GN=SPC24 PE=1 SV=2	1.361	0.924758	13.17	6.577	1.366	0.696	1.406	1.164	1.356	122.9	77.1	11.02	52.07	3	126.4	134.6	126.8	119.6	104.8	101.8	13.8	106	140.7	71.1	82.7	71.8	126.4	134.6	126.8	119.6	104.8	101.8	13.8	106	140.7	71.1	82.7	71.8	2.04073e+06	1.53905e+06	272097	919268	880896		864188
FALSE	High	Master Protein	Q9BXP5	Serrate RNA effector molecule homolog OS=Homo sapiens OX=9606 GN=SRRT PE=1 SV=1	0.412	0.0752933	81.85	18.223	0.382	0.304	0.444	0.17	1.638	70.6	129.4	55.27	58.04	2	91.9	77.1	46.3	59.6	45.8	164.4	5.2	207.3	103.3	149.5	155.8	93.9	91.9	77.1	46.3	59.6	45.8	164.4	5.2	207.3	103.3	149.5	155.8	93.9	1.60759e+06	674315	186600	502119	1.95761e+06		2.32382e+06
FALSE	High	Master Protein	Q8TEX9	Importin-4 OS=Homo sapiens OX=9606 GN=IPO4 PE=1 SV=2	0.732	0.815823	41.19	2.429	0.911	0.583	1.272	0.588	0.563	80.5	119.5	17.79	93.6	5	51.9	61.3	63.3	82	53.1	57.7	401.5	75.5	108.7	68.7	86.3	90.1	51.9	61.3	63.3	82	53.1	57.7	401.5	75.5	108.7	68.7	86.3	90.1	2.26482e+06	1.8747e+06	441988	1.137e+06	1.21739e+06	33534.1	1.49954e+06
FALSE	High	Master Protein	Q14692	Ribosome biogenesis protein BMS1 homolog OS=Homo sapiens OX=9606 GN=BMS1 PE=1 SV=1	1.573	0.796412	73.63	17.645	1.795	0.815	0.765	1.378	2.377	123.6	76.4	14.61	53.68	2	134.3	133.1	121.4	90.6	134.3	141.2	8.4	76.8	94.2	89	124.2	52.5	134.3	133.1	121.4	90.6	134.3	141.2	8.4	76.8	94.2	89	124.2	52.5	1901372	1.2802e+06	174327	1.1107e+06	1.15176e+06		589708
FALSE	High	Master Protein	P42224	Signal transducer and activator of transcription 1-alpha/beta OS=Homo sapiens OX=9606 GN=STAT1 PE=1 SV=2	1.119	0.989901	20.9	6.437	0.895	0.745	1.21	1.099	1.14	92.5	107.5	14.52	41.97	4	94.3	95.2	94	98.3	124.6	125.2	17.1	117.1	121.3	88.1	112.4	112.5	94.3	95.2	94	98.3	124.6	125.2	17.1	117.1	121.3	88.1	112.4	112.5	1.92084e+06	1.57178e+06	300638	1.53758e+06	1.51622e+06		1.29764e+06
FALSE	High	Master Protein	P18887	DNA repair protein XRCC1 OS=Homo sapiens OX=9606 GN=XRCC1 PE=1 SV=2	1.967	0.65456	39.85	3.033	2.343	2.28	1.697	0.986	1.286	134.6	65.4	26.29	20.29	4	146.3	167.4	146.8	144.8	76.7	100.5	45.2	66.4	76.5	87.7	68.1	73.6	146.3	167.4	146.8	144.8	76.7	100.5	45.2	66.4	76.5	87.7	68.1	73.6	2.20931e+06	1.52676e+06	265886	563328	757907		368265
FALSE	High	Master Protein	Q9Y5Y2	Cytosolic Fe-S cluster assembly factor NUBP2 OS=Homo sapiens OX=9606 GN=NUBP2 PE=1 SV=1	1.283	0.956993	22.89	7.81	1.703	1.178	1.398	1.068	1.102	116.1	83.9	22.39	38.05	2	148	155.7	126	112.8	97.6	87.6	21	92.3	106.9	80.9	91.6	79.5	148	155.7	126	112.8	97.6	87.6	21	92.3	106.9	80.9	91.6	79.5	2.04067e+06	1.32304e+06	221906	740584	656056		650575
FALSE	High	Master Protein	Q9UHR4	Brain-specific angiogenesis inhibitor 1-associated protein 2-like protein 1 OS=Homo sapiens OX=9606 GN=BAIAP2L1 PE=1 SV=2	0.458	0.0962458	26.71	0.401	0.471	0.605	0.586	0.445	0.352	79	121	26.44	48.05	4	65.7	58.4	76.6	85.4	119.7	94.8	11.7	121.4	126.3	141.8	119	179.2	65.7	58.4	76.6	85.4	119.7	94.8	11.7	121.4	126.3	141.8	119	179.2	1.49733e+06	1.85539e+06	377496	2.05479e+06	1.66705e+06		1.96454e+06
FALSE	High	Master Protein	Q15654	Thyroid receptor-interacting protein 6 OS=Homo sapiens OX=9606 GN=TRIP6 PE=1 SV=3	0.515	0.304443	82.77	4.251	0.254	0.319	1.038	0.455	0.583	51.9	148.1	27.78	40.86	5	79.8	45.9	62.8	83.6	46	49.8	23.9	173.3	161.1	152	163.5	158.3	79.8	45.9	62.8	83.6	46	49.8	23.9	173.3	161.1	152	163.5	158.3	1.04511e+06	1.05971e+06	306478	607692	586931		2.27385e+06
FALSE	High	Master Protein	P61201	COP9 signalosome complex subunit 2 OS=Homo sapiens OX=9606 GN=COPS2 PE=1 SV=1	0.778	0.924758	69.62	1.562	0.394	0.08	0.542	1.119	1.171	84.3	115.7	58.3	17.38	3	116.4	44.9	22.3	55.1	139.7	123.9	142.8	138.7	109.5	110.2	105.3	91.1	116.4	44.9	22.3	55.1	139.7	123.9	142.8	138.7	109.5	110.2	105.3	91.1	752732	288427	109394	1.35592e+06	1.18641e+06	5489.18	1.24988e+06
FALSE	High	Master Protein	Q01201	Transcription factor RelB OS=Homo sapiens OX=9606 GN=RELB PE=1 SV=2	1.397	0.91195	24.03	8.526	1.134	1.234	1.587	1.582	0.777	109.7	90.3	37.45	48.95	2	120.8	114.2	101.5	34	155.5	122.9	15.6	112.5	75.4	83.1	121.2	143.4	120.8	114.2	101.5	34	155.5	122.9	15.6	112.5	75.4	83.1	121.2	143.4	1.84765e+06	1.14266e+06	58497.6	1.45659e+06	1.01874e+06		978717
FALSE	High	Master Protein	Q92917	G-patch domain and KOW motifs-containing protein OS=Homo sapiens OX=9606 GN=GPKOW PE=1 SV=2	1.115	0.989901	32.93	3.696	1.179	0.701	0.928	1.055	1.423	88.7	111.3	29.44	26.28	4	103.7	140.5	71.2	93.4	69.3	76.1	159.7	105.5	106.1	106.4	74.9	93.2	103.7	140.5	71.2	93.4	69.3	76.1	159.7	105.5	106.1	106.4	74.9	93.2	3.07436e+06	1.26668e+06	319404	913077	989252	7684.7	1.29088e+06
FALSE	High	Master Protein	P13798	Acylamino-acid-releasing enzyme OS=Homo sapiens OX=9606 GN=APEH PE=1 SV=4	0.579	0.532136	37.61	9.313	0.478	0.372	0.461	0.703	0.775	78	122	14.51	44.99	3	90.2	84.1	61.4	76.7	86.4	95.1	13.8	146.3	143.4	159	119.8	123.8	90.2	84.1	61.4	76.7	86.4	95.1	13.8	146.3	143.4	159	119.8	123.8	1.65552e+06	975176	235908	981769	1.18557e+06		1.71632e+06
FALSE	High	Master Protein	Q15435	Protein phosphatase 1 regulatory subunit 7 OS=Homo sapiens OX=9606 GN=PPP1R7 PE=1 SV=1	0.972	0.989901	22.21	7.079	1.063	0.97	0.974	0.801	0.709	97.7	102.3	9.18	45.1	3	107.7	111.8	109.1	99.5	92.1	89.6	13	98.4	117.8	99.9	137.4	123.7	107.7	111.8	109.1	99.5	92.1	89.6	13	98.4	117.8	99.9	137.4	123.7	2046395	1.59966e+06	273520	976462	936972		969264
FALSE	High	Master Protein	O14579	Coatomer subunit epsilon OS=Homo sapiens OX=9606 GN=COPE PE=1 SV=3	1.416	0.91195	19.46	3.63	1.066	1.231	1.347	1.603	1.488	119.8	80.2	11.28	32.24	3	141.9	121	138.8	110	111.8	115.2	37.9	107.7	94.5	85.7	73	62.6	141.9	121	138.8	110	111.8	115.2	37.9	107.7	94.5	85.7	73	62.6	1.69237e+06	1.55435e+06	230936	905168	919657		809430
FALSE	High	Master Protein	P56134	ATP synthase subunit f, mitochondrial OS=Homo sapiens OX=9606 GN=ATP5MF PE=1 SV=3	0.858	0.954297	31.32	7.685	1.045	0.813	0.69	0.585	0.905	95.9	104.1	16.98	50.47	2	95.1	101.3	95.2	68.1	104.3	118	12.5	97.8	116.2	92.2	167.8	131.6	95.1	101.3	95.2	68.1	104.3	118	12.5	97.8	116.2	92.2	167.8	131.6	2.11528e+06	1.59094e+06	213336	1.25994e+06	1.40647e+06		1.09723e+06
FALSE	High	Master Protein	Q96G03	Phosphoglucomutase-2 OS=Homo sapiens OX=9606 GN=PGM2 PE=1 SV=4	0.903	0.977621	29.12	6.93	0.815	1.341	0.703	0.855	0.955	101.2	98.8	17.01	44.3	3	104.7	107.9	124.9	71.2	102	105.6	15.4	135.2	101	97.7	130.1	104.4	104.7	107.9	124.9	71.2	102	105.6	15.4	135.2	101	97.7	130.1	104.4	2.04803e+06	1.89831e+06	183905	1.1204e+06	1.14517e+06		1.37991e+06
FALSE	High	Master Protein	Q8N9T8	Protein KRI1 homolog OS=Homo sapiens OX=9606 GN=KRI1 PE=1 SV=3	0.93	0.984496	29.58	6.391	1.021	0.847	1.081	0.738	0.665	96.1	103.9	16.94	40.9	3	122.2	115	109	102.5	87.1	76.6	20.1	113.4	129.6	91.7	117.7	115.1	122.2	115	109	102.5	87.1	76.6	20.1	113.4	129.6	91.7	117.7	115.1	1.87018e+06	1.41889e+06	250270	819717	711067		991325
FALSE	High	Master Protein	P45973	Chromobox protein homolog 5 OS=Homo sapiens OX=9606 GN=CBX5 PE=1 SV=1	0.761	0.887396	8.84	0.566	0.754	0.825	0.769	0.829	0.731	91.9	108.1	24.74	17.15	3	88.9	106.5	122.3	57	87.1	80.7	89.6	104.2	137.4	102.8	127.8	95.9	88.9	106.5	122.3	57	87.1	80.7	89.6	104.2	137.4	102.8	127.8	95.9	2444564	2.13519e+06	187922	1.15696e+06	1.05764e+06	4321.18	1.28526e+06
FALSE	High	Master Protein	P30530	Tyrosine-protein kinase receptor UFO OS=Homo sapiens OX=9606 GN=AXL PE=1 SV=4	1.916	0.538623	63.85	7.705	1.357	1.266	0.45	2.705	2.777	115.8	84.2	33.47	56.52	2	120.6	91.3	102.1	69.8	171.3	161.1	16.4	85	83.2	157.7	78.1	63.4	120.6	91.3	102.1	69.8	171.3	161.1	16.4	85	83.2	157.7	78.1	63.4	1.50956e+06	1.35196e+06	173297	1.63901e+06	1.52156e+06		755262
FALSE	High	Master Protein	P09493	Tropomyosin alpha-1 chain OS=Homo sapiens OX=9606 GN=TPM1 PE=1 SV=2	3.149	0.133512	78.2	11.738	1.448	6.918	1.528	3.685	2.691	154.2	45.8	28.9	73	2	199	191.5	152.6	86.1	128.1	128.9	21	127.6	37.1	46.7	33.3	48	199	191.5	152.6	86.1	128.1	128.9	21	127.6	37.1	46.7	33.3	48	1.91936e+06	1.22497e+06	106088	742845	737852		687566
FALSE	High	Master Protein	Q8N6T3	ADP-ribosylation factor GTPase-activating protein 1 OS=Homo sapiens OX=9606 GN=ARFGAP1 PE=1 SV=2	1.055	0.998141	28.2	11.308	1.172	0.818	0.481	1.22	0.95	95.3	104.7	17.95	46.09	2	120.9	116.5	110.5	73.1	93.3	92	14.1	121.2	146.2	116.8	88.9	106.4	120.9	116.5	110.5	73.1	93.3	92	14.1	121.2	146.2	116.8	88.9	106.4	1.92216e+06	1.46038e+06	159663	891131	866540		1.07527e+06
FALSE	High	Master Protein	P38606	V-type proton ATPase catalytic subunit A OS=Homo sapiens OX=9606 GN=ATP6V1A PE=1 SV=2	1.077	0.995861	24.82	15.819	1.299	1.193	0.929	0.972	0.864	109.8	90.2	12.45	47.96	3	108.8	126.3	122.3	91.4	120.8	99.9	8.8	86.3	100.1	88.7	129.4	117.3	108.8	126.3	122.3	91.4	120.8	99.9	8.8	86.3	100.1	88.7	129.4	117.3	2.50665e+06	1.83106e+06	247966	1.35382e+06	1.098e+06		921526
FALSE	High	Master Protein	Q9UHB9	Signal recognition particle subunit SRP68 OS=Homo sapiens OX=9606 GN=SRP68 PE=1 SV=2	1.65	0.726176	35.84	0.135	1.624	0.694	2.344	1.754	1.676	103.6	96.4	32.44	96.61	3	69.7	84	69.3	139.5	79.3	67.5	339.7	56.1	99.4	56.5	74.3	64.5	69.7	84	69.3	139.5	79.3	67.5	339.7	56.1	99.4	56.5	74.3	64.5	2.40513e+06	1.5891e+06	599667	1.31372e+06	1.10377e+06	22616.1	863734
FALSE	High	Master Protein	O95782	AP-2 complex subunit alpha-1 OS=Homo sapiens OX=9606 GN=AP2A1 PE=1 SV=3	0.975	0.989901	19.78	4.444	1.08	0.973	0.976	0.813	0.834	96.7	103.3	9	39.72	3	96.2	105.7	102.5	98.8	123.1	107.5	22	119.7	109.8	85.6	112.4	116.7	96.2	105.7	102.5	98.8	123.1	107.5	22	119.7	109.8	85.6	112.4	116.7	2.19162e+06	1.53996e+06	287046	1.47733e+06	1.2738e+06		1.33453e+06
FALSE	High	Master Protein	Q9NQT4	Exosome complex component RRP46 OS=Homo sapiens OX=9606 GN=EXOSC5 PE=1 SV=1	1.258	0.956993	9.49	5.037	1.298	1.605	1.173	1.182	1.219	118	82	19.91	35.39	2	136.2	132.8	150.4	115	104	84.6	25.7	107.7	85.7	93.1	86.2	78.7	136.2	132.8	150.4	115	104	84.6	25.7	107.7	85.7	93.1	86.2	78.7	1.9596e+06	1.77734e+06	254822	888034	713444		854344
FALSE	High	Master Protein	P23368	NAD-dependent malic enzyme, mitochondrial OS=Homo sapiens OX=9606 GN=ME2 PE=1 SV=1	0.738	0.893007	53.01	4.105	1.005	0.674	0.25	0.509	0.809	85.4	114.6	40.86	21.09	6	100.7	128.1	48.9	43.6	70.7	106.2	148.4	103.6	97.3	87.7	141.2	123.7	100.7	128.1	48.9	43.6	70.7	106.2	148.4	103.6	97.3	87.7	141.2	123.7	2.55866e+06	670817	89824.5	817279	1.21216e+06	6315.38	1.11228e+06
FALSE	High	Master Protein	P24928	DNA-directed RNA polymerase II subunit RPB1 OS=Homo sapiens OX=9606 GN=POLR2A PE=1 SV=2	0.814	0.950571	39.15	13.547	0.743	0.892	0.404	0.958	0.591	92.6	107.4	28.41	43.26	2	154.7	112.4	97.6	69.3	89.8	91.2	18.2	122.9	103.3	136.4	88.6	115.8	154.7	112.4	97.6	69.3	89.8	91.2	18.2	122.9	103.3	136.4	88.6	115.8	1.46346e+06	1.01759e+06	113691	676612	678413		860563
FALSE	High	Master Protein	Q99986	Serine/threonine-protein kinase VRK1 OS=Homo sapiens OX=9606 GN=VRK1 PE=1 SV=1	1.74	0.788457	42.77	11.313	1.121	1.838	2.125	0.938	1.646	114	86	25.64	121.69	3	116.4	81.7	87.9	49.1	84	97	394.6	68.1	43.3	32.1	84	61.7	116.4	81.7	87.9	49.1	84	97	394.6	68.1	43.3	32.1	84	61.7	1.41484e+06	1.08759e+06	112536	842520	960003	15763	634123
FALSE	High	Master Protein	Q9H6Z4	Ran-binding protein 3 OS=Homo sapiens OX=9606 GN=RANBP3 PE=1 SV=1	1.609	0.747543	143.81	38.295	14.823	1.83	1.414	0.049	0.048	122.8	77.2	72.42	83.06	2	150	182.5	153.5	143.7	9.6	7.4	3.9	12.3	83.9	101.6	198.4	153.4	150	182.5	153.5	143.7	9.6	7.4	3.9	12.3	83.9	101.6	198.4	153.4	2.45588e+06	1.65398e+06	290304
FALSE	High	Master Protein	Q13405	39S ribosomal protein L49, mitochondrial OS=Homo sapiens OX=9606 GN=MRPL49 PE=1 SV=1	1.123	0.989901	28.04	6.733	1.203	0.766	1.355	0.93	1.047	97.7	102.3	8.53	43.49	3	96.5	105.1	113	117.1	96.6	98.1	15.1	102.4	135.3	110.2	113.8	96.9	96.5	105.1	113	117.1	96.6	98.1	15.1	102.4	135.3	110.2	113.8	96.9	2.20117e+06	1.89552e+06	368258	1.17175e+06	1.17406e+06		1.15363e+06
FALSE	High	Master Protein	Q96QD9	UAP56-interacting factor OS=Homo sapiens OX=9606 GN=FYTTD1 PE=1 SV=3	2.433	0.197543	42.79	5.939	1.81	1.692	3.547	3.096	1.912	126.5	73.5	14.75	36.75	2	126.1	122	143.8	126.4	166	110.8	21.1	82.4	87.9	83.9	64.3	65.3	126.1	122	143.8	126.4	166	110.8	21.1	82.4	87.9	83.9	64.3	65.3	1965330	1.85624e+06	305790	1.54823e+06	1.01957e+06		713552
FALSE	High	Master Protein	Q96CW1	AP-2 complex subunit mu OS=Homo sapiens OX=9606 GN=AP2M1 PE=1 SV=2	1.075	0.995861	30.39	5.307	1.203	1.721	0.96	0.91	0.799	105.7	94.3	19.96	51.87	3	83.2	124.1	137	83.5	111.1	109.2	7.5	119.8	80.5	80.6	126.4	137.1	83.2	124.1	137	83.5	111.1	109.2	7.5	119.8	80.5	80.6	126.4	137.1	3.33701e+06	2.95126e+06	321108	1.72981e+06	1.67766e+06		1.73257e+06
FALSE	High	Master Protein	Q9Y4W2	Ribosomal biogenesis protein LAS1L OS=Homo sapiens OX=9606 GN=LAS1L PE=1 SV=2	1.251	0.956993	35.59	3.976	1.06	1.24	0.753	1.263	1.661	116.5	83.5	15.19	27.93	4	142	124.7	110.1	90.8	111	129.7	40.2	107	84.8	78.8	97.1	83.9	142	124.7	110.1	90.8	111	129.7	40.2	107	84.8	78.8	97.1	83.9	1.78914e+06	1.26515e+06	189640	922040	1.06312e+06		825672
FALSE	High	Master Protein	Q8IY67	Ribonucleoprotein PTB-binding 1 OS=Homo sapiens OX=9606 GN=RAVER1 PE=1 SV=1	0.677	0.708449	11.92	2.579	0.341	0.611	0.685	0.669	0.715	89.2	110.8	38.08	19.15	5	61.1	27.6	108.4	97.3	88.1	100.7	161.1	111.3	111.6	92.1	121.8	118.7	61.1	27.6	108.4	97.3	88.1	100.7	161.1	111.3	111.6	92.1	121.8	118.7	938555	3.06627e+06	511596	1.85971e+06	2.04635e+06	13134.9	2.19976e+06
FALSE	High	Master Protein	Q96HE7	ERO1-like protein alpha OS=Homo sapiens OX=9606 GN=ERO1A PE=1 SV=2	1.351	0.9226	14.98	27.147	1.372	1.33	1.191	1.593	1.237	115.7	84.3	7.15	46.78	3	124.7	114.2	119.9	116.2	138.8	123.5	4.6	83.2	90.2	97.6	87.2	99.8	124.7	114.2	119.9	116.2	138.8	123.5	4.6	83.2	90.2	97.6	87.2	99.8	1.8717e+06	1.57441e+06	286026	1.31705e+06	1.15603e+06		733511
FALSE	High	Master Protein	Q99536	Synaptic vesicle membrane protein VAT-1 homolog OS=Homo sapiens OX=9606 GN=VAT1 PE=1 SV=2	1.951	0.532571	25.38	5.56	1.631	2.164	1.759	2.3	1.348	122.5	77.5	14.84	41.68	3	128.8	164	125.2	113.8	120.6	112.8	19.7	106.9	77.3	60.4	92.3	78.2	128.8	164	125.2	113.8	120.6	112.8	19.7	106.9	77.3	60.4	92.3	78.2	2.61692e+06	1.60008e+06	272673	1.11362e+06	1.0279e+06		917426
FALSE	High	Master Protein	P61106	Ras-related protein Rab-14 OS=Homo sapiens OX=9606 GN=RAB14 PE=1 SV=4	0.769	0.91782	17.06	8.322	0.762	0.776	0.941	0.735	0.627	92.4	107.6	13.94	46.92	2	123.9	112.8	96.7	86.4	96.7	91.8	11.1	122.6	103.6	90.2	123.9	140.3	123.9	112.8	96.7	86.4	96.7	91.8	11.1	122.6	103.6	90.2	123.9	140.3	1.87067e+06	1.28458e+06	215075	928074	869572		1.09276e+06
FALSE	High	Master Protein	P15586	N-acetylglucosamine-6-sulfatase OS=Homo sapiens OX=9606 GN=GNS PE=1 SV=3	0.566	0.535982	21.42	5.067	0.751	0.546	0.587	0.406	0.543	74	126	26.81	43.06	3	113.3	102.1	64	60.1	67.1	86.2	19.2	137.4	121.8	122.2	163.7	142.9	113.3	102.1	64	60.1	67.1	86.2	19.2	137.4	121.8	122.2	163.7	142.9	1.85805e+06	846062	139517	602231	896079		1.34397e+06
FALSE	High	Master Protein	P46926	Glucosamine-6-phosphate isomerase 1 OS=Homo sapiens OX=9606 GN=GNPDA1 PE=1 SV=1	1.198	0.97931	52.58	1.319	1.75	0.505	1.717	0.867	1.088	110.7	89.3	9.3	63.73	2	105.7	106.3	89.3	109.5	91.4	91.1	227.1	60.5	75.2	54	106.3	83.5	105.7	106.3	89.3	109.5	91.4	91.1	227.1	60.5	75.2	54	106.3	83.5	2.07273e+06	1.32873e+06	320393	1.03113e+06	1.01421e+06	10049.2	634287
FALSE	High	Master Protein	Q99543	DnaJ homolog subfamily C member 2 OS=Homo sapiens OX=9606 GN=DNAJC2 PE=1 SV=4	0.937	0.983525	14.03	11.133	1.028	0.995	0.849	0.851	0.883	93.3	106.7	17.44	48.41	3	104	120.8	109.7	74	85.1	93.3	10.2	152.2	126.5	96.2	100.4	127.7	104	120.8	109.7	74	85.1	93.3	10.2	152.2	126.5	96.2	100.4	127.7	2.39661e+06	1.71687e+06	201003	928999	1.05727e+06		1.62353e+06
FALSE	High	Master Protein	P36954	DNA-directed RNA polymerase II subunit RPB9 OS=Homo sapiens OX=9606 GN=POLR2I PE=1 SV=1	0.78	0.893007	33.24	5.257	0.861	0.783	0.173	0.576	0.776	87.7	112.3	9.46	44.12	3	90.1	104.5	96.9	78.8	88.2	94.9	16.5	118.6	134.7	106.1	152.7	118.1	90.1	104.5	96.9	78.8	88.2	94.9	16.5	118.6	134.7	106.1	152.7	118.1	2.3955e+06	1.77919e+06	247800	1.17039e+06	1.24242e+06		1.46263e+06
FALSE	High	Master Protein	P43246	DNA mismatch repair protein Msh2 OS=Homo sapiens OX=9606 GN=MSH2 PE=1 SV=1	1.247	0.956993	29.39	2.598	1.322	0.926	1.695	1.073	1.176	111.4	88.6	18.53	18.29	5	69.6	106.5	107.5	119	126.7	112.8	81.7	87.9	123.1	76.4	101.7	87.1	69.6	106.5	107.5	119	126.7	112.8	81.7	87.9	123.1	76.4	101.7	87.1	3.18817e+06	2.57718e+06	534777	2.19586e+06	1.92934e+06	4460.92	1.35439e+06
FALSE	High	Master Protein	Q9NPJ3	Acyl-coenzyme A thioesterase 13 OS=Homo sapiens OX=9606 GN=ACOT13 PE=1 SV=1	1.055	0.99944	46.35	0.862	2.45	1.291	2.157	0.75	0.7	93.4	106.6	7.78	108.55	2	69.1	76.4	68	73.8	61.2	66.5	419.1	57.4	70.6	57.6	93.3	86.9	69.1	76.4	68	73.8	61.2	66.5	419.1	57.4	70.6	57.6	93.3	86.9	2.28754e+06	1.6318e+06	331924	940130	1.13704e+06	29297.6	876448
FALSE	High	Master Protein	Q9H223	EH domain-containing protein 4 OS=Homo sapiens OX=9606 GN=EHD4 PE=1 SV=1	1.487	0.873604	86.91	8.059	4.717	2.174	0.432	1.016	1.015	108.8	91.2	14.69	42.28	2	132	128.2	125	103.7	96.6	95.8	14.1	90.6	111.6	111.6	95.5	95.2	132	128.2	125	103.7	96.6	95.8	14.1	90.6	111.6	111.6	95.5	95.2	2.01286e+06	1.57114e+06	236876	877323	858727		754175
FALSE	High	Master Protein	Q9Y4Y9	U6 snRNA-associated Sm-like protein LSm5 OS=Homo sapiens OX=9606 GN=LSM5 PE=1 SV=3	0.798	0.940693	19.55	7.958	1.427	0.803	0.672	0.74	0.793	113.5	86.5	36.19	52.44	2	122.2	174.4	138.3	100.4	68.6	71.9	12.6	87.6	150.7	114.8	81.5	77	122.2	174.4	138.3	100.4	68.6	71.9	12.6	87.6	150.7	114.8	81.5	77	2.97949e+06	1.89274e+06	235494	678788	701861		804610
FALSE	High	Master Protein	Q6PJT7	Zinc finger CCCH domain-containing protein 14 OS=Homo sapiens OX=9606 GN=ZC3H14 PE=1 SV=1	1.298	0.948604	22.98	7.543	1.518	1.116	0.951	1.156	1.457	112.3	87.7	12.65	41.97	4	122.7	143.6	122.2	103.8	106	109.5	13.8	107.2	89.3	103.9	91.3	86.8	122.7	143.6	122.2	103.8	106	109.5	13.8	107.2	89.3	103.9	91.3	86.8	2.44909e+06	1.66946e+06	250922	1.04665e+06	1066360		982745
FALSE	High	Master Protein	Q8NCW5	NAD(P)H-hydrate epimerase OS=Homo sapiens OX=9606 GN=NAXE PE=1 SV=2	0.834	0.94208	17.73	3.635	0.987	0.805	0.484	0.865	0.77	102.5	97.5	13.42	40.31	2	116.2	126.1	116	86.6	97.1	104.8	18.4	96.6	122.7	105	106	104.6	116.2	126.1	116	86.6	97.1	104.8	18.4	96.6	122.7	105	106	104.6	2.50546e+06	1.84729e+06	245872	1.11698e+06	1.18932e+06		1.03272e+06
FALSE	High	Master Protein	Q5VYK3	Proteasome adapter and scaffold protein ECM29 OS=Homo sapiens OX=9606 GN=ECPAS PE=1 SV=2	0.9	0.980192	17	4.752	1.058	0.911	0.26	0.889	0.833	98.1	101.9	29.97	38.57	8	137.4	107.4	111.9	45.7	103.6	98.6	24.5	106.6	119.2	100	112.7	132.5	137.4	107.4	111.9	45.7	103.6	98.6	24.5	106.6	119.2	100	112.7	132.5	1.4231e+06	1.22183e+06	56136.6	771740	798326		788928
FALSE	High	Master Protein	Q99661	Kinesin-like protein KIF2C OS=Homo sapiens OX=9606 GN=KIF2C PE=1 SV=2	1.658	0.716562	65.97	3.78	1.967	2.729	0.845	1.397	0.995	115.9	84.1	23.89	39.34	4	122.3	125	134.4	82.1	158.4	90.2	22.1	71.3	89.6	89.7	106.4	108.3	122.3	125	134.4	82.1	158.4	90.2	22.1	71.3	89.6	89.7	106.4	108.3	2.15354e+06	1.8544e+06	192858	1.5788e+06	805342		556269
FALSE	High	Master Protein	Q0VDF9	Heat shock 70 kDa protein 14 OS=Homo sapiens OX=9606 GN=HSPA14 PE=1 SV=1	2.364	0.340113	44.78	3.744	2.622	1.68	3.108	2.132	1.318	137.5	62.5	22.35	24.6	4	138.8	167.8	140.4	182.1	112	100.2	33.5	64.3	69.7	62.7	53.6	74.8	138.8	167.8	140.4	182.1	112	100.2	33.5	64.3	69.7	62.7	53.6	74.8	2.5526e+06	1.71035e+06	416033	986615	752455		507075
FALSE	High	Master Protein	Q9BYG3	MKI67 FHA domain-interacting nucleolar phosphoprotein OS=Homo sapiens OX=9606 GN=NIFK PE=1 SV=1	1.248	0.956993	13.62	7.087	1.251	1.376	1.146	1.246	0.283	122.6	77.4	34.91	50.61	3	122.8	155	125.4	85.8	106.4	46.7	185.6	67.3	97.8	63.9	77.2	66.2	122.8	155	125.4	85.8	106.4	46.7	185.6	67.3	97.8	63.9	77.2	66.2	2.66996e+06	1.72996e+06	216064	1.0609e+06	399068	7063.96	509053
FALSE	High	Master Protein	P13995	Bifunctional methylenetetrahydrofolate dehydrogenase/cyclohydrolase, mitochondrial OS=Homo sapiens OX=9606 GN=MTHFD2 PE=1 SV=2	0.984	0.993544	20.51	13	1.005	0.964	0.858	0.798	1.131	96.7	103.3	12.26	45.44	2	128	112.8	112	100.4	91.3	98.5	9.8	112.2	116.3	117	114.4	87.1	128	112.8	112	100.4	91.3	98.5	9.8	112.2	116.3	117	114.4	87.1	1.86625e+06	1.48442e+06	249467	873994	930840		998095
FALSE	High	Master Protein	P60983	Glia maturation factor beta OS=Homo sapiens OX=9606 GN=GMFB PE=1 SV=2	1.995	0.496142	56.72	1.384	4.473	1.079	1.653	2.408	3.956	122.1	77.9	13.01	28.43	2	107.5	146.9	123	126.6	105.6	111.1	110	74.7	104.8	74.5	55.8	59.4	107.5	146.9	123	126.6	105.6	111.1	110	74.7	104.8	74.5	55.8	59.4	2.93774e+06	1.97046e+06	380163	1.2226e+06	1.26854e+06	4810.67	781915
FALSE	High	Master Protein	Q14151	Scaffold attachment factor B2 OS=Homo sapiens OX=9606 GN=SAFB2 PE=1 SV=1	1.208	0.980192	60.52	16.347	1.023	1.101	6.965	0.406	1.325	116.9	83.1	33.3	58.44	2	163.2	151.9	114.4	116.2	49	138.7	12.6	127.7	83.1	33.3	111.9	98.1	163.2	151.9	114.4	116.2	49	138.7	12.6	127.7	83.1	33.3	111.9	98.1	2.00181e+06	1.07391e+06	229907	299196	1.04391e+06		905145
FALSE	High	Master Protein	Q32MZ4	Leucine-rich repeat flightless-interacting protein 1 OS=Homo sapiens OX=9606 GN=LRRFIP1 PE=1 SV=2	1.024	0.99944	24	10.578	0.639	0.978	1.245	1.073	0.914	95.5	104.5	28.59	48.26	4	65.5	77.6	87.4	129.3	133.7	122.6	6.5	129.3	92.5	102.5	125.2	127.8	65.5	77.6	87.4	129.3	133.7	122.6	6.5	129.3	92.5	102.5	125.2	127.8	2.5567e+06	2.30493e+06	639660	2.54913e+06	2.30592e+06		2.2904e+06
FALSE	High	Master Protein	P55196	Afadin OS=Homo sapiens OX=9606 GN=AFDN PE=1 SV=3	0.949	0.989901	48.63	2.459	1.179	0.71	0.764	1.393	0.499	102.9	97.1	31.36	29.07	3	139.1	125.3	83.7	72.8	155.6	83.4	38.3	98.4	92.9	94.9	110.6	105.1	139.1	125.3	83.7	72.8	155.6	83.4	38.3	98.4	92.9	94.9	110.6	105.1	1.95575e+06	1.02408e+06	168189	1.40614e+06	676121		825839
FALSE	High	Master Protein	O96019	Actin-like protein 6A OS=Homo sapiens OX=9606 GN=ACTL6A PE=1 SV=1	1.229	0.959341	19.61	20.992	0.745	1.158	1.032	1.305	1.357	108	92	20.03	45.53	2	123.8	93	107.3	88.1	142.9	138.8	10.6	111.5	93.9	76.4	111.1	102.6	123.8	93	107.3	88.1	142.9	138.8	10.6	111.5	93.9	76.4	111.1	102.6	1.63524e+06	1.51016e+06	232565	1.45398e+06	1.39314e+06		1.05324e+06
FALSE	High	Master Protein	P04181	Ornithine aminotransferase, mitochondrial OS=Homo sapiens OX=9606 GN=OAT PE=1 SV=1	0.913	0.97931	35.97	1.621	1.098	0.76	1.14	0.584	0.712	95.1	104.9	15.34	47.47	5	77.8	83.2	80.5	104.8	84.7	110.7	211.8	82	70.5	81.2	108.1	104.8	77.8	83.2	80.5	104.8	84.7	110.7	211.8	82	70.5	81.2	108.1	104.8	2.33103e+06	1.78414e+06	388970	1.37416e+06	1.77187e+06	12627.2	1.23522e+06
FALSE	High	Master Protein	Q9NR45	Sialic acid synthase OS=Homo sapiens OX=9606 GN=NANS PE=1 SV=2	1.118	0.989901	26.34	10.724	1.321	1.033	1.209	0.923	0.824	102.1	97.9	13.25	44.03	2	115.9	132.3	115.5	104.3	98	92.2	10.7	113.1	113.5	93.7	100.8	109.9	115.9	132.3	115.5	104.3	98	92.2	10.7	113.1	113.5	93.7	100.8	109.9	2.50197e+06	1.74888e+06	296171	1.07297e+06	995255		1.15026e+06
FALSE	High	Master Protein	Q7Z739	YTH domain-containing family protein 3 OS=Homo sapiens OX=9606 GN=YTHDF3 PE=1 SV=1	1.339	0.948604	6.62	6.973	1.334	1.325	1.344	1.445	1.182	116.8	83.2	17.09	40.37	3	147.8	129.4	119.3	134.8	94.7	99.5	21.8	94.4	105.3	105	65	83	147.8	129.4	119.3	134.8	94.7	99.5	21.8	94.4	105.3	105	65	83	1.92028e+06	1.41857e+06	300376	813964	843050		753199
FALSE	High	Master Protein	P46734	Dual specificity mitogen-activated protein kinase kinase 3 OS=Homo sapiens OX=9606 GN=MAP2K3 PE=1 SV=2	1.186	0.980192	23.74	8.909	0.84	1.201	1.355	0.976	1.172	108.3	91.7	13.7	46.09	4	82.5	119.5	126.6	117	117.1	112.7	10.9	129.3	102.4	83.9	98.8	99.3	82.5	119.5	126.6	117	117.1	112.7	10.9	129.3	102.4	83.9	98.8	99.3	3.1886e+06	2.70579e+06	468761	1.80844e+06	1.7174e+06		1855451
FALSE	High	Master Protein	P42285	Exosome RNA helicase MTR4 OS=Homo sapiens OX=9606 GN=MTREX PE=1 SV=3	1.128	0.989901	21.42	5.326	1.115	0.461	1.179	0.853	1.142	90.6	109.4	20.8	45.2	4	112.9	129.6	94.5	84.5	82.2	78.5	19.7	116.4	163.5	102.4	109.5	106.3	112.9	129.6	94.5	84.5	82.2	78.5	19.7	116.4	163.5	102.4	109.5	106.3	2.52846e+06	1477085	217474	864141	771876		1.22124e+06
FALSE	High	Master Protein	P42126	Enoyl-CoA delta isomerase 1, mitochondrial OS=Homo sapiens OX=9606 GN=ECI1 PE=1 SV=1	0.997	0.993544	39.65	8.985	0.852	1.13	2.208	0.88	0.731	100.6	99.4	19.23	44.11	3	119.3	93.7	125	142.3	93.3	90.7	11.3	107	114.2	87.7	102	113.4	119.3	93.7	125	142.3	93.3	90.7	11.3	107	114.2	87.7	102	113.4	1.73498e+06	1.85322e+06	395750	1.00038e+06	959617		1.06483e+06
FALSE	High	Master Protein	P47755	F-actin-capping protein subunit alpha-2 OS=Homo sapiens OX=9606 GN=CAPZA2 PE=1 SV=3	0.302	0.00189905	72.52	16.628	0.342	0.684	0.211	0.195	0.267	65.9	134.1	17.12	53.14	2	80.9	66.7	71.3	82.6	54	57.4	6	153.6	165.3	128.3	213.8	120.3	80.9	66.7	71.3	82.6	54	57.4	6	153.6	165.3	128.3	213.8	120.3	1.68258e+06	1.56077e+06	335803	809433	854255		2.25754e+06
FALSE	High	Master Protein	Q9H2G2	STE20-like serine/threonine-protein kinase OS=Homo sapiens OX=9606 GN=SLK PE=1 SV=1	0.942	0.984496	22.31	13.705	1.076	0.801	0.348	1.007	0.88	96.8	103.2	16.68	45.43	2	111.2	118.4	99.9	71.4	107.5	92.5	10	114	129.6	132.2	107	106.4	111.2	118.4	99.9	71.4	107.5	92.5	10	114	129.6	132.2	107	106.4	2.3617e+06	1.59659e+06	189822	1.24144e+06	1.05342e+06		1.2229e+06
FALSE	High	Master Protein	O00264	Membrane-associated progesterone receptor component 1 OS=Homo sapiens OX=9606 GN=PGRMC1 PE=1 SV=3	1.29	0.950023	40.49	9.438	0.643	1.232	2.62	1.282	1.299	111.8	88.2	19.79	51.29	3	94.5	102.3	115.5	161.3	118.4	112.8	8.2	135.8	100.5	70.3	92.4	87.9	94.5	102.3	115.5	161.3	118.4	112.8	8.2	135.8	100.5	70.3	92.4	87.9	2.40191e+06	2.1731e+06	568640	1.60971e+06	1.51266e+06		1.71488e+06
FALSE	High	Master Protein	Q9NQW7	Xaa-Pro aminopeptidase 1 OS=Homo sapiens OX=9606 GN=XPNPEP1 PE=1 SV=3	1.272	0.956993	11.81	4.953	1.271	1.128	1.052	1.274	1.331	114.5	85.5	14.19	37.67	3	111.2	106.6	127.2	102	146.8	131	19.2	87.4	100.6	85.6	90.3	92.1	111.2	106.6	127.2	102	146.8	131	19.2	87.4	100.6	85.6	90.3	92.1	2.13195e+06	2.03615e+06	306211	1.69941e+06	1.4954e+06		939676
FALSE	High	Master Protein	Q9Y262	Eukaryotic translation initiation factor 3 subunit L OS=Homo sapiens OX=9606 GN=EIF3L PE=1 SV=1	0.724	0.827774	12.13	1.689	0.762	0.803	0.68	0.246	0.688	82.4	117.6	20.23	39.34	5	100.6	85.3	95	54.7	73.2	91.1	34.7	136	116.6	99.9	155.8	157.2	100.6	85.3	95	54.7	73.2	91.1	34.7	136	116.6	99.9	155.8	157.2	1.89069e+06	1.62816e+06	159162	799754	1.07092e+06		1.58866e+06
FALSE	High	Master Protein	Q04760	Lactoylglutathione lyase OS=Homo sapiens OX=9606 GN=GLO1 PE=1 SV=4	0.965	0.989901	16.3	7.442	1.042	2.68	0.88	0.894	0.86	111.2	88.8	46.29	51.45	2	98.4	91.2	223	64.9	118.5	113.2	13.1	86.7	81.8	60.2	122.8	126.2	98.4	91.2	223	64.9	118.5	113.2	13.1	86.7	81.8	60.2	122.8	126.2	2.07058e+06	4.05624e+06	221245	1.55831e+06	1.46852e+06		1.05875e+06
FALSE	High	Master Protein	Q8N766	ER membrane protein complex subunit 1 OS=Homo sapiens OX=9606 GN=EMC1 PE=1 SV=1	0.925	0.983525	49.94	11.326	1.091	0.816	1.048	0.608	0.58	98.5	101.5	19.22	46.99	2	130.3	106.7	102.9	114.3	73.8	88.4	12.2	91.4	116.2	104.3	111.5	147.9	130.3	106.7	102.9	114.3	73.8	88.4	12.2	91.4	116.2	104.3	111.5	147.9	1.83784e+06	1.41935e+06	295635	735945	870236		846654
FALSE	High	Master Protein	Q6YN16	Hydroxysteroid dehydrogenase-like protein 2 OS=Homo sapiens OX=9606 GN=HSDL2 PE=1 SV=1	0.913	0.983525	93.97	8.56	1.586	1.167	0.495	0.369	0.715	108.7	91.3	25.18	41.23	2	157.5	136	122.8	105.6	84.4	85.3	18.8	91	100.7	118.7	101	78.1	157.5	136	122.8	105.6	84.4	85.3	18.8	91	100.7	118.7	101	78.1	1.93882e+06	1.40243e+06	217426	672270	662232		697716
FALSE	High	Master Protein	O00541	Pescadillo homolog OS=Homo sapiens OX=9606 GN=PES1 PE=1 SV=1	1.487	0.873604	13.12	6.601	1.689	1.433	1.542	1.306	1.404	120.6	79.4	13.03	35.69	2	146.3	143.9	127.5	119.1	112.9	106.2	21.8	85.6	90.6	76.9	92.3	76.8	146.3	143.9	127.5	119.1	112.9	106.2	21.8	85.6	90.6	76.9	92.3	76.8	2.21166e+06	1.56866e+06	274711	1.00429e+06	932333		706962
FALSE	High	Master Protein	Q06124	Tyrosine-protein phosphatase non-receptor type 11 OS=Homo sapiens OX=9606 GN=PTPN11 PE=1 SV=3	0.806	0.920178	42.85	5.076	0.981	0.823	0.788	0.564	0.576	87.6	112.4	20.14	41.38	3	118.8	99.6	108.2	71.8	81.5	77.8	23.7	110.2	128.8	105	153.6	121.1	118.8	99.6	108.2	71.8	81.5	77.8	23.7	110.2	128.8	105	153.6	121.1	1.8868e+06	1.64318e+06	182177	893883	804534		1.12298e+06
FALSE	High	Master Protein	Q9NVA2	Septin-11 OS=Homo sapiens OX=9606 GN=SEPTIN11 PE=1 SV=3	0.592	0.477844	19.94	2.615	0.362	0.565	0.76	0.608	0.575	66.5	133.5	17.54	55.69	6	60.4	52.3	61.3	40.5	55.9	70.1	107.1	125.1	118.5	114.9	89.8	304.2	60.4	52.3	61.3	40.5	55.9	70.1	107.1	125.1	118.5	114.9	89.8	304.2	2.20868e+06	1.98182e+06	202414	1.35229e+06	1.64527e+06	10185.5	2.91332e+06
FALSE	High	Master Protein	Q14203	Dynactin subunit 1 OS=Homo sapiens OX=9606 GN=DCTN1 PE=1 SV=3	0.756	0.860892	10.79	2.644	0.829	0.748	0.763	0.579	0.715	75	125	23.87	41.02	7	75.8	72.8	73	83.1	76.6	124.8	30.5	97.1	119.2	160	151.6	135.4	75.8	72.8	73	83.1	76.6	124.8	30.5	97.1	119.2	160	151.6	135.4	2.05387e+06	1.64656e+06	354328	1.18803e+06	2.16674e+06		1.37502e+06
FALSE	High	Master Protein	O75817	Ribonuclease P protein subunit p20 OS=Homo sapiens OX=9606 GN=POP7 PE=1 SV=2	1.255	0.97931	45.9	12.628	0.447	1.26	1.25	1.204	1.981	118.4	81.6	38.28	52.01	2	195.4	79.4	67	143.4	127.4	114.9	15.9	102.8	51.8	121.8	112.7	67.5	195.4	79.4	67	143.4	127.4	114.9	15.9	102.8	51.8	121.8	112.7	67.5	839732	596679	248927	852516	758327		639035
FALSE	High	Master Protein	Q9BY32	Inosine triphosphate pyrophosphatase OS=Homo sapiens OX=9606 GN=ITPA PE=1 SV=2	0.799	0.9226	41.65	4.222	0.777	0.578	0.678	0.822	1.3	90.4	109.6	26.04	57.2	4	86.6	129.2	88.8	79.1	62.5	76.1	234.3	107.4	122.3	93.7	65.3	54.8	86.6	129.2	88.8	79.1	62.5	76.1	234.3	107.4	122.3	93.7	65.3	54.8	3.24051e+06	1.75139e+06	310685	865393	1.09026e+06	13589.9	1.51108e+06
FALSE	High	Master Protein	P35613	Basigin OS=Homo sapiens OX=9606 GN=BSG PE=1 SV=2	0.603	0.477844	98.68	7.606	0.477	0.763	0.14	0.093	1.023	80.4	119.6	41.61	55.36	2	52.2	113.3	98	72.1	29	98.1	6.3	136.9	103.9	172.5	203.2	114.5	52.2	113.3	98	72.1	29	98.1	6.3	136.9	103.9	172.5	203.2	114.5	4.95442e+06	3.4341e+06	462951	652351	2450910		3.21824e+06
FALSE	High	Master Protein	P35249	Replication factor C subunit 4 OS=Homo sapiens OX=9606 GN=RFC4 PE=1 SV=2	1.593	0.875316	75.66	1.048	3.487	0.531	2.851	1.176	2.156	126.5	73.5	32.48	111.8	2	134	105.5	51	125.5	78.9	83	337.2	46.7	91.3	45.2	63.2	38.6	134	105.5	51	125.5	78.9	83	337.2	46.7	91.3	45.2	63.2	38.6	1.80047e+06	696421	321390	778792	808544	13035.3	379522
FALSE	High	Master Protein	Q9NVZ3	Adaptin ear-binding coat-associated protein 2 OS=Homo sapiens OX=9606 GN=NECAP2 PE=1 SV=1	1.245	0.956993	21.07	8.475	1.059	1.331	0.33	1.164	1.413	105.8	94.2	28.93	44.08	2	128.9	118.9	147.9	52.3	109.7	110	14.1	105.1	114.5	119.9	98.6	80.1	128.9	118.9	147.9	52.3	109.7	110	14.1	105.1	114.5	119.9	98.6	80.1	2.11054e+06	2.10283e+06	120110	1.12804e+06	1.11566e+06		1.00388e+06
FALSE	High	Master Protein	O94979	Protein transport protein Sec31A OS=Homo sapiens OX=9606 GN=SEC31A PE=1 SV=3	0.441	0.0634415	46.83	3.287	0.374	0.382	0.203	0.805	0.508	59.5	140.5	34.3	51.96	3	66	47.7	46.1	46.5	83.8	98.4	10.8	133.6	131	209.6	130.8	195.6	66	47.7	46.1	46.5	83.8	98.4	10.8	133.6	131	209.6	130.8	195.6	1.65291e+06	1.28188e+06	211871	1.58909e+06	1.94872e+06		2.4913e+06
FALSE	High	Master Protein	P37198	Nuclear pore glycoprotein p62 OS=Homo sapiens OX=9606 GN=NUP62 PE=1 SV=3	0.816	0.923721	34.65	9.336	0.427	0.895	0.992	0.633	0.743	90	110	18.87	50.06	3	109.9	94.8	126.8	73.8	86.8	94.9	5.7	109.3	148.3	92	122.8	134.8	109.9	94.8	126.8	73.8	86.8	94.9	5.7	109.3	148.3	92	122.8	134.8	1.91516e+06	2.12366e+06	231583	1.05029e+06	1.13345e+06		1.22882e+06
FALSE	High	Master Protein	Q9NVI7	ATPase family AAA domain-containing protein 3A OS=Homo sapiens OX=9606 GN=ATAD3A PE=1 SV=2	0.909	0.97931	24.16	6.16	0.728	0.941	0.878	1.067	0.772	96.2	103.8	15.24	42.57	3	113.8	94.8	117.8	79.1	112.5	90.9	18.4	130	128.6	90.8	105.5	117.7	113.8	94.8	117.8	79.1	112.5	90.9	18.4	130	128.6	90.8	105.5	117.7	1.91737e+06	1.90812e+06	240162	1.31689e+06	1.04946e+06		1.41365e+06
FALSE	High	Master Protein	Q13685	Angio-associated migratory cell protein OS=Homo sapiens OX=9606 GN=AAMP PE=1 SV=2	1.39	0.902465	23.12	4.968	1.413	1.613	0.442	1.368	1.179	118.4	81.6	26.12	53.73	4	99.4	98.7	116.9	93	159.4	163.8	14.2	57.4	76.8	125.8	72	122.7	99.4	98.7	116.9	93	159.4	163.8	14.2	57.4	76.8	125.8	72	122.7	2285363	2.1689e+06	316681	2.13715e+06	2.16723e+06		715493
FALSE	High	Master Protein	O15347	High mobility group protein B3 OS=Homo sapiens OX=9606 GN=HMGB3 PE=1 SV=4	2.663	0.28826	85.77	32.464	5.707	2.963	0.756	1.489	2.393	143.8	56.2	43.63	46.33	2	217.3	188	189.6	71.1	72.3	131.5	7	72.2	65.7	77.5	50.3	57.5	217.3	188	189.6	71.1	72.3	131.5	7	72.2	65.7	77.5	50.3	57.5	1.99587e+06	1.61175e+06	90224.3	357034	797522		392581
FALSE	High	Master Protein	Q9NQT5	Exosome complex component RRP40 OS=Homo sapiens OX=9606 GN=EXOSC3 PE=1 SV=3	1.039	0.99944	50.74	0.531	2.464	1.758	0.906	0.837	1.193	115	85	33.23	88.05	2	74.6	164.1	98.6	106.6	77.7	82.7	275	89	73.1	60.9	49.1	48.7	74.6	164.1	98.6	106.6	77.7	82.7	275	89	73.1	60.9	49.1	48.7	5.45719e+06	2.62594e+06	510899	1.45369e+06	1.50611e+06	21111.9	1.59085e+06
FALSE	High	Master Protein	Q8TBA6	Golgin subfamily A member 5 OS=Homo sapiens OX=9606 GN=GOLGA5 PE=1 SV=3	3.373	0.0651009	64.35	6.832	2.046	5.678	4.53	1.772	2.512	144.2	55.8	19.47	36.2	3	184.7	157.4	170.6	132.6	107.8	130.1	26.7	75.6	56.6	34	68.6	55.3	184.7	157.4	170.6	132.6	107.8	130.1	26.7	75.6	56.6	34	68.6	55.3	1.98173e+06	1.72012e+06	229711	753097	935796		426667
FALSE	High	Master Protein	Q9UHD9	Ubiquilin-2 OS=Homo sapiens OX=9606 GN=UBQLN2 PE=1 SV=2	1.3	0.950023	52.7	2.792	1.232	1.599	0.675	1.373	0.385	139.7	60.3	37.79	72.51	3	136.7	139	160.4	138.5	114.9	32.3	23.4	119.6	35.7	39.8	171	88.7	136.7	139	160.4	138.5	114.9	32.3	23.4	119.6	35.7	39.8	171	88.7	2.26682e+06	2.19793e+06	357735	1.11263e+06	219828		1.08744e+06
FALSE	High	Master Protein	Q8TEQ6	Gem-associated protein 5 OS=Homo sapiens OX=9606 GN=GEMIN5 PE=1 SV=3	0.79	0.907091	37.54	12.789	0.606	0.497	0.991	0.912	0.684	82.9	117.1	22.62	43.92	4	110.8	81.4	62	78	114.9	97.8	14.4	126.4	147.6	110.3	125.9	130.5	110.8	81.4	62	78	114.9	97.8	14.4	126.4	147.6	110.3	125.9	130.5	1.48326e+06	1.0846e+06	259306	1.47228e+06	1.23562e+06		1.50373e+06
FALSE	High	Master Protein	O14929	Histone acetyltransferase type B catalytic subunit OS=Homo sapiens OX=9606 GN=HAT1 PE=1 SV=1	0.679	0.749549	42.26	5.081	0.855	0.927	0.539	0.502	0.521	97.9	102.1	24.13	54.35	2	126.4	117.5	99.6	62	90.7	84.1	13.3	101.3	97.1	86.1	179.3	142.8	126.4	117.5	99.6	62	90.7	84.1	13.3	101.3	97.1	86.1	179.3	142.8	2159724	1601698	166781	1.05381e+06	964195		1.09321e+06
FALSE	High	Master Protein	O95573	Long-chain-fatty-acid--CoA ligase 3 OS=Homo sapiens OX=9606 GN=ACSL3 PE=1 SV=3	0.887	0.956993	18.15	7.776	0.515	0.839	0.764	0.939	0.968	86.1	113.9	24.49	49.01	4	82.7	76.2	91.3	81.5	130.5	126.2	9.7	143.5	88.5	102.4	138.3	129.2	82.7	76.2	91.3	81.5	130.5	126.2	9.7	143.5	88.5	102.4	138.3	129.2	2.1587e+06	2.0734e+06	346950	2.14204e+06	2.0433e+06		2.18706e+06
FALSE	High	Master Protein	Q14160	Protein scribble homolog OS=Homo sapiens OX=9606 GN=SCRIB PE=1 SV=4	0.72	0.887396	38.26	2.122	1.591	0.708	0.532	0.618	0.732	105.3	94.7	29.72	44.43	5	126	130.3	102.3	113.2	64.5	63	35	95.5	174.7	104.3	98.3	93.1	126	130.3	102.3	113.2	64.5	63	35	95.5	174.7	104.3	98.3	93.1	2.42633e+06	1.44788e+06	262975	637791	658636		897466
FALSE	High	Master Protein	O15144	Actin-related protein 2/3 complex subunit 2 OS=Homo sapiens OX=9606 GN=ARPC2 PE=1 SV=1	0.595	0.493656	24.73	5.826	0.454	0.532	0.664	0.49	0.675	72.7	127.3	25.56	54.48	2	73	69.1	71.5	71	99.7	121.6	6.8	159.8	88.1	134.5	185.9	118.9	73	69.1	71.5	71	99.7	121.6	6.8	159.8	88.1	134.5	185.9	118.9	2.04053e+06	1.84256e+06	336005	1.85619e+06	2.23312e+06		2.76378e+06
FALSE	High	Master Protein	P67775	Serine/threonine-protein phosphatase 2A catalytic subunit alpha isoform OS=Homo sapiens OX=9606 GN=PPP2CA PE=1 SV=1	1.218	0.969851	78.19	11.902	4.542	0.571	1.273	1.165	0.581	98	102	21.97	44.62	2	104	133.6	93.4	78.3	139.3	99.6	9	101.8	104.9	106.8	111.4	117.9	104	133.6	93.4	78.3	139.3	99.6	9	101.8	104.9	106.8	111.4	117.9	3.03055e+06	1.67373e+06	266644	1.71136e+06	1.2485e+06		1.21803e+06
FALSE	High	Master Protein	Q12849	G-rich sequence factor 1 OS=Homo sapiens OX=9606 GN=GRSF1 PE=1 SV=3	0.787	0.903738	29.8	2.785	0.728	0.616	0.851	0.672	1.024	92.8	107.2	6	47.06	3	96.8	99	100.4	97.7	88.5	86.9	15	140.3	156.2	107.7	117	94.6	96.8	99	100.4	97.7	88.5	86.9	15	140.3	156.2	107.7	117	94.6	2.53434e+06	1.97592e+06	372941	1.31176e+06	1.17311e+06		1.93106e+06
FALSE	High	Master Protein	P62495	Eukaryotic peptide chain release factor subunit 1 OS=Homo sapiens OX=9606 GN=ETF1 PE=1 SV=3	0.749	0.838305	56.27	0.411	0.488	0.715	1.743	0.783	0.968	88.9	111.1	8.7	131.88	2	52.5	56.9	55.7	66.1	52.7	57.4	527.7	82.3	71.8	53.2	68.9	54.7	52.5	56.9	55.7	66.1	52.7	57.4	527.7	82.3	71.8	53.2	68.9	54.7	2.57443e+06	2.01686e+06	448534	1.37986e+06	1.4814e+06	55657.5	1.99943e+06
FALSE	High	Master Protein	Q9UNS2	COP9 signalosome complex subunit 3 OS=Homo sapiens OX=9606 GN=COPS3 PE=1 SV=3	0.669	0.733113	22.53	25.7	0.814	0.731	0.322	0.613	0.594	88.3	111.7	36.05	48.28	2	125.2	118.2	103.9	32.4	97.7	81.2	6.1	132.4	132.7	101.1	146.4	122.8	125.2	118.2	103.9	32.4	97.7	81.2	6.1	132.4	132.7	101.1	146.4	122.8	2.25201e+06	1.58542e+06	66996	1.07762e+06	883110		1.35583e+06
FALSE	High	Master Protein	P57740	Nuclear pore complex protein Nup107 OS=Homo sapiens OX=9606 GN=NUP107 PE=1 SV=1	0.743	0.834335	25.06	9.221	0.649	0.801	0.484	0.689	0.922	96.5	103.5	9.49	51.94	2	95.6	101.8	108.6	88.9	99.4	116.3	6	155.1	127.8	104.3	111.4	84.7	95.6	101.8	108.6	88.9	99.4	116.3	6	155.1	127.8	104.3	111.4	84.7	2.54435e+06	2.17451e+06	329410	1.43784e+06	1.66013e+06		2.08404e+06
FALSE	High	Master Protein	Q9UNF1	Melanoma-associated antigen D2 OS=Homo sapiens OX=9606 GN=MAGED2 PE=1 SV=2	1.284	0.948992	47.89	6.423	0.761	1.027	0.912	1.741	1.605	113.1	86.9	27.89	55.63	4	104.9	101.7	114.9	170.1	137.2	75.2	13.5	135.1	110.4	117.1	64.4	55.3	104.9	101.7	114.9	170.1	137.2	75.2	13.5	135.1	110.4	117.1	64.4	55.3	2.32033e+06	2.09992e+06	573416	1.8123e+06	893176		1.65662e+06
FALSE	High	Master Protein	Q9UL46	Proteasome activator complex subunit 2 OS=Homo sapiens OX=9606 GN=PSME2 PE=1 SV=4	0.904	0.972935	36.79	3.101	0.561	0.671	1.062	0.903	0.906	72.8	127.2	28.91	11.59	5	49.8	65.3	62.6	77.7	105.3	101.3	144.7	125.6	102.5	113.6	123.6	128	49.8	65.3	62.6	77.7	105.3	101.3	144.7	125.6	102.5	113.6	123.6	128	3.31668e+06	2.54769e+06	592591	3.09698e+06	2.93962e+06	16644.9	3.429e+06
FALSE	High	Master Protein	Q9BV86	N-terminal Xaa-Pro-Lys N-methyltransferase 1 OS=Homo sapiens OX=9606 GN=NTMT1 PE=1 SV=3	1.089	0.993544	28.1	12.726	0.693	1.025	0.865	1.158	1.278	97.4	102.6	24.95	46.79	2	101.6	88.5	95.3	87.6	149.3	141.9	5	114.2	96.9	104.6	112.1	102.9	101.6	88.5	95.3	87.6	149.3	141.9	5	114.2	96.9	104.6	112.1	102.9	2.0908e+06	1.80437e+06	310807	2.04273e+06	1.91619e+06		1.45132e+06
FALSE	High	Master Protein	Q08J23	RNA cytosine C(5)-methyltransferase NSUN2 OS=Homo sapiens OX=9606 GN=NSUN2 PE=1 SV=2	0.447	0.0651009	9.48	4.318	0.472	0.423	0.516	0.419	0.421	62.7	137.3	8.6	44.01	6	63.9	73.7	72.3	77.9	64	64.9	15.8	156.1	173.7	137.5	148.1	152.2	63.9	73.7	72.3	77.9	64	64.9	15.8	156.1	173.7	137.5	148.1	152.2	2.77301e+06	2.2816e+06	444200	1.47546e+06	1.3956e+06		3.34341e+06
FALSE	High	Master Protein	Q8WTT2	Nucleolar complex protein 3 homolog OS=Homo sapiens OX=9606 GN=NOC3L PE=1 SV=1	1.127	0.989901	18.71	14.05	1.349	0.922	1.047	1.115	1.139	110.3	89.7	14.12	44.73	2	138	117.2	126.2	89.7	109.7	112.6	12.8	83.4	124.8	90.9	96.1	98.5	138	117.2	126.2	89.7	109.7	112.6	12.8	83.4	124.8	90.9	96.1	98.5	2.06277e+06	1.77978e+06	237114	1.118e+06	1.13229e+06		789405
FALSE	High	Master Protein	Q8TCF1	AN1-type zinc finger protein 1 OS=Homo sapiens OX=9606 GN=ZFAND1 PE=1 SV=1	0.771	0.91195	28.01	7.116	2.037	0.679	0.803	0.621	0.741	102.8	97.2	21.55	56.37	4	138.9	81.5	112.2	83.8	99.8	89.7	21.6	74.5	166.1	107.4	157.3	67.1	138.9	81.5	112.2	83.8	99.8	89.7	21.6	74.5	166.1	107.4	157.3	67.1	1.07843e+06	1.51968e+06	213421	1.01259e+06	822773		665113
FALSE	High	Master Protein	P46821	Microtubule-associated protein 1B OS=Homo sapiens OX=9606 GN=MAP1B PE=1 SV=2	1.989	0.65456	75.11	11.553	3.04	0.754	2.953	1.34	1.188	126	74	30.23	39.6	5	197.7	174	108.1	106.1	114.7	105.8	24.1	60	105.1	64.3	73.4	66.6	197.7	174	108.1	106.1	114.7	105.8	24.1	60	105.1	64.3	73.4	66.6	2.08625e+06	1.04992e+06	194043	719424	717665		309741
FALSE	High	Master Protein	Q9H0H5	Rac GTPase-activating protein 1 OS=Homo sapiens OX=9606 GN=RACGAP1 PE=1 SV=1	1.163	0.983708	45.7	8.598	2.327	0.802	0.875	1.519	0.891	119	81	12.31	45.24	3	145.3	125	128.3	119.7	108.7	103.2	14	76.4	119.1	90.7	74.1	95.5	145.3	125	128.3	119.7	108.7	103.2	14	76.4	119.1	90.7	74.1	95.5	2.10062e+06	1.72751e+06	281606	1.05813e+06	991153		634267
FALSE	High	Master Protein	Q9NUQ6	SPATS2-like protein OS=Homo sapiens OX=9606 GN=SPATS2L PE=1 SV=2	1.354	0.906827	18.25	6.392	1.535	1.046	1.217	1.507	1.216	109.9	90.1	22.81	47.94	2	84.4	98	113.2	107.6	145.5	151.7	11.6	74.3	103.4	102	80.4	127.9	84.4	98	113.2	107.6	145.5	151.7	11.6	74.3	103.4	102	80.4	127.9	2.85467e+06	2.64124e+06	470476	2.45359e+06	2.52397e+06		1.16444e+06
FALSE	High	Master Protein	Q9Y570	Protein phosphatase methylesterase 1 OS=Homo sapiens OX=9606 GN=PPME1 PE=1 SV=3	1.375	0.902819	61.35	7.727	1.062	0.732	0.88	1.78	2.552	112.6	87.4	22.57	55.76	3	92.7	92.1	92.6	143	145.2	129.3	12.2	105.2	122.3	139	68.7	57.8	92.7	92.1	92.6	143	145.2	129.3	12.2	105.2	122.3	139	68.7	57.8	2.59371e+06	2.05707e+06	618339	2.42156e+06	2.12691e+06		1.62892e+06
FALSE	High	Master Protein	Q9BSD7	Cancer-related nucleoside-triphosphatase OS=Homo sapiens OX=9606 GN=NTPCR PE=1 SV=1	1.582	0.838305	19.52	19.128	1.995	1.329	1.516	1.651	1.419	132	68	19.98	45.4	3	164	144.4	140.5	141.4	103.2	96.1	11.3	86.7	102.2	76.6	64.8	68.8	164	144.4	140.5	141.4	103.2	96.1	11.3	86.7	102.2	76.6	64.8	68.8	2.17926e+06	1.69754e+06	320384	901087	827902		703433
FALSE	High	Master Protein	P35241	Radixin OS=Homo sapiens OX=9606 GN=RDX PE=1 SV=1	0.76	0.873604	17.82	2.467	0.808	0.655	0.954	0.715	0.703	85.3	114.7	20.08	40.29	5	69.8	94.5	104	119.3	75.2	86.9	22.5	131.3	138.7	134.8	112.9	110	69.8	94.5	104	119.3	75.2	86.9	22.5	131.3	138.7	134.8	112.9	110	3642853	3.17799e+06	669818	1.57575e+06	1.70533e+06		2.54971e+06
FALSE	High	Master Protein	Q14137	Ribosome biogenesis protein BOP1 OS=Homo sapiens OX=9606 GN=BOP1 PE=1 SV=2	1.035	0.99944	32.82	10.02	0.692	0.988	0.908	1.366	1.085	101.5	98.5	19.15	50.16	4	90	97.4	109.2	86.5	130.6	135	9	147.4	99.7	82	100.4	112.7	90	97.4	109.2	86.5	130.6	135	9	147.4	99.7	82	100.4	112.7	2.66988e+06	2.5573e+06	376519	2.21212e+06	2.25583e+06		2.31897e+06
FALSE	High	Master Protein	Q6PIU2	Neutral cholesterol ester hydrolase 1 OS=Homo sapiens OX=9606 GN=NCEH1 PE=1 SV=3	0.745	0.847233	13.91	4.616	0.831	0.692	0.675	0.802	0.687	89.3	110.7	13.6	44.05	3	92.6	121.7	96	84.6	88.5	94.5	12.3	115.5	127.4	116.4	113.6	137.1	92.6	121.7	96	84.6	88.5	94.5	12.3	115.5	127.4	116.4	113.6	137.1	3271317	2.06805e+06	341669	1.37684e+06	1.45116e+06		1.66894e+06
FALSE	High	Master Protein	Q9UNH7	Sorting nexin-6 OS=Homo sapiens OX=9606 GN=SNX6 PE=1 SV=1	1.01	0.993544	23.69	5.425	1.232	0.773	1.019	0.909	1.002	104.8	95.2	11.46	44.33	3	115.7	121.7	113.6	101.9	96.6	90.3	20.5	97.2	149.4	102.1	98.3	92.6	115.7	121.7	113.6	101.9	96.6	90.3	20.5	97.2	149.4	102.1	98.3	92.6	2.62124e+06	1.95977e+06	329469	1.20449e+06	1.11144e+06		1.12602e+06
FALSE	High	Master Protein	Q5UIP0	Telomere-associated protein RIF1 OS=Homo sapiens OX=9606 GN=RIF1 PE=1 SV=2	1.025	0.999965	28.69	4.056	1.002	0.767	0.887	1.049	2.119	109.5	90.5	22.3	48.64	4	129.3	134.1	126.2	97.5	79	85.3	31.3	104.3	163.4	102.7	81.9	64.9	129.3	134.1	126.2	97.5	79	85.3	31.3	104.3	163.4	102.7	81.9	64.9	2.58602e+06	1.94827e+06	271575	882014	938860		1.08117e+06
FALSE	High	Master Protein	Q9NP77	RNA polymerase II subunit A C-terminal domain phosphatase SSU72 OS=Homo sapiens OX=9606 GN=SSU72 PE=1 SV=1	1.411	0.89647	25.62	5.454	1.018	1.326	1.709	1.502	1.221	119.5	80.5	15.21	39.43	3	114.4	136.5	139.7	144.5	104.2	102.6	16.8	98.6	95.2	79.3	85.8	82.6	114.4	136.5	139.7	144.5	104.2	102.6	16.8	98.6	95.2	79.3	85.8	82.6	2.97604e+06	2.43999e+06	473246	1314962	1.27742e+06		1.15616e+06
FALSE	High	Master Protein	P78318	Immunoglobulin-binding protein 1 OS=Homo sapiens OX=9606 GN=IGBP1 PE=1 SV=1	2.142	0.438755	40.45	11.137	3.04	0.669	1.871	2.069	2.218	129.5	70.5	22.69	40.77	4	152	195	112.3	113.5	132.9	124.1	13.8	74.8	84.9	70.2	69.6	56.9	152	195	112.3	113.5	132.9	124.1	13.8	74.8	84.9	70.2	69.6	56.9	3.21592e+06	1.39842e+06	281067	1.26899e+06	1.16843e+06		662996
FALSE	High	Master Protein	P08559	Pyruvate dehydrogenase E1 component subunit alpha, somatic form, mitochondrial OS=Homo sapiens OX=9606 GN=PDHA1 PE=1 SV=3	1.222	0.970276	27.1	0.513	1.288	1.357	1.893	1.159	0.91	114.8	85.2	27.61	62.78	3	117.8	98.6	111	133.4	90.5	52.8	225.5	75.1	80.1	65.8	85.6	63.9	117.8	98.6	111	133.4	90.5	52.8	225.5	75.1	80.1	65.8	85.6	63.9	2.09632e+06	1.89004e+06	425873	1.11421e+06	641825	11250.6	859333
FALSE	High	Master Protein	Q9NZL9	Methionine adenosyltransferase 2 subunit beta OS=Homo sapiens OX=9606 GN=MAT2B PE=1 SV=1	1.167	0.983525	11.06	14.115	1.211	1.124	2.214	1.04	1.119	120.3	79.7	20.11	45.23	2	160.6	130.7	126.8	127	90	101.6	10	97.8	109.7	77.7	82.7	85.3	160.6	130.7	126.8	127	90	101.6	10	97.8	109.7	77.7	82.7	85.3	2.04069e+06	1.58586e+06	297702	813755	906108		820802
FALSE	High	Master Protein	P05204	Non-histone chromosomal protein HMG-17 OS=Homo sapiens OX=9606 GN=HMGN2 PE=1 SV=3	0.929	0.983525	11.19	9.729	0.432	0.86	0.999	0.91	0.949	89.6	110.4	36.68	46.71	3	44.9	52.2	101.3	110.9	119.7	114.7	5.2	131.8	131.2	126.9	130.5	130.8	44.9	52.2	101.3	110.9	119.7	114.7	5.2	131.8	131.2	126.9	130.5	130.8	2.93866e+06	4.57307e+06	937744	3.90332e+06	3.69176e+06		3.99172e+06
FALSE	High	Master Protein	Q6UW68	Transmembrane protein 205 OS=Homo sapiens OX=9606 GN=TMEM205 PE=1 SV=1	0.752	0.847233	31.53	4.543	0.704	0.87	0.802	0.583	0.309	60.6	139.4	53.17	59.44	2	59.7	48.2	48.7	58	139.8	134.1	6.3	196.5	69.5	115.9	158	165.4	59.7	48.2	48.7	58	139.8	134.1	6.3	196.5	69.5	115.9	158	165.4	1.97759e+06	1.74075e+06	388211	3.56238e+06	3.40413e+06		4.71082e+06
FALSE	High	Master Protein	O95373	Importin-7 OS=Homo sapiens OX=9606 GN=IPO7 PE=1 SV=1	0.674	0.708449	29.59	1.921	0.736	0.635	0.513	0.503	0.716	83.8	116.2	30.91	49.78	4	106.6	87	62.9	43.7	88.7	110.4	19	111.7	132.8	94.6	189.1	153.2	106.6	87	62.9	43.7	88.7	110.4	19	111.7	132.8	94.6	189.1	153.2	1.90845e+06	1.04426e+06	99648.6	1.21957e+06	1.49762e+06		1.42634e+06
FALSE	High	Master Protein	P49419	Alpha-aminoadipic semialdehyde dehydrogenase OS=Homo sapiens OX=9606 GN=ALDH7A1 PE=1 SV=5	1.153	0.984496	19.5	15.139	1.094	1.31	0.966	1.216	1.007	109.4	90.6	8.12	44.96	3	118.7	112.4	115.5	97.5	122.1	122.7	8.4	104.1	96.8	92	97	112.8	118.7	112.4	115.5	97.5	122.1	122.7	8.4	104.1	96.8	92	97	112.8	2.41223e+06	1.98664e+06	314429	1.51717e+06	1.50438e+06		1.20155e+06
FALSE	High	Master Protein	Q9Y3A5	Ribosome maturation protein SBDS OS=Homo sapiens OX=9606 GN=SBDS PE=1 SV=4	0.699	0.740621	27.65	4.16	0.716	0.682	0.323	1.023	0.662	83.7	116.3	32.46	26.69	4	53.5	99.6	103.2	44.3	103.4	81.1	57.7	136	149.5	123.4	126.6	121.6	53.5	99.6	103.2	44.3	103.4	81.1	57.7	136	149.5	123.4	126.6	121.6	4.82191e+06	4.01543e+06	280463	2.87982e+06	2.12456e+06	5959.33	3.48084e+06
FALSE	High	Master Protein	Q9NR28	Diablo homolog, mitochondrial OS=Homo sapiens OX=9606 GN=DIABLO PE=1 SV=1	0.682	0.716562	22.45	3.902	0.69	0.857	0.673	0.621	0.363	80.3	119.7	7.55	45.53	3	92.3	87.5	91.4	76.3	86.3	79.3	11.9	120.3	135	135.3	160	124.4	92.3	87.5	91.4	76.3	86.3	79.3	11.9	120.3	135	135.3	160	124.4	2.57505e+06	2.03462e+06	332071	1421053	1.32695e+06		1.90287e+06
FALSE	High	Master Protein	Q8WWY3	U4/U6 small nuclear ribonucleoprotein Prp31 OS=Homo sapiens OX=9606 GN=PRPF31 PE=1 SV=2	0.832	0.94208	36.07	0.583	1.012	0.655	1.515	0.684	1.017	84.5	115.5	24.23	86.02	4	82	84.5	58	77.3	45.2	55.7	363.8	83.2	85	59.1	98.8	107.3	82	84.5	58	77.3	45.2	55.7	363.8	83.2	85	59.1	98.8	107.3	2.63484e+06	1.29172e+06	334083	773147	926906	25910.1	1.39516e+06
FALSE	High	Master Protein	Q8N6M0	Deubiquitinase OTUD6B OS=Homo sapiens OX=9606 GN=OTUD6B PE=1 SV=1	1.238	0.956993	50.5	4.957	1.47	0.737	0.747	1.043	1.591	114.1	85.9	13.74	40.1	2	125.3	140.3	115.4	101	98	125.7	18.3	97.6	113.5	87.5	93.4	83.9	125.3	140.3	115.4	101	98	125.7	18.3	97.6	113.5	87.5	93.4	83.9	2.87075e+06	1.89014e+06	292323	1.16093e+06	1.46845e+06		1073224
FALSE	High	Master Protein	Q15003	Condensin complex subunit 2 OS=Homo sapiens OX=9606 GN=NCAPH PE=1 SV=3	1.178	0.980192	46.3	11.953	1.431	0.759	1.855	0.97	0.862	101	99	11.28	44.94	3	103.6	122.7	110.1	119	103.1	89.1	12.4	120	124.6	85.8	106.8	102.8	103.6	122.7	110.1	119	103.1	89.1	12.4	120	124.6	85.8	106.8	102.8	3.04639e+06	2.19025e+06	443620	1.48282e+06	1.26318e+06		1.60196e+06
FALSE	High	Master Protein	P84095	Rho-related GTP-binding protein RhoG OS=Homo sapiens OX=9606 GN=RHOG PE=1 SV=1	1.464	0.873604	32.52	10.094	3.384	1.151	1.135	1.523	1.406	119.1	80.9	5.37	49.27	2	119.8	121.9	118.1	125.4	107.8	113.2	11.8	78.3	111	131.2	79.7	81.8	119.8	121.9	118.1	125.4	107.8	113.2	11.8	78.3	111	131.2	79.7	81.8	2.6208e+06	2.03399e+06	404780	1.34153e+06	1.3906e+06		858381
FALSE	High	Master Protein	Q9BS26	Endoplasmic reticulum resident protein 44 OS=Homo sapiens OX=9606 GN=ERP44 PE=1 SV=1	1.276	0.953139	21.84	2.51	0.75	1.054	1.15	1.43	1.415	112.5	87.5	8.91	24.87	2	106	96.6	110.4	97.1	120.8	114.1	69.7	133.2	104.8	84.3	84.1	79	106	96.6	110.4	97.1	120.8	114.1	69.7	133.2	104.8	84.3	84.1	79	2.34917e+06	2151258	354585	1.70099e+06	1.58522e+06	3573.98	1.74231e+06
FALSE	High	Master Protein	Q96CS3	FAS-associated factor 2 OS=Homo sapiens OX=9606 GN=FAF2 PE=1 SV=2	0.956	0.984496	34.3	6.963	1.334	0.891	1.027	0.811	0.739	95.3	104.7	9.31	42.13	4	102.6	118.4	101.2	89.3	99.8	98.6	15.3	113.7	107.3	106.2	126.9	120.7	102.6	118.4	101.2	89.3	99.8	98.6	15.3	113.7	107.3	106.2	126.9	120.7	2.84537e+06	2.06663e+06	341584	1.47276e+06	1.43462e+06		1.55765e+06
FALSE	High	Master Protein	P18615	Negative elongation factor E OS=Homo sapiens OX=9606 GN=NELFE PE=1 SV=3	1.198	0.980192	65.13	3.872	2.15	1.169	0.445	0.899	1.229	105.9	94.1	48.11	40.72	4	127.5	192.3	109.2	47.9	59.6	110	25.2	104.4	112.8	136.1	84	91	127.5	192.3	109.2	47.9	59.6	110	25.2	104.4	112.8	136.1	84	91	3.94735e+06	1.77161e+06	105618	535441	1.19892e+06		1.04762e+06
FALSE	High	Master Protein	P25325	3-mercaptopyruvate sulfurtransferase OS=Homo sapiens OX=9606 GN=MPST PE=1 SV=3	1.333	0.928646	25.08	5.231	1.53	1.079	0.995	1.469	1.209	117.9	82.1	26.24	41.3	4	153.2	135	137.9	85.7	109.7	77.4	29.4	92.8	133.6	97.9	77.3	70.1	153.2	135	137.9	85.7	109.7	77.4	29.4	92.8	133.6	97.9	77.3	70.1	2.28606e+06	1.87066e+06	213622	1.07548e+06	718530		844932
FALSE	High	Master Protein	Q14192	Four and a half LIM domains protein 2 OS=Homo sapiens OX=9606 GN=FHL2 PE=1 SV=3	2.282	0.285745	17.54	4.416	2.726	1.812	2.262	2.187	2.302	135.1	64.9	8.1	42.32	3	130	135.8	146	123	122	117.8	131.4	64.4	58.5	63.1	51.4	56.6	130	135.8	146	123	122	117.8	131.4	64.4	58.5	63.1	51.4	56.6	2.71261e+06	2.33489e+06	368804	1.41085e+06	1.34304e+06	5403.86	691456
FALSE	High	Master Protein	Q6PKG0	La-related protein 1 OS=Homo sapiens OX=9606 GN=LARP1 PE=1 SV=2	0.956	0.984496	11.95	4.718	0.93	0.91	2.017	0.983	0.861	104.5	95.5	11.09	43.18	7	99.3	111.3	115.8	117.5	100	87.4	26.2	131.8	137	108.8	85.4	79.4	99.3	111.3	115.8	117.5	100	87.4	26.2	131.8	137	108.8	85.4	79.4	2.9173e+06	2.39179e+06	435308	1.51664e+06	1.25087e+06		1.85657e+06
FALSE	High	Master Protein	P28074	Proteasome subunit beta type-5 OS=Homo sapiens OX=9606 GN=PSMB5 PE=1 SV=3	0.631	0.612077	39.58	2.369	0.544	0.843	0.284	0.733	0.492	69.7	130.3	40.09	47.01	5	55	62.3	67.4	77.2	143	114.9	13.4	144.2	96	126.1	156.1	144.5	55	62.3	67.4	77.2	143	114.9	13.4	144.2	96	126.1	156.1	144.5	2.92039e+06	2.5231e+06	545396	4.11586e+06	3.19726e+06		3.85277e+06
FALSE	High	Master Protein	Q9Y6I3	Epsin-1 OS=Homo sapiens OX=9606 GN=EPN1 PE=1 SV=2	0.389	0.0534321	126.37	8.331	0.641	0.203	0.236	1.852	0.172	79.3	120.7	87.18	71.37	2	172.5	149.5	23.6	23	182.1	13.1	13.9	161	208.2	143.7	52.7	56.7	172.5	149.5	23.6	23	182.1	13.1	13.9	161	208.2	143.7	52.7	56.7	2150381			1.60004e+06	96053.8		1.31364e+06
FALSE	High	Master Protein	P51116	Fragile X mental retardation syndrome-related protein 2 OS=Homo sapiens OX=9606 GN=FXR2 PE=1 SV=2	1.318	0.94208	10.78	5.875	1.744	1.245	1.395	1.236	1.209	112.9	87.1	16.96	41.99	4	115.8	151.9	133.8	107.2	108.5	97.2	17.4	82.6	120.2	92.4	85.4	87.6	115.8	151.9	133.8	107.2	108.5	97.2	17.4	82.6	120.2	92.4	85.4	87.6	3.43877e+06	2.42564e+06	339944	1.42179e+06	1.25663e+06		972896
FALSE	High	Master Protein	P0C5Z0	Histone H2A-Bbd type 2/3 OS=Homo sapiens OX=9606 GN=H2AB2 PE=1 SV=1	1.727	0.602934	31.27	19.686	1.588	1.363	2.163	1.362	1.877	119.1	80.9	15.98	47.33	2	100.1	111.8	124.9	125.4	129.9	159.4	4.5	97.6	82.3	88	98.5	77.7	100.1	111.8	124.9	125.4	129.9	159.4	4.5	97.6	82.3	88	98.5	77.7	2.94056e+06	2.63241e+06	495584	1.97887e+06	2.39489e+06		1.38019e+06
FALSE	High	Master Protein	P55010	Eukaryotic translation initiation factor 5 OS=Homo sapiens OX=9606 GN=EIF5 PE=1 SV=2	0.684	0.816491	54.74	17.726	1.762	0.549	0.69	0.679	0.458	111.6	88.4	26.44	46.97	2	156.2	151	111.7	115.9	89.3	80.5	10.3	84	111.1	75.5	117.7	96.7	156.2	151	111.7	115.9	89.3	80.5	10.3	84	111.1	75.5	117.7	96.7	2.55757e+06	1.41076e+06	281291	876111	716396		764821
FALSE	High	Master Protein	P21291	Cysteine and glycine-rich protein 1 OS=Homo sapiens OX=9606 GN=CSRP1 PE=1 SV=3	1	0.993292	18.21	0.826	0.611	0.986	1.072	1.015	1.215	100.1	99.9	4.38	27.31	2	99.8	94.2	96.6	99	91.8	89.2	120.9	154.3	98	92.4	90.4	73.4	99.8	94.2	96.6	99	91.8	89.2	120.9	154.3	98	92.4	90.4	73.4	2.50635e+06	2.05819e+06	395538	1.41377e+06	1.35505e+06	7545.75	2.20727e+06
FALSE	High	Master Protein	Q9BSH4	Translational activator of cytochrome c oxidase 1 OS=Homo sapiens OX=9606 GN=TACO1 PE=1 SV=1	1.652	0.740621	9.07	36.79	1.538	1.584	1.514	1.74	1.723	130.2	69.8	11.19	48.69	2	147.3	147.7	142.4	112.6	125.2	122.1	3.9	95	89.7	71.9	71.2	71.1	147.3	147.7	142.4	112.6	125.2	122.1	3.9	95	89.7	71.9	71.2	71.1	2.68794e+06	2.07655e+06	307702	1.31918e+06	1.26977e+06		929722
FALSE	High	Master Protein	Q92530	Proteasome inhibitor PI31 subunit OS=Homo sapiens OX=9606 GN=PSMF1 PE=1 SV=2	0.764	0.919317	60.18	8.312	0.813	1.127	0.718	0.253	0.513	96.1	103.9	43.57	44.16	2	154.7	113.8	149.8	83.5	48.9	62.5	17.3	125.7	140.7	111.2	91.8	100	154.7	113.8	149.8	83.5	48.9	62.5	17.3	125.7	140.7	111.2	91.8	100	1.97575e+06	2.08302e+06	217648	465442	502231		1.17329e+06
FALSE	High	Master Protein	P36915	Guanine nucleotide-binding protein-like 1 OS=Homo sapiens OX=9606 GN=GNL1 PE=1 SV=2	2.922	0.0534321	82.96	7.72	14.174	2.155	1.021	3.963	1.554	133.4	66.6	33.01	55.85	3	126.7	172.7	122.8	61.8	163.8	99.1	129.2	32.9	68.8	56.5	39.9	125.7	126.7	172.7	122.8	61.8	163.8	99.1	129.2	32.9	68.8	56.5	39.9	125.7	3.66318e+06	2.08736e+06	168187	2.01217e+06	1.20138e+06	6009.29	282311
FALSE	High	Master Protein	Q8IWS0	PHD finger protein 6 OS=Homo sapiens OX=9606 GN=PHF6 PE=1 SV=1	1.477	0.877306	39.94	6.434	1.882	1.606	0.913	1.087	1.357	114.6	85.4	24.31	39.35	4	149.7	161.8	138.9	91.9	95	105.3	22.5	85.3	98.2	96.5	95.3	59.7	149.7	161.8	138.9	91.9	95	105.3	22.5	85.3	98.2	96.5	95.3	59.7	2.92805e+06	2.01315e+06	249673	995434	1.0891e+06		744226
FALSE	High	Master Protein	Q9BU89	Deoxyhypusine hydroxylase OS=Homo sapiens OX=9606 GN=DOHH PE=1 SV=1	1.098	0.989901	39.99	4.457	1.383	0.791	1.146	1.052	0.739	117.6	82.4	40.08	48.17	3	156.3	151.6	146.1	121.7	55.2	60.1	20.6	55.4	135	94.8	91.9	111.2	156.3	151.6	146.1	121.7	55.2	60.1	20.6	55.4	135	94.8	91.9	111.2	2627024	2.02716e+06	316666	553267	595006		454844
FALSE	High	Master Protein	Q7Z4S6	Kinesin-like protein KIF21A OS=Homo sapiens OX=9606 GN=KIF21A PE=1 SV=2	1.099	0.993292	33.2	4.212	0.847	0.859	1.078	1.625	1.119	112.2	87.8	26.68	36.99	7	146.1	91.1	113.6	88.4	167.3	105	26.1	86.3	116.3	78.7	84.8	96.2	146.1	91.1	113.6	88.4	167.3	105	26.1	86.3	116.3	78.7	84.8	96.2	1.32375e+06	1.76132e+06	235248	1.91073e+06	1.18281e+06		914766
FALSE	High	Master Protein	Q9UBS4	DnaJ homolog subfamily B member 11 OS=Homo sapiens OX=9606 GN=DNAJB11 PE=1 SV=1	1.297	0.956993	36.72	11.414	1.443	1.3	0.801	1.294	0.734	116.7	83.3	36.1	49.89	3	188.1	156.9	88.8	71.4	113	107.4	16.8	107	61.4	85.6	72.4	131.3	188.1	156.9	88.8	71.4	113	107.4	16.8	107	61.4	85.6	72.4	131.3	2.29255e+06	1.02675e+06	154508	881227	841185		756851
FALSE	High	Master Protein	Q9Y3B7	39S ribosomal protein L11, mitochondrial OS=Homo sapiens OX=9606 GN=MRPL11 PE=1 SV=1	1.16	0.983525	37.55	10.335	2.659	1.464	0.906	0.92	0.876	118.7	81.3	40.48	44.17	2	139.7	203.4	147	104.6	71.9	75.5	12.5	82.3	108.1	98.8	73.1	83.1	139.7	203.4	147	104.6	71.9	75.5	12.5	82.3	108.1	98.8	73.1	83.1	4004758	2.31826e+06	309167	819258	848548		871669
FALSE	High	Master Protein	Q96QR8	Transcriptional activator protein Pur-beta OS=Homo sapiens OX=9606 GN=PURB PE=1 SV=3	0.955	0.985484	68.15	4.014	0.353	0.881	0.558	1.036	1.205	96.9	103.1	36.11	50.08	4	55.2	47.7	113.1	99.2	126.6	118.3	8.6	117.3	145.3	161.2	108.2	99.3	55.2	47.7	113.1	99.2	126.6	118.3	8.6	117.3	145.3	161.2	108.2	99.3	2.31672e+06	4.86148e+06	792116	3.9333e+06	3.62722e+06		3.38568e+06
FALSE	High	Master Protein	Q5SSJ5	Heterochromatin protein 1-binding protein 3 OS=Homo sapiens OX=9606 GN=HP1BP3 PE=1 SV=1	0.783	0.898769	33.19	12.874	1.221	0.775	0.492	0.792	0.719	102.7	97.3	8.05	51.85	3	113.6	112.8	103.8	109.7	94.3	95.8	6.3	104.7	158.8	98	103.5	98.6	113.6	112.8	103.8	109.7	94.3	95.8	6.3	104.7	158.8	98	103.5	98.6	2.74767e+06	2.02637e+06	397296	1.3296e+06	1.33335e+06		1.37085e+06
FALSE	High	Master Protein	O00560	Syntenin-1 OS=Homo sapiens OX=9606 GN=SDCBP PE=1 SV=1	0.692	0.725824	26.1	3.871	0.691	0.692	0.874	0.605	0.554	78.8	121.2	24.71	21.2	5	72.5	74.4	122.5	89	62.8	85.9	68	135.8	130	113.3	122.9	122.8	72.5	74.4	122.5	89	62.8	85.9	68	135.8	130	113.3	122.9	122.8	2.84791e+06	3.91172e+06	467166	1.36495e+06	1.88652e+06	5622.67	2.9346e+06
FALSE	High	Master Protein	Q92797	Symplekin OS=Homo sapiens OX=9606 GN=SYMPK PE=1 SV=2	1.418	0.89647	38.47	7.109	1.386	0.294	1.451	1.525	0.789	110.1	89.9	10.66	69.17	3	122.2	108.5	103.1	102.4	112.4	88.4	9.7	87.4	209.1	71	85.4	100.3	122.2	108.5	103.1	102.4	112.4	88.4	9.7	87.4	209.1	71	85.4	100.3	2.46876e+06	1.87939e+06	349821	1.48062e+06	1.14879e+06		1.06889e+06
FALSE	High	Master Protein	Q9NW64	Pre-mRNA-splicing factor RBM22 OS=Homo sapiens OX=9606 GN=RBM22 PE=1 SV=1	1.259	0.956993	52.33	2.088	2.166	0.882	0.747	0.988	1.603	101.6	98.4	39.58	47.28	3	164	78.2	125	56.2	72.1	115.8	173.1	41.4	125	95.8	64.7	88.7	164	78.2	125	56.2	72.1	115.8	173.1	41.4	125	95.8	64.7	88.7	1.30106e+06	1.70584e+06	129403	619178	1.12693e+06	6346.81	316052
FALSE	High	Master Protein	P49721	Proteasome subunit beta type-2 OS=Homo sapiens OX=9606 GN=PSMB2 PE=1 SV=1	0.852	0.944905	37.23	8.326	0.582	0.813	1.102	0.668	0.893	92.1	107.9	8.62	54.05	2	95.5	83.9	86.5	90.5	102.8	102.7	11.2	178.4	106.8	82.9	147.7	110.9	95.5	83.9	86.5	90.5	102.8	102.7	11.2	178.4	106.8	82.9	147.7	110.9	2.46208e+06	2.03357e+06	398903	1.74665e+06	1.72228e+06		2.81478e+06
FALSE	High	Master Protein	P49207	60S ribosomal protein L34 OS=Homo sapiens OX=9606 GN=RPL34 PE=1 SV=3	1.458	0.788457	74.47	18.68	0.69	0.846	0.987	2.155	2.55	93.7	106.3	41.08	52.24	2	50	44.4	106.2	117.2	138.5	122.9	2.6	83.6	143	137.3	116.6	137.6	50	44.4	106.2	117.2	138.5	122.9	2.6	83.6	143	137.3	116.6	137.6	2.48893e+06	4768982	987177	4.49626e+06	3.93773e+06		2.52101e+06
FALSE	High	Master Protein	Q99614	Tetratricopeptide repeat protein 1 OS=Homo sapiens OX=9606 GN=TTC1 PE=1 SV=1	1.1	0.990748	23.18	1.318	1.567	0.974	0.215	1.071	1.13	95.5	104.5	28.16	35.33	5	123.9	97.1	82.5	54.2	111.5	128.5	31.6	112.7	94.4	115	125.6	123.1	123.9	97.1	82.5	54.2	111.5	128.5	31.6	112.7	94.4	115	125.6	123.1	2.02654e+06	1.47091e+06	140920	1.55653e+06	1.77097e+06		1.44662e+06
FALSE	High	Master Protein	Q15427	Splicing factor 3B subunit 4 OS=Homo sapiens OX=9606 GN=SF3B4 PE=1 SV=1	0.985	0.989901	32.17	5.931	0.789	1.012	1.541	0.83	0.958	100.6	99.4	9.89	12.65	3	95.8	123	98.2	108.2	98	100.5	83.6	111.7	98.2	80.1	104.6	98	95.8	123	98.2	108.2	98	100.5	83.6	111.7	98.2	80.1	104.6	98	3.59411e+06	2.34932e+06	495072	1.64939e+06	1.7489e+06	5434.36	1.72285e+06
FALSE	High	Master Protein	Q5JTJ3	Cytochrome c oxidase assembly factor 6 homolog OS=Homo sapiens OX=9606 GN=COA6 PE=1 SV=1	3.837	0.00372888	71.02	11.864	1.322	2.718	4.998	2.945	7.228	138.7	61.3	16.7	55.97	2	157.1	159	138	114.5	136.5	102.9	13.8	120.2	89.7	65	56.5	46.7	157.1	159	138	114.5	136.5	102.9	13.8	120.2	89.7	65	56.5	46.7	2851811	1.98184e+06	308269	1.41703e+06	1.054e+06		1.1591e+06
FALSE	High	Master Protein	Q9Y5K6	CD2-associated protein OS=Homo sapiens OX=9606 GN=CD2AP PE=1 SV=1	1.208	0.977621	28.29	14.017	2.045	0.944	1.405	1.025	1.039	116.8	83.2	9.36	46.2	2	133.4	136	122.6	118	117.8	104.8	9	77.8	113.1	96.1	81.6	89.8	133.4	136	122.6	118	117.8	104.8	9	77.8	113.1	96.1	81.6	89.8	2.87873e+06	2.07852e+06	374998	1.44406e+06	1.2676e+06		885689
FALSE	High	Master Protein	O00232	26S proteasome non-ATPase regulatory subunit 12 OS=Homo sapiens OX=9606 GN=PSMD12 PE=1 SV=3	0.926	0.980192	41.86	3.411	0.63	0.916	1.821	0.845	0.936	98.1	101.9	18.63	12.23	5	75.7	105.1	97.6	126.8	90.8	83.7	97	94.3	122.6	92.1	115.9	98.5	75.7	105.1	97.6	126.8	90.8	83.7	97	94.3	122.6	92.1	115.9	98.5	4.14985e+06	2.95994e+06	752610	2.09058e+06	1.88356e+06	8275.31	2.01501e+06
FALSE	High	Master Protein	Q6RFH5	WD repeat-containing protein 74 OS=Homo sapiens OX=9606 GN=WDR74 PE=1 SV=1	1.63	0.748573	31.99	2.982	1.908	1.388	1.204	2.158	1.393	125.4	74.6	12.04	32.73	4	130.5	128.3	122	101.8	123.5	97.3	134.2	60.7	89.8	65.7	71.1	75.1	130.5	128.3	122	101.8	123.5	97.3	134.2	60.7	89.8	65.7	71.1	75.1	2.78561e+06	2.12059e+06	305977	1.55203e+06	1.20649e+06	6063.91	620496
FALSE	High	Master Protein	Q9NVP1	ATP-dependent RNA helicase DDX18 OS=Homo sapiens OX=9606 GN=DDX18 PE=1 SV=2	1.313	0.94208	48.33	4.742	1.672	1.096	1.574	0.816	0.717	102.3	97.7	23.35	18.76	3	111.8	146.3	100.2	96	78.8	85.6	122	88.4	83.6	74.7	99.2	113.4	111.8	146.3	100.2	96	78.8	85.6	122	88.4	83.6	74.7	99.2	113.4	3.70976e+06	2.03437e+06	365656	1.15624e+06	1.24017e+06	6743.71	1.2049e+06
FALSE	High	Master Protein	Q92804	TATA-binding protein-associated factor 2N OS=Homo sapiens OX=9606 GN=TAF15 PE=1 SV=1	1.1	0.993544	4.48	1.111	1.442	1.08	1.146	0.846	1.088	104.1	95.9	15.07	94.67	2	94.6	99.1	81.7	71.9	71.2	72.5	346.1	70.7	71.1	67.3	83.6	70	94.6	99.1	81.7	71.9	71.2	72.5	346.1	70.7	71.1	67.3	83.6	70	2.97117e+06	1.962e+06	323395	1.23589e+06	1.24157e+06	24017	1139550
FALSE	High	Master Protein	Q15631	Translin OS=Homo sapiens OX=9606 GN=TSN PE=1 SV=1	1.453	0.844032	34.71	10.648	0.991	1.263	0.627	1.672	1.672	111	89	55.83	60.75	3	95.4	98.9	74.6	58.5	222.4	207.7	7.5	82.9	51.5	144.6	79.6	76.3	95.4	98.9	74.6	58.5	222.4	207.7	7.5	82.9	51.5	144.6	79.6	76.3	2.94458e+06	1.77839e+06	261438	3.83248e+06	3.53145e+06		1.32727e+06
FALSE	High	Master Protein	O75934	Pre-mRNA-splicing factor SPF27 OS=Homo sapiens OX=9606 GN=BCAS2 PE=1 SV=1	1.396	0.91195	14.45	9.176	1.35	1.702	1.443	1.343	1.177	120.3	79.7	25.15	37.02	2	176.4	122	150.7	119.4	103.6	88.8	19.8	92.6	90.8	83.9	76.3	75.6	176.4	122	150.7	119.4	103.6	88.8	19.8	92.6	90.8	83.9	76.3	75.6	1.96401e+06	1.94328e+06	288640	965871	816863		801737
FALSE	High	Master Protein	P49903	Selenide, water dikinase 1 OS=Homo sapiens OX=9606 GN=SEPHS1 PE=1 SV=2	1.526	0.788108	15.54	15.959	1.767	1.56	1.493	1.248	1.447	118.8	81.2	22.55	45.61	4	114.3	171.9	161.7	100.2	117.5	114.4	8	87.4	97	69	74.8	83.8	114.3	171.9	161.7	100.2	117.5	114.4	8	87.4	97	69	74.8	83.8	4.42505e+06	3.33198e+06	387075	1.75062e+06	1.68132e+06		1.12996e+06
FALSE	High	Master Protein	Q9Y3B2	Exosome complex component CSL4 OS=Homo sapiens OX=9606 GN=EXOSC1 PE=1 SV=1	1.089	0.993544	45.48	11.268	1.003	1.182	0.732	0.152	1.4	101.3	98.7	33.46	52.38	2	100.8	123.3	134.7	109.8	36.9	108.2	9	129.8	108.9	157.9	103.7	77.1	100.8	123.3	134.7	109.8	36.9	108.2	9	129.8	108.9	157.9	103.7	77.1	3.49897e+06	3.0625e+06	467799	584604	1.75495e+06		1980927
FALSE	High	Master Protein	P00568	Adenylate kinase isoenzyme 1 OS=Homo sapiens OX=9606 GN=AK1 PE=1 SV=3	0.712	0.887396	61.34	2.733	2.513	0.788	0.643	0.209	0.641	114.2	85.8	56.2	52.38	2	150.9	174	153.8	69.2	42.5	46.8	111.2	69.5	184.6	52.6	84.9	59.9	150.9	174	153.8	69.2	42.5	46.8	111.2	69.5	184.6	52.6	84.9	59.9	3.30203e+06	2.33831e+06	184970	447831	408442	4633.23	709391
FALSE	High	Master Protein	Q6P587	Acylpyruvase FAHD1, mitochondrial OS=Homo sapiens OX=9606 GN=FAHD1 PE=1 SV=2	1.29	0.950023	30.02	7.403	2.276	1.152	1.445	0.978	1.08	114.9	85.1	22.43	41.77	2	150.1	161.8	121.2	116.1	95	95.7	17.7	64.6	106.6	86.7	95.6	88.9	150.1	161.8	121.2	116.1	95	95.7	17.7	64.6	106.6	86.7	95.6	88.9	3091253	1.85548e+06	333033	1.0507e+06	1.04388e+06		663182
FALSE	High	Master Protein	Q03405	Urokinase plasminogen activator surface receptor OS=Homo sapiens OX=9606 GN=PLAUR PE=1 SV=1	0.437	0.0511335	35.24	2.9	0.389	0.491	0.257	0.362	0.597	56.3	143.7	23.6	44.03	8	54.2	71.2	54.5	40.4	67.1	80.8	18.1	181.3	143	180.9	154.8	153.7	54.2	71.2	54.5	40.4	67.1	80.8	18.1	181.3	143	180.9	154.8	153.7	4.041e+06	2.35582e+06	296752	2.29391e+06	2.64819e+06		5.75467e+06
FALSE	High	Master Protein	Q8NFW8	N-acylneuraminate cytidylyltransferase OS=Homo sapiens OX=9606 GN=CMAS PE=1 SV=2	1.165	0.980192	12.01	30.614	1.116	1.218	1.216	0.764	1.029	96.3	103.7	5.84	50.75	2	106.7	95.3	98.4	103.2	95.1	108.9	5.6	119.9	89.6	98.2	140.4	138.7	106.7	95.3	98.4	103.2	95.1	108.9	5.6	119.9	89.6	98.2	140.4	138.7	2.57159e+06	2.1256e+06	418303	1.48542e+06	1.67862e+06		1.73937e+06
FALSE	High	Master Protein	O75663	TIP41-like protein OS=Homo sapiens OX=9606 GN=TIPRL PE=1 SV=2	0.918	0.97931	90.64	4.443	0.496	1.351	1.312	0.642	0.329	105.4	94.6	13.44	49.88	2	107.4	101.5	113.4	91.5	134.1	121.2	12.1	99.8	65.3	98.2	122.8	132.7	107.4	101.5	113.4	91.5	134.1	121.2	12.1	99.8	65.3	98.2	122.8	132.7	2.67086e+06	2.43682e+06	368659	2.08192e+06	1.85704e+06		1.44021e+06
FALSE	High	Master Protein	Q99627	COP9 signalosome complex subunit 8 OS=Homo sapiens OX=9606 GN=COPS8 PE=1 SV=1	0.802	0.909644	23.75	9.708	0.684	0.69	0.739	0.871	0.953	91.2	108.8	1.73	47.36	2	97.3	98.4	98.1	94.9	97.2	94.4	9.9	136.2	145.4	119.5	112.4	96.3	97.3	98.4	98.1	94.9	97.2	94.4	9.9	136.2	145.4	119.5	112.4	96.3	2.91852e+06	2.33113e+06	422558	1.66831e+06	1.59918e+06		2.17182e+06
FALSE	High	Master Protein	P46937	Transcriptional coactivator YAP1 OS=Homo sapiens OX=9606 GN=YAP1 PE=1 SV=2	0.607	0.598341	20.22	7.407	0.661	0.739	0.557	0.555	0.486	77.1	122.9	34.47	44.83	4	141.4	113.2	98.2	68.6	67.9	61.2	12.9	127.7	134	134.9	102	137.9	141.4	113.2	98.2	68.6	67.9	61.2	12.9	127.7	134	134.9	102	137.9	2.4511e+06	1.55163e+06	218002	819607	720068		1.43389e+06
FALSE	High	Master Protein	Q13098	COP9 signalosome complex subunit 1 OS=Homo sapiens OX=9606 GN=GPS1 PE=1 SV=4	1.108	0.989901	9.46	13.55	1.062	1.203	0.95	1.144	1.073	105.4	94.6	16.71	46.08	2	82.7	113.6	139.9	114.5	121.4	105	6.1	111.3	106.7	100.6	104.2	93.9	82.7	113.6	139.9	114.5	121.4	105	6.1	111.3	106.7	100.6	104.2	93.9	3.97626e+06	3.9223e+06	601932	2.46016e+06	2.09993e+06		2.09548e+06
FALSE	High	Master Protein	Q9UNM6	26S proteasome non-ATPase regulatory subunit 13 OS=Homo sapiens OX=9606 GN=PSMD13 PE=1 SV=2	0.69	0.732461	23.32	6.888	0.68	0.701	0.307	0.72	0.542	80.7	119.3	21.66	44.33	5	83.2	91.5	87.1	59.6	117.1	104.4	14	138.7	134.6	103.4	129.4	137	83.2	91.5	87.1	59.6	117.1	104.4	14	138.7	134.6	103.4	129.4	137	3.18438e+06	2.42769e+06	286591	2.35797e+06	2.07557e+06		2.59425e+06
FALSE	High	Master Protein	O15160	DNA-directed RNA polymerases I and III subunit RPAC1 OS=Homo sapiens OX=9606 GN=POLR1C PE=1 SV=1	1.266	0.956993	20.39	5.266	1.11	1.073	1.746	1.349	1.187	118.9	81.1	16.79	46.93	3	126	124	115.7	145.5	96.3	93.5	18.5	127.7	118.6	86.3	77.5	70.4	126	124	115.7	145.5	96.3	93.5	18.5	127.7	118.6	86.3	77.5	70.4	2.95857e+06	2.10312e+06	524037	1.22402e+06	1.23313e+06		1.64681e+06
FALSE	High	Master Protein	O00303	Eukaryotic translation initiation factor 3 subunit F OS=Homo sapiens OX=9606 GN=EIF3F PE=1 SV=1	0.789	0.89647	19.66	7.393	0.885	0.69	0.662	0.704	0.889	76.6	123.4	21.7	48.42	4	68.8	78.9	82.9	62.6	105.4	106.2	8.4	144.1	119	113.7	167.5	142.5	68.8	78.9	82.9	62.6	105.4	106.2	8.4	144.1	119	113.7	167.5	142.5	3.32854e+06	2.80275e+06	396800	2.57644e+06	2.56015e+06		3.26973e+06
FALSE	High	Master Protein	Q14919	Dr1-associated corepressor OS=Homo sapiens OX=9606 GN=DRAP1 PE=1 SV=3	0.876	0.956993	17.5	3.637	0.891	0.743	2.049	0.829	0.862	90.1	109.9	28.63	28.04	2	83.8	85.4	92.6	158.8	88.7	94.5	48.8	115.6	124.4	86.3	112.5	108.7	83.8	85.4	92.6	158.8	88.7	94.5	48.8	115.6	124.4	86.3	112.5	108.7	2.96472e+06	2.574e+06	827880	1.78149e+06	1.87373e+06	3788.18	2.15802e+06
FALSE	High	Master Protein	O75396	Vesicle-trafficking protein SEC22b OS=Homo sapiens OX=9606 GN=SEC22B PE=1 SV=4	0.734	0.816491	51.72	6.669	1.243	0.861	0.625	0.57	0.403	91.1	108.9	24.12	48.19	3	107.6	129.8	109.2	81.1	80.3	68.3	13.8	98.9	126	92.9	135.1	157	107.6	129.8	109.2	81.1	80.3	68.3	13.8	98.9	126	92.9	135.1	157	3.51301e+06	2.36771e+06	320287	1.25907e+06	1.02398e+06		1.43946e+06
FALSE	High	Master Protein	P46108	Adapter molecule crk OS=Homo sapiens OX=9606 GN=CRK PE=1 SV=2	1.073	0.995861	15.77	4.813	1.062	1.084	1.17	0.925	0.941	101.3	98.7	8.43	37.81	4	120.2	96.5	104.4	109	112.3	98	26.6	107.3	103.8	88.2	129.6	104.1	120.2	96.5	104.4	109	112.3	98	26.6	107.3	103.8	88.2	129.6	104.1	2.29791e+06	2.03061e+06	397763	1.57971e+06	1.36027e+06		1.40147e+06
FALSE	High	Master Protein	Q15369	Elongin-C OS=Homo sapiens OX=9606 GN=ELOC PE=1 SV=1	0.833	0.924758	76.87	10.805	0.764	0.123	0.131	0.909	0.941	92.2	107.8	21.94	54.65	2	81.8	115.7	94.3	65.4	100.9	122.6	3.2	84	130.7	161	99.4	141	81.8	115.7	94.3	65.4	100.9	122.6	3.2	84	130.7	161	99.4	141	4.28272e+06	2.78492e+06	353780	2.16266e+06	2.59244e+06		1.6732e+06
FALSE	High	Master Protein	P61006	Ras-related protein Rab-8A OS=Homo sapiens OX=9606 GN=RAB8A PE=1 SV=1	0.882	0.956993	8.88	0.945	0.527	0.932	0.696	0.883	0.881	93	107	16.48	45.31	3	67.9	102.9	111.5	109.1	104.7	92.6	8	120.9	117.8	121.2	115.5	127.8	67.9	102.9	111.5	109.1	104.7	92.6	8	120.9	117.8	121.2	115.5	127.8	4.57739e+06	3.97378e+06	729046	2.6975e+06	2.34351e+06		2.89267e+06
FALSE	High	Master Protein	Q9Y520	Protein PRRC2C OS=Homo sapiens OX=9606 GN=PRRC2C PE=1 SV=4	2.703	0.105156	89.95	5.978	0.997	5.395	2.518	1.129	2.901	155.8	44.2	17.83	75.5	3	165.1	135.6	128.6	127.8	173	107.1	20.9	110	29.5	31.9	126.4	43.8	165.1	135.6	128.6	127.8	173	107.1	20.9	110	29.5	31.9	126.4	43.8	2.40716e+06	1.82912e+06	320806	1.77812e+06	1.08644e+06		1.05018e+06
FALSE	High	Master Protein	P42566	Epidermal growth factor receptor substrate 15 OS=Homo sapiens OX=9606 GN=EPS15 PE=1 SV=2	1.05	0.99944	74.15	9.845	1.346	0.714	0.193	0.819	1.765	92.6	107.4	36.48	50.46	3	118.8	96.3	96.4	34.1	93.6	138.6	12.7	107.9	115.6	89.8	171.6	124.6	118.8	96.3	96.4	34.1	93.6	138.6	12.7	107.9	115.6	89.8	171.6	124.6	2.38251e+06	1.91013e+06	98626.3	1339752	1.95702e+06		1.43418e+06
FALSE	High	Master Protein	O00479	High mobility group nucleosome-binding domain-containing protein 4 OS=Homo sapiens OX=9606 GN=HMGN4 PE=1 SV=3	4.934	1.2373e-05	88.75	13.492	2.224	4.217	1.736	5.772	9.026	154.4	45.6	36.25	90.27	2	96.2	106.1	233.3	191.9	114.4	164.8	5.6	59	44.5	130.1	36.8	17.2	96.2	106.1	233.3	191.9	114.4	164.8	5.6	59	44.5	130.1	36.8	17.2	3.26016e+06	5.74303e+06	885405	1.9284e+06	2.89253e+06		974726
FALSE	High	Master Protein	P51003	Poly(A) polymerase alpha OS=Homo sapiens OX=9606 GN=PAPOLA PE=1 SV=4	1.103	0.989901	1.9	4.795	1.101	1.094	1.155	1.084	1.106	105	95	10.15	21.23	3	111.6	99.3	111.2	92.1	102.7	122.6	71.4	99.7	101	71.3	93.8	123.3	111.6	99.3	111.2	92.1	102.7	122.6	71.4	99.7	101	71.3	93.8	123.3	2.6315e+06	2.36007e+06	366333	1.57531e+06	1.85666e+06	3545.37	1.42075e+06
FALSE	High	Master Protein	P49821	NADH dehydrogenase [ubiquinone] flavoprotein 1, mitochondrial OS=Homo sapiens OX=9606 GN=NDUFV1 PE=1 SV=4	1.014	0.99557	14.55	6.732	1.09	0.89	0.851	1.039	0.99	104.4	95.6	12.19	41.48	3	134.3	111.4	104.5	97	100.1	113.9	16.2	97.4	117.4	113.9	93.9	100.2	134.3	111.4	104.5	97	100.1	113.9	16.2	97.4	117.4	113.9	93.9	100.2	2.46411e+06	1.85239e+06	322204	1.28228e+06	1.43859e+06		1.15802e+06
FALSE	High	Master Protein	O75489	NADH dehydrogenase [ubiquinone] iron-sulfur protein 3, mitochondrial OS=Homo sapiens OX=9606 GN=NDUFS3 PE=1 SV=1	0.716	0.795688	10.71	8.663	0.642	0.671	0.669	0.764	0.773	89.5	110.5	9.66	46.56	2	102.7	92.4	100.8	78.8	96.1	87	10	141.8	146.6	111.1	120.6	112.2	102.7	92.4	100.8	78.8	96.1	87	10	141.8	146.6	111.1	120.6	112.2	2699568	2358517	345683	1.62451e+06	1.45197e+06		2.22704e+06
FALSE	High	Master Protein	Q96KP4	Cytosolic non-specific dipeptidase OS=Homo sapiens OX=9606 GN=CNDP2 PE=1 SV=2	1.626	0.707311	69.29	37.842	4.999	2.269	0.75	1.164	1.041	119.3	80.7	12.6	51.31	2	118.3	122.5	132.3	99.4	129.9	146.3	2.5	84.1	86.5	67.1	100.8	110.4	118.3	122.5	132.3	99.4	129.9	146.3	2.5	84.1	86.5	67.1	100.8	110.4	3.12021e+06	2.69732e+06	369955	1.91443e+06	2.12742e+06		1.13524e+06
FALSE	High	Master Protein	Q99460	26S proteasome non-ATPase regulatory subunit 1 OS=Homo sapiens OX=9606 GN=PSMD1 PE=1 SV=2	0.636	0.584358	44.76	0.457	0.585	1.157	1.865	0.525	0.692	80	120	17.66	21.86	5	62.3	59.3	76.5	95.2	78.3	83.4	162.1	104.9	94.5	106.5	150.2	126.7	62.3	59.3	76.5	95.2	78.3	83.4	162.1	104.9	94.5	106.5	150.2	126.7	2.8295e+06	2.96497e+06	645100	2.20901e+06	2.29667e+06	17804	2.74972e+06
FALSE	High	Master Protein	A0A0B4J2D5	Glutamine amidotransferase-like class 1 domain-containing protein 3B, mitochondrial OS=Homo sapiens OX=9606 GN=GATD3B PE=1 SV=1	1.476	0.866411	17.63	14.708	1.358	1.689	1.338	0.988	1.605	123	77	23.85	49.88	2	153.3	150.5	145.7	95.3	92	102.8	12.2	123.9	85.3	68.9	103.3	66.7	153.3	150.5	145.7	95.3	92	102.8	12.2	123.9	85.3	68.9	103.3	66.7	2.97463e+06	2.30676e+06	282881	1.0528e+06	1.16073e+06		1.31716e+06
FALSE	High	Master Protein	O95757	Heat shock 70 kDa protein 4L OS=Homo sapiens OX=9606 GN=HSPA4L PE=1 SV=3	0.533	0.295218	19.66	2.119	0.704	0.54	0.526	0.521	0.423	67.6	132.4	19.51	22.54	7	97.5	67.2	75.2	64.1	79.8	56.8	75.6	147.7	147	110.4	136.1	142.6	97.5	67.2	75.2	64.1	79.8	56.8	75.6	147.7	147	110.4	136.1	142.6	2.09508e+06	1.54964e+06	231891	1.43037e+06	1.03185e+06	4131.16	2.52635e+06
FALSE	High	Master Protein	O75153	Clustered mitochondria protein homolog OS=Homo sapiens OX=9606 GN=CLUH PE=1 SV=2	1.655	0.740621	25.05	6.173	1.328	1.887	1.133	1.534	1.785	151.5	48.5	15.81	52.48	5	153.5	163.3	140.9	138	168	104.8	24	87.9	32.1	89.7	62	35.7	153.5	163.3	140.9	138	168	104.8	24	87.9	32.1	89.7	62	35.7	3.23721e+06	2.16578e+06	369477	1.8354e+06	1.13781e+06		836947
FALSE	High	Master Protein	Q9Y6A5	Transforming acidic coiled-coil-containing protein 3 OS=Homo sapiens OX=9606 GN=TACC3 PE=1 SV=1	1.663	0.685958	71.12	10.083	1.45	3.046	0.249	1.49	1.856	131.3	68.7	12.72	50.88	4	128.3	122.9	143.1	108.3	128.9	156.7	13.7	110.6	52.5	61.3	73.9	99.8	128.3	122.9	143.1	108.3	128.9	156.7	13.7	110.6	52.5	61.3	73.9	99.8	2.91967e+06	2.72114e+06	358455	1.66627e+06	2.12536e+06		1.41168e+06
FALSE	High	Master Protein	P31040	Succinate dehydrogenase [ubiquinone] flavoprotein subunit, mitochondrial OS=Homo sapiens OX=9606 GN=SDHA PE=1 SV=2	0.646	0.61788	21.11	0.911	0.454	0.7	0.736	0.597	0.556	64.8	135.2	8.81	58.45	5	52.4	51.8	54.5	62.7	51.4	49.2	122.4	292	96.5	73.5	206	87.7	52.4	51.8	54.5	62.7	51.4	49.2	122.4	292	96.5	73.5	206	87.7	3.0524e+06	2.57289e+06	566201	1.71817e+06	1.66277e+06	17118.4	9.62686e+06
FALSE	High	Master Protein	P50897	Palmitoyl-protein thioesterase 1 OS=Homo sapiens OX=9606 GN=PPT1 PE=1 SV=1	0.747	0.838305	37.19	6.874	0.973	0.755	0.74	0.589	0.518	83.8	116.2	15.4	18.47	3	99	108.7	87.8	72.9	86.5	75.7	78	117.2	127.9	94.6	127.2	124.4	99	108.7	87.8	72.9	86.5	75.7	78	117.2	127.9	94.6	127.2	124.4	3.3701e+06	2181648	310942	1.55188e+06	1.32338e+06	5094.21	1.95445e+06
FALSE	High	Master Protein	Q96B97	SH3 domain-containing kinase-binding protein 1 OS=Homo sapiens OX=9606 GN=SH3KBP1 PE=1 SV=2	1.099	0.989901	5.09	6.065	1.125	1.05	1.103	0.974	1.095	106.7	93.3	11.97	42.43	5	114.5	117.2	122	97	114.4	88.8	19.5	108.5	129.1	92.3	113.7	83.1	114.5	117.2	122	97	114.4	88.8	19.5	108.5	129.1	92.3	113.7	83.1	3.14493e+06	2.62232e+06	390613	1.77654e+06	1.3311e+06		1.49732e+06
FALSE	High	Master Protein	Q7L014	Probable ATP-dependent RNA helicase DDX46 OS=Homo sapiens OX=9606 GN=DDX46 PE=1 SV=2	1.359	0.919487	7.41	0.554	1.278	1.97	1.409	1.312	1.414	117.9	82.1	22.85	61.76	7	117.1	115.8	146.3	100.2	79.6	84.9	208.5	74.7	76.8	75.5	61.9	58.8	117.1	115.8	146.3	100.2	79.6	84.9	208.5	74.7	76.8	75.5	61.9	58.8	2.98037e+06	3.20566e+06	382196	1.24195e+06	1.24535e+06	12804.7	1.00784e+06
FALSE	High	Master Protein	P51659	Peroxisomal multifunctional enzyme type 2 OS=Homo sapiens OX=9606 GN=HSD17B4 PE=1 SV=3	1.092	0.993292	31.45	10.972	1.135	0.824	1.29	0.827	1.051	109.7	90.3	15.89	49.16	3	118.4	123.5	126.2	110.1	92.3	84	12.5	102.4	146.4	86.3	114.6	83.4	118.4	123.5	126.2	110.1	92.3	84	12.5	102.4	146.4	86.3	114.6	83.4	3.20736e+06	2.62511e+06	429172	1.38695e+06	1.24592e+06		1.42963e+06
FALSE	High	Master Protein	Q13427	Peptidyl-prolyl cis-trans isomerase G OS=Homo sapiens OX=9606 GN=PPIG PE=1 SV=2	1.331	0.924758	21.16	3.795	1.36	1.303	1.022	1.26	1.917	111.5	88.5	12.13	24.37	3	118.6	108.3	131.5	90.9	115.8	122.4	97.4	65.5	88.9	103.3	103.2	54.1	118.6	108.3	131.5	90.9	115.8	122.4	97.4	65.5	88.9	103.3	103.2	54.1	2.80957e+06	2.73385e+06	348539	1.73959e+06	1.81423e+06	5456.27	904538
FALSE	High	Master Protein	O60828	Polyglutamine-binding protein 1 OS=Homo sapiens OX=9606 GN=PQBP1 PE=1 SV=1	0.918	0.97931	11.86	17.665	0.858	0.935	0.357	1.009	0.9	95.9	104.1	39.77	49.73	4	102.6	116	126.7	37.1	138.4	65.7	9.2	144.4	139.1	108.4	129.3	83.3	102.6	116	126.7	37.1	138.4	65.7	9.2	144.4	139.1	108.4	129.3	83.3	3.54832e+06	3.10347e+06	122163	2.45039e+06	1.0814e+06		2.37409e+06
FALSE	High	Master Protein	Q8N684	Cleavage and polyadenylation specificity factor subunit 7 OS=Homo sapiens OX=9606 GN=CPSF7 PE=1 SV=1	1.074	0.993544	54.51	0.387	1.17	0.985	1.727	0.209	1.211	97.3	102.7	40	33.92	2	90.1	104.8	104.5	127.4	22.5	87	182.2	105.4	99.4	110.6	94.1	72	90.1	104.8	104.5	127.4	22.5	87	182.2	105.4	99.4	110.6	94.1	72	3.58229e+06	2.86203e+06	654055	396978	1.69887e+06	14618.9	1.93877e+06
FALSE	High	Master Protein	Q9BPX5	Actin-related protein 2/3 complex subunit 5-like protein OS=Homo sapiens OX=9606 GN=ARPC5L PE=1 SV=1	1.064	0.995861	44.05	10.578	1.812	1.142	0.991	0.853	0.642	120.5	79.5	21.92	44.1	2	161.4	131.4	119.4	145	101.8	87.8	13.8	87.1	78.2	67.8	104.6	101.7	161.4	131.4	119.4	145	101.8	87.8	13.8	87.1	78.2	67.8	104.6	101.7	2.52793e+06	1.72841e+06	414700	1.13362e+06	965081		901069
FALSE	High	Master Protein	P15559	NAD(P)H dehydrogenase [quinone] 1 OS=Homo sapiens OX=9606 GN=NQO1 PE=1 SV=1	0.441	0.0605968	40.81	5.34	0.342	0.598	0.419	0.463	0.17	48	152	40.21	58.5	4	50.9	43.4	48.2	38.6	94	89.6	7.1	149.1	83	164.7	207.2	224.1	50.9	43.4	48.2	38.6	94	89.6	7.1	149.1	83	164.7	207.2	224.1	2.57496e+06	2.04502e+06	307702	3.218e+06	3.10614e+06		4.90455e+06
FALSE	High	Master Protein	O43615	Mitochondrial import inner membrane translocase subunit TIM44 OS=Homo sapiens OX=9606 GN=TIMM44 PE=1 SV=2	0.58	0.415371	53.37	6.486	1.164	0.573	0.366	0.588	0.476	89	111	29.79	46.52	4	93.4	102.8	92.2	39.2	95.1	118.8	13.6	109.4	126.1	143.4	158.6	107.5	93.4	102.8	92.2	39.2	95.1	118.8	13.6	109.4	126.1	143.4	158.6	107.5	3.43891e+06	2.47063e+06	162889	1.78481e+06	2.23389e+06		1.89688e+06
FALSE	High	Master Protein	Q14677	Clathrin interactor 1 OS=Homo sapiens OX=9606 GN=CLINT1 PE=1 SV=1	1.037	0.99944	60.87	3.928	0.909	1.184	0.355	1.339	0.487	101.2	98.8	19.83	48.7	3	130.6	101.1	100.7	100.7	125.6	72.7	14.8	103.2	94.2	133.7	78.9	143.8	130.6	101.1	100.7	100.7	125.6	72.7	14.8	103.2	94.2	133.7	78.9	143.8	2.3344e+06	1.76326e+06	343271	1.74109e+06	912921		1.32805e+06
FALSE	High	Master Protein	Q9UMY4	Sorting nexin-12 OS=Homo sapiens OX=9606 GN=SNX12 PE=1 SV=4	1.529	0.804142	52.8	2.175	0.994	1.197	1.954	0.976	2.176	111.9	88.1	18.21	78.43	2	105.1	97.1	106.5	118.5	70.7	81.5	263	99.6	88.8	60.3	71.3	37.6	105.1	97.1	106.5	118.5	70.7	81.5	263	99.6	88.8	60.3	71.3	37.6	2.90248e+06	2.55083e+06	531680	1.22364e+06	1.392e+06	18283.9	1.60004e+06
FALSE	High	Master Protein	Q9NRV9	Heme-binding protein 1 OS=Homo sapiens OX=9606 GN=HEBP1 PE=1 SV=1	1.184	0.980192	32.78	32.185	0.763	1.089	1.086	1.286	1.706	108.3	91.7	20.37	49.4	2	115.7	95.3	94.9	106.6	126.4	157.5	3.7	125	88.1	98	98.4	90.3	115.7	95.3	94.9	106.6	126.4	157.5	3.7	125	88.1	98	98.4	90.3	2.59053e+06	2.0661e+06	435453	1.99005e+06	2.44643e+06		1.82802e+06
FALSE	High	Master Protein	P08133	Annexin A6 OS=Homo sapiens OX=9606 GN=ANXA6 PE=1 SV=3	0.893	0.956993	16.55	1.734	0.939	0.861	0.927	0.64	0.761	92.5	107.5	7.81	13.19	7	90.2	97.7	95.7	93.8	83.5	80	105.5	96	117.4	97.1	134.7	108.3	90.2	97.7	95.7	93.8	83.5	80	105.5	96	117.4	97.1	134.7	108.3	3.20718e+06	2.67857e+06	456577	1.68825e+06	1.53573e+06	6992.42	1.6809e+06
FALSE	High	Master Protein	P49006	MARCKS-related protein OS=Homo sapiens OX=9606 GN=MARCKSL1 PE=1 SV=2	1.118	0.986121	42.01	30.152	0.792	1.124	0.81	1.675	1.112	119.6	80.4	40.02	62.18	2	87.9	57.1	111.6	110.4	179.5	173.3	2.9	66.6	70.4	79	107.8	153.4	87.9	57.1	111.6	110.4	179.5	173.3	2.9	66.6	70.4	79	107.8	153.4	1.92614e+06	3.1033e+06	581588	3.72837e+06	3.55276e+06		1.19175e+06
FALSE	High	Master Protein	P36543	V-type proton ATPase subunit E 1 OS=Homo sapiens OX=9606 GN=ATP6V1E1 PE=1 SV=1	1.148	0.984496	47.71	20.375	1.204	0.413	1.704	1.094	0.965	111	89	30.42	54.53	3	170.3	133.3	71.7	121.8	100.4	91.2	12.9	111.6	149.9	59.5	90.3	87.2	170.3	133.3	71.7	121.8	100.4	91.2	12.9	111.6	149.9	59.5	90.3	87.2	2.47368e+06	1.04333e+06	339317	1.07885e+06	966650		1.11376e+06
FALSE	High	Master Protein	O60232	Protein ZNRD2 OS=Homo sapiens OX=9606 GN=ZNRD2 PE=1 SV=1	1.314	0.94208	20.05	4.957	1.286	1.344	0.989	0.796	1.342	117.7	82.3	23.83	40.27	3	151.4	141.5	139.4	107.6	75	108.8	17.4	106.9	99.7	88	80	84.3	151.4	141.5	139.4	107.6	75	108.8	17.4	106.9	99.7	88	80	84.3	2.96006e+06	2.33572e+06	309016	877280	1.29909e+06		1.20248e+06
FALSE	High	Master Protein	Q9NY33	Dipeptidyl peptidase 3 OS=Homo sapiens OX=9606 GN=DPP3 PE=1 SV=2	1.177	0.980192	8.32	9.262	1.208	0.948	1.146	1.269	1.137	104.3	95.7	5.36	42.21	6	111.2	114.4	115.2	99.5	114.2	108.5	12.9	100	109.8	99.7	107.1	107.5	111.2	114.4	115.2	99.5	114.2	108.5	12.9	100	109.8	99.7	107.1	107.5	3.25694e+06	2627213	425625	1883188	1.76474e+06		1.53121e+06
FALSE	High	Master Protein	Q9UKD2	mRNA turnover protein 4 homolog OS=Homo sapiens OX=9606 GN=MRTO4 PE=1 SV=2	1.289	0.919487	27.88	4.358	1.239	1.341	1.411	0.815	0.926	106.6	93.4	20.23	44.78	3	81.3	141.7	128.2	132	96.5	108.9	13.2	104.5	102.7	71.2	111.4	108.3	81.3	141.7	128.2	132	96.5	108.9	13.2	104.5	102.7	71.2	111.4	108.3	5.74272e+06	4.1618e+06	803379	2.26408e+06	2.5192e+06		2.27739e+06
FALSE	High	Master Protein	P46109	Crk-like protein OS=Homo sapiens OX=9606 GN=CRKL PE=1 SV=1	0.954	0.984496	40.48	1.77	1.095	0.673	0.583	0.89	1.023	99.1	100.9	10.93	19.45	4	102.3	95.6	113	98.2	80.6	93.9	98.9	75.4	136	111.3	96.4	98.3	102.3	95.6	113	98.2	80.6	93.9	98.9	75.4	136	111.3	96.4	98.3	3.06804e+06	2.95323e+06	472710	1.40287e+06	1.74885e+06	6638.7	1.24358e+06
FALSE	High	Master Protein	P00387	NADH-cytochrome b5 reductase 3 OS=Homo sapiens OX=9606 GN=CYB5R3 PE=1 SV=3	0.755	0.866411	34.7	12.47	0.599	0.847	0.953	0.516	0.674	91.4	108.6	9.57	21.69	3	102.9	93.3	89.9	91.1	81.7	79	107.6	107.6	104.1	71.6	139.1	132.2	102.9	93.3	89.9	91.1	81.7	79	107.6	107.6	104.1	71.6	139.1	132.2	2.91576e+06	2.25083e+06	427380	1.47785e+06	1.4108e+06	7437.16	1.80776e+06
FALSE	High	Master Protein	P63010	AP-2 complex subunit beta OS=Homo sapiens OX=9606 GN=AP2B1 PE=1 SV=1	1.499	0.796412	75.88	17.462	0.553	2.087	1.127	0.294	1.993	100.4	99.6	43.5	62.54	2	105.5	41.3	104.7	54.1	109.6	154.6	5.8	143.2	72.3	84.8	195.9	128.2	105.5	41.3	104.7	54.1	109.6	154.6	5.8	143.2	72.3	84.8	195.9	128.2	1.25988e+06	2.55926e+06	248105	1.93752e+06	2.69635e+06		2.35127e+06
FALSE	High	Master Protein	Q9BVP2	Guanine nucleotide-binding protein-like 3 OS=Homo sapiens OX=9606 GN=GNL3 PE=1 SV=2	1.298	0.948179	40.05	4.098	1.811	0.902	0.993	1.498	1.125	113.4	86.6	19.51	37.29	4	141.6	155.8	102.3	94.5	113.1	116.8	20.9	85.9	89.7	93.2	82.2	104.2	141.6	155.8	102.3	94.5	113.1	116.8	20.9	85.9	89.7	93.2	82.2	104.2	3.54534e+06	1.6932e+06	320183	1.39558e+06	1.51741e+06		1.02087e+06
FALSE	High	Master Protein	O00116	Alkyldihydroxyacetonephosphate synthase, peroxisomal OS=Homo sapiens OX=9606 GN=AGPS PE=1 SV=1	1.703	0.619211	66.65	9.802	1.039	3.017	2.469	0.938	1.175	124.7	75.3	7.94	48.58	3	109.1	130.4	123	131.8	138.7	127.7	7.7	112.6	69.6	75.8	93.6	80	109.1	130.4	123	131.8	138.7	127.7	7.7	112.6	69.6	75.8	93.6	80	3.85559e+06	2.91179e+06	585044	2.37364e+06	2.15638e+06		1.78932e+06
FALSE	High	Master Protein	P29317	Ephrin type-A receptor 2 OS=Homo sapiens OX=9606 GN=EPHA2 PE=1 SV=2	0.647	0.631597	26.13	3.43	0.489	0.677	0.509	0.704	0.619	78	122	4.97	42.96	4	89.6	82.6	87.7	78.4	83.2	81.3	17.6	121.7	141	157.8	131.6	127.7	89.6	82.6	87.7	78.4	83.2	81.3	17.6	121.7	141	157.8	131.6	127.7	2.98765e+06	2.44196e+06	414007	1.67737e+06	1.62528e+06		2.3245e+06
FALSE	High	Master Protein	Q71RC2	La-related protein 4 OS=Homo sapiens OX=9606 GN=LARP4 PE=1 SV=3	1.433	0.887396	11.31	8.437	1.357	1.291	1.478	1.389	1.591	117	83	10.49	36.8	4	145.8	112.3	117.3	135.3	115.5	122.3	20.2	94	85.5	91.4	84.5	76	145.8	112.3	117.3	135.3	115.5	122.3	20.2	94	85.5	91.4	84.5	76	2.46121e+06	1.9913e+06	450252	1.48229e+06	1.54857e+06		1.12007e+06
FALSE	High	Master Protein	P61586	Transforming protein RhoA OS=Homo sapiens OX=9606 GN=RHOA PE=1 SV=1	1.013	0.995861	14.53	0.987	0.596	1.039	1.688	0.885	1.084	104.1	95.9	12.77	10.23	2	120.2	105.4	102.3	120.1	93.4	87.8	96.7	102.7	87.4	81.4	108	94.8	120.2	105.4	102.3	120.1	93.4	87.8	96.7	102.7	87.4	81.4	108	94.8	2.84083e+06	2.20926e+06	486199	1.45819e+06	1.35143e+06	5627.98	1.48824e+06
FALSE	High	Master Protein	Q7Z2W4	Zinc finger CCCH-type antiviral protein 1 OS=Homo sapiens OX=9606 GN=ZC3HAV1 PE=1 SV=3	0.885	0.956993	23.05	9.289	0.495	1.06	0.918	0.772	0.854	93.9	106.1	15.5	59.85	4	108	81.5	91.8	89.8	108.8	123.6	14.7	145.6	86.9	46.5	155.5	147.2	108	81.5	91.8	89.8	108.8	123.6	14.7	145.6	86.9	46.5	155.5	147.2	2.23781e+06	2.17766e+06	363483	1.89514e+06	2.12448e+06		2.24248e+06
FALSE	High	Master Protein	P35606	Coatomer subunit beta' OS=Homo sapiens OX=9606 GN=COPB2 PE=1 SV=2	0.713	0.779386	15.16	4.029	0.757	0.671	0.483	0.796	0.648	67.2	132.8	34.61	48.12	6	48	66.2	69	67.8	117.8	110	9.3	117.4	133	137.5	147.2	177	48	66.2	69	67.8	117.8	110	9.3	117.4	133	137.5	147.2	177	4.65178e+06	3.70246e+06	672018	4.75778e+06	4.37295e+06		4.43561e+06
FALSE	High	Master Protein	P04183	Thymidine kinase, cytosolic OS=Homo sapiens OX=9606 GN=TK1 PE=1 SV=2	0.31	0.00176338	34.41	3.669	0.108	0.376	0.241	0.291	0.33	88	112	31.45	52.09	2	97.2	76	155.6	87.1	80.4	79.4	8.1	148.5	92.8	102.3	161.7	110.9	97.2	76	155.6	87.1	80.4	79.4	8.1	148.5	92.8	102.3	161.7	110.9	2.60468e+06	4.25613e+06	443807	1516597	1.49719e+06		2.76056e+06
FALSE	High	Master Protein	P04899	Guanine nucleotide-binding protein G(i) subunit alpha-2 OS=Homo sapiens OX=9606 GN=GNAI2 PE=1 SV=3	0.647	0.617919	38.46	3.837	0.672	0.446	0.837	0.501	0.622	71.2	128.8	8.76	45.88	5	86	73.7	73.8	82.2	70.5	86.2	12.2	161.6	154.7	117.5	145.7	136.1	86	73.7	73.8	82.2	70.5	86.2	12.2	161.6	154.7	117.5	145.7	136.1	2797911	2.29351e+06	451534	1.53207e+06	1.81228e+06		3.39235e+06
FALSE	High	Master Protein	Q00577	Transcriptional activator protein Pur-alpha OS=Homo sapiens OX=9606 GN=PURA PE=1 SV=2	1.157	0.984496	28.02	3.505	1.1	1	1.217	0.84	1.437	115.4	84.6	22.67	47.24	3	144.3	139.5	138.4	92	89.2	97	16.6	133.4	106.1	77.1	93.6	72.7	144.3	139.5	138.4	92	89.2	97	16.6	133.4	106.1	77.1	93.6	72.7	3.21472e+06	2.5545e+06	318518	1.19032e+06	1.27676e+06		1.65352e+06
FALSE	High	Master Protein	P61923	Coatomer subunit zeta-1 OS=Homo sapiens OX=9606 GN=COPZ1 PE=1 SV=1	0.777	0.887396	18.4	4.79	0.711	0.824	0.672	0.733	0.968	96.1	103.9	18.95	47.68	3	92.4	95.7	110.6	74.4	115.1	129.8	11.5	132.9	123.9	82.7	131	99.9	92.4	95.7	110.6	74.4	115.1	129.8	11.5	132.9	123.9	82.7	131	99.9	3.38927e+06	3.2236e+06	402492	2.49895e+06	2.77902e+06		2.67896e+06
FALSE	High	Master Protein	O00193	Small acidic protein OS=Homo sapiens OX=9606 GN=SMAP PE=1 SV=1	1.498	0.838305	5.04	5.21	1.462	1.444	1.536	1.546	0.92	125	75	21.07	38.62	3	149.2	142.8	165.2	106.7	111.8	97.6	18.5	88.5	96.7	71.5	75.1	76.5	149.2	142.8	165.2	106.7	111.8	97.6	18.5	88.5	96.7	71.5	75.1	76.5	3.20716e+06	2.97262e+06	359980	1.45401e+06	1.20461e+06		999311
FALSE	High	Master Protein	P63167	Dynein light chain 1, cytoplasmic OS=Homo sapiens OX=9606 GN=DYNLL1 PE=1 SV=1	0.641	0.626456	73.93	12.254	0.762	0.54	0.901	0.256	0.375	81.5	118.5	27.55	62.05	3	118.3	110.1	72.2	60.4	80.4	70	8.9	157.2	77.3	77.9	191.1	176.2	118.3	110.1	72.2	60.4	80.4	70	8.9	157.2	77.3	77.9	191.1	176.2	3.13087e+06	1.60015e+06	257644	1.25942e+06	1.05651e+06		2.40225e+06
FALSE	High	Master Protein	P07602	Prosaposin OS=Homo sapiens OX=9606 GN=PSAP PE=1 SV=2	0.941	0.983304	41.61	3.775	0.978	0.906	1.608	0.821	0.636	79.2	120.8	28.3	66.82	4	55.6	66.5	61.5	113.7	75.7	68	294.7	81.7	114.8	62.2	106.4	99.1	55.6	66.5	61.5	113.7	75.7	68	294.7	81.7	114.8	62.2	106.4	99.1	4.01816e+06	3.04805e+06	1.05634e+06	2.59943e+06	2.36207e+06	42435.7	2.71901e+06
FALSE	High	Master Protein	Q9P015	39S ribosomal protein L15, mitochondrial OS=Homo sapiens OX=9606 GN=MRPL15 PE=1 SV=1	1.249	0.956993	33.53	5.247	1.109	0.761	1.407	0.99	1.555	110.9	89.1	24.93	65.92	4	139	83.1	141.7	107.2	86.7	87.3	23.7	73.2	206.7	95.7	80.4	75.2	139	83.1	141.7	107.2	86.7	87.3	23.7	73.2	206.7	95.7	80.4	75.2	1.85202e+06	2.75892e+06	391432	1.2204e+06	1.21262e+06		857804
FALSE	High	Master Protein	Q8N3D4	EH domain-binding protein 1-like protein 1 OS=Homo sapiens OX=9606 GN=EHBP1L1 PE=1 SV=2	2.024	0.411292	24.78	11.972	2.288	1.611	1.295	1.993	2.056	130.7	69.3	23.87	45.77	6	159.3	162.7	166.1	112.5	106.2	96.8	13.3	71.4	102.9	82.6	70.6	55.5	159.3	162.7	166.1	112.5	106.2	96.8	13.3	71.4	102.9	82.6	70.6	55.5	3.47028e+06	2.83871e+06	360488	1.31113e+06	1.17955e+06		818713
FALSE	High	Master Protein	P04844	Dolichyl-diphosphooligosaccharide--protein glycosyltransferase subunit 2 OS=Homo sapiens OX=9606 GN=RPN2 PE=1 SV=3	0.527	0.299219	22.04	4.999	0.647	0.553	0.474	0.502	0.424	65.1	134.9	12.54	45.59	8	71.1	91.3	81.6	71.1	64.4	74.4	18.7	150.3	150.9	100.7	160	165.5	71.1	91.3	81.6	71.1	64.4	74.4	18.7	150.3	150.9	100.7	160	165.5	4.32014e+06	3.1196e+06	496560	1.63085e+06	2.04843e+06		3.9246e+06
FALSE	High	Master Protein	O14776	Transcription elongation regulator 1 OS=Homo sapiens OX=9606 GN=TCERG1 PE=1 SV=2	1.165	0.983525	14.16	33.379	1.119	0.988	1.413	1.142	1.187	111.5	88.5	14.1	51.08	2	142.9	125.3	123.7	99.2	103	108.9	4.6	112.4	123.8	72	91.4	92.8	142.9	125.3	123.7	99.2	103	108.9	4.6	112.4	123.8	72	91.4	92.8	2981803	2.35676e+06	354437	1.41876e+06	1.47935e+06		1.43752e+06
FALSE	High	Master Protein	Q9Y4P3	Transducin beta-like protein 2 OS=Homo sapiens OX=9606 GN=TBL2 PE=1 SV=1	0.631	0.58295	36.61	9.566	0.682	0.379	0.904	0.584	0.53	84.8	115.2	3.87	47.47	3	91.9	94.7	89.3	91.8	88.2	84.7	6.4	123.8	146.8	116.3	122.5	143.8	91.9	94.7	89.3	91.8	88.2	84.7	6.4	123.8	146.8	116.3	122.5	143.8	3.38469e+06	2.65233e+06	482056	1.89396e+06	1.68642e+06		2.46839e+06
FALSE	High	Master Protein	Q96T51	RUN and FYVE domain-containing protein 1 OS=Homo sapiens OX=9606 GN=RUFY1 PE=1 SV=2	0.839	0.944905	92.12	8.1	0.483	1.023	2.727	0.689	0.541	82.1	117.9	32.73	28.07	4	139.5	77.7	73.9	119.5	68.5	71.6	80.1	144.6	100.4	69.3	118.1	136.8	139.5	77.7	73.9	119.5	68.5	71.6	80.1	144.6	100.4	69.3	118.1	136.8	1.80339e+06	1.30507e+06	439509	961038	882511	3873.01	1.79675e+06
FALSE	High	Master Protein	Q00534	Cyclin-dependent kinase 6 OS=Homo sapiens OX=9606 GN=CDK6 PE=1 SV=1	0.56	0.378497	10.52	7.426	0.517	0.528	0.53	0.591	0.656	77.8	122.2	14	46.78	3	101.2	81.1	91.5	83.7	67	77.8	10.9	151.5	160.6	137.7	115.1	121.9	101.2	81.1	91.5	83.7	67	77.8	10.9	151.5	160.6	137.7	115.1	121.9	2.73658e+06	2.47225e+06	405014	1.30927e+06	1.49924e+06		2.74972e+06
FALSE	High	Master Protein	P49247	Ribose-5-phosphate isomerase OS=Homo sapiens OX=9606 GN=RPIA PE=1 SV=3	1.507	0.809098	13.15	17.02	1.415	1.567	1.682	1.45	1.276	120.8	79.2	7.9	43.19	2	136.7	126.8	136.3	134.1	121.6	111.1	8.8	87.2	86.1	79.4	84.9	87	136.7	126.8	136.3	134.1	121.6	111.1	8.8	87.2	86.1	79.4	84.9	87	3.17357e+06	2.732e+06	504108	1.76134e+06	1.58809e+06		1.17348e+06
FALSE	High	Master Protein	Q8IX12	Cell division cycle and apoptosis regulator protein 1 OS=Homo sapiens OX=9606 GN=CCAR1 PE=1 SV=2	1.305	0.94208	22.8	8.252	0.818	1.221	1.395	1.603	1.202	112.1	87.9	18.27	38.25	3	152.7	86.9	109.6	113.6	126.6	123.1	18.4	98	92.9	92.6	86.8	98.7	152.7	86.9	109.6	113.6	126.6	123.1	18.4	98	92.9	92.6	86.8	98.7	1.94895e+06	1.9683e+06	382380	1.64317e+06	1.57607e+06		1.1818e+06
FALSE	High	Master Protein	Q9UJS0	Calcium-binding mitochondrial carrier protein Aralar2 OS=Homo sapiens OX=9606 GN=SLC25A13 PE=1 SV=2	0.802	0.903242	27.58	4.807	0.795	0.572	0.983	0.675	0.809	80.4	119.6	12.52	27.84	4	69.8	79.2	72.7	84	69.6	94.7	185.2	99.5	129.1	90.6	116.9	108.8	69.8	79.2	72.7	84	69.6	94.7	185.2	99.5	129.1	90.6	116.9	108.8	3.88716e+06	2.85436e+06	592557	1.97568e+06	2.65198e+06	20575.5	2.62336e+06
FALSE	High	Master Protein	Q01780	Exosome component 10 OS=Homo sapiens OX=9606 GN=EXOSC10 PE=1 SV=2	0.945	0.983708	26.83	16.844	0.724	1.059	0.753	1.018	0.877	110.1	89.9	12.89	43.85	3	126.2	130.1	118.7	106.3	119.6	89.8	13.1	111.2	111.5	78.8	100.1	94.7	126.2	130.1	118.7	106.3	119.6	89.8	13.1	111.2	111.5	78.8	100.1	94.7	3.53898e+06	2.5866e+06	434060	1.88261e+06	1.39467e+06		1.6258e+06
FALSE	High	Master Protein	O75340	Programmed cell death protein 6 OS=Homo sapiens OX=9606 GN=PDCD6 PE=1 SV=1	0.578	0.460429	8.28	8.769	0.618	0.457	0.552	0.558	0.6	79.3	120.7	4.46	49.83	2	89.9	83.7	80.6	79.3	84.3	82.3	9.8	127.3	187.6	117.1	132.5	125.3	89.9	83.7	80.6	79.3	84.3	82.3	9.8	127.3	187.6	117.1	132.5	125.3	3.21688e+06	2.48106e+06	457420	1.87446e+06	1.80617e+06		2.62909e+06
FALSE	High	Master Protein	P21281	V-type proton ATPase subunit B, brain isoform OS=Homo sapiens OX=9606 GN=ATP6V1B2 PE=1 SV=3	1.148	0.984496	28.64	11.302	1.348	1.121	1.177	0.817	0.904	128.9	71.1	21.62	48.62	4	159	147.2	83.4	108.1	128.2	126.9	18.2	110.7	61.1	81.1	115.4	60.8	159	147.2	83.4	108.1	128.2	126.9	18.2	110.7	61.1	81.1	115.4	60.8	3.11077e+06	1.32264e+06	341155	1.56148e+06	1.58494e+06		1.22691e+06
FALSE	High	Master Protein	Q9BZE9	Tether containing UBX domain for GLUT4 OS=Homo sapiens OX=9606 GN=ASPSCR1 PE=1 SV=1	1.652	0.708449	17.41	3.515	1.465	1.452	1.783	1.532	2.001	120	80	7.71	41.1	6	118.8	115.7	104.6	106.8	104.9	125.8	158	74.4	88.4	68.6	73.7	60.3	118.8	115.7	104.6	106.8	104.9	125.8	158	74.4	88.4	68.6	73.7	60.3	3.37457e+06	2.44286e+06	467725	1.76998e+06	2.09424e+06	9910.21	1.16664e+06
FALSE	High	Master Protein	P54886	Delta-1-pyrroline-5-carboxylate synthase OS=Homo sapiens OX=9606 GN=ALDH18A1 PE=1 SV=2	1.083	0.989901	36.11	1.953	0.622	1.08	1.821	1.016	1.086	115.8	84.2	67.57	89.42	6	42.6	48.5	63.6	66.7	177.1	186	34.4	221.5	220.2	45.7	44.5	49.2	42.6	48.5	63.6	66.7	177.1	186	34.4	221.5	220.2	45.7	44.5	49.2	4.09418e+06	4.2647e+06	781913	8.6475e+06	8.87341e+06	5214.13	1.00463e+07
FALSE	High	Master Protein	P35270	Sepiapterin reductase OS=Homo sapiens OX=9606 GN=SPR PE=1 SV=1	0.858	0.950571	36.13	7.997	1.05	0.717	1.028	0.665	0.608	85.2	114.8	9.78	47.1	4	98.5	102.6	100.6	88.5	80.9	85.1	12.2	131.6	153.1	93.2	133.3	120.5	98.5	102.6	100.6	88.5	80.9	85.1	12.2	131.6	153.1	93.2	133.3	120.5	3.60632e+06	2.83251e+06	466927	1.64571e+06	1.70797e+06		2.48745e+06
FALSE	High	Master Protein	P78406	mRNA export factor OS=Homo sapiens OX=9606 GN=RAE1 PE=1 SV=1	1.376	0.91195	5.92	20.79	1.144	1.388	1.45	1.34	1.363	120.2	79.8	14.06	49.02	2	138.3	139.4	135.6	121.4	102.2	102.9	5.9	112.4	96.6	96.1	75.6	73.5	138.3	139.4	135.6	121.4	102.2	102.9	5.9	112.4	96.6	96.1	75.6	73.5	3.49816e+06	2.72413e+06	457379	1.48429e+06	1.47375e+06		1.51591e+06
FALSE	High	Master Protein	P48739	Phosphatidylinositol transfer protein beta isoform OS=Homo sapiens OX=9606 GN=PITPNB PE=1 SV=2	1.045	0.99944	28.67	2.475	1.189	0.834	1.238	0.918	0.631	99.6	100.4	6.53	12.24	3	96.3	99	100.6	113.3	99.2	95.1	89.4	92.6	108.2	84.3	108	114.1	96.3	99	100.6	113.3	99.2	95.1	89.4	92.6	108.2	84.3	108	114.1	3.57184e+06	2.90681e+06	613860	2.07203e+06	1.95884e+06	7008.16	1.70309e+06
FALSE	High	Master Protein	P12955	Xaa-Pro dipeptidase OS=Homo sapiens OX=9606 GN=PEPD PE=1 SV=3	0.917	0.980192	26.56	4.826	0.811	0.747	1.529	0.944	0.891	104.4	95.6	32.51	50.63	5	55.3	63.9	103.5	118.5	122.4	132.7	8.2	97.7	105.3	97.7	149.4	145.4	55.3	63.9	103.5	118.5	122.4	132.7	8.2	97.7	105.3	97.7	149.4	145.4	3.81966e+06	5.2422e+06	1.12214e+06	4.44369e+06	4.81942e+06		3.18033e+06
FALSE	High	Master Protein	Q96QK1	Vacuolar protein sorting-associated protein 35 OS=Homo sapiens OX=9606 GN=VPS35 PE=1 SV=2	1.128	0.986605	20.74	5.459	1.268	1.222	1.041	0.953	0.873	104.7	95.3	9.92	43.72	4	115.6	97.9	107.7	94	122.7	109.1	15.7	103.8	93.7	90.3	126.2	123.3	115.6	97.9	107.7	94	122.7	109.1	15.7	103.8	93.7	90.3	126.2	123.3	2.82618e+06	2.52068e+06	422537	2.1428e+06	1.87968e+06		1.6683e+06
FALSE	High	Master Protein	P36776	Lon protease homolog, mitochondrial OS=Homo sapiens OX=9606 GN=LONP1 PE=1 SV=2	0.917	0.980192	17.97	8.827	0.854	0.773	1.049	0.821	0.985	88.4	111.6	27.71	41.64	4	143.1	61.9	89.9	85.3	97.3	106.4	17	123.4	129.7	107.8	125.2	113	143.1	61.9	89.9	85.3	97.3	106.4	17	123.4	129.7	107.8	125.2	113	1.49328e+06	1.5902e+06	298343	1.37717e+06	1.48525e+06		1.62119e+06
FALSE	High	Master Protein	P18085	ADP-ribosylation factor 4 OS=Homo sapiens OX=9606 GN=ARF4 PE=1 SV=3	0.753	0.873604	50.14	14.546	0.641	0.886	1.401	0.578	0.548	62	138	45.35	72.59	2	45.3	56.3	51	45.4	116.9	101.6	1.6	153.1	65.1	93.1	225.7	244.8	45.3	56.3	51	45.4	116.9	101.6	1.6	153.1	65.1	93.1	225.7	244.8	4.37147e+06	3.1715e+06	529153	5.25255e+06	4.50258e+06		6.39077e+06
FALSE	High	Master Protein	P61026	Ras-related protein Rab-10 OS=Homo sapiens OX=9606 GN=RAB10 PE=1 SV=1	0.962	0.989901	29.49	1.538	0.166	0.748	0.94	0.985	1.082	98.7	101.3	24.17	41.35	2	58.2	97.6	116.1	128.2	96	94.9	39.7	103.1	166.1	122	95.6	82.6	58.2	97.6	116.1	128.2	96	94.9	39.7	103.1	166.1	122	95.6	82.6	6015069	5.7672e+06	1.19361e+06	3.44533e+06	3.35999e+06	5644.54	3.43675e+06
FALSE	High	Master Protein	Q6XZF7	Dynamin-binding protein OS=Homo sapiens OX=9606 GN=DNMBP PE=1 SV=1	1.217	0.956993	18.89	7.74	1.115	1.328	1.063	1.061	2.275	117.1	82.9	16.2	39.66	4	124.2	140.6	139.9	89.9	107.2	125.9	17.3	97.2	101.4	84.1	93.3	79	124.2	140.6	139.9	89.9	107.2	125.9	17.3	97.2	101.4	84.1	93.3	79	3.99119e+06	3.18128e+06	372360	1.7621e+06	2.04224e+06		1.48348e+06
FALSE	High	Master Protein	O00629	Importin subunit alpha-3 OS=Homo sapiens OX=9606 GN=KPNA4 PE=1 SV=1	0.756	0.860892	47.43	0.556	1.049	0.471	1.622	0.854	0.669	95.4	104.6	16.3	95.62	3	79.8	84.8	54.8	86.2	68.8	68.5	371	74.9	94.6	54.3	82.8	79.6	79.8	84.8	54.8	86.2	68.8	68.5	371	74.9	94.6	54.3	82.8	79.6	3.75239e+06	1.94263e+06	572649	1.76161e+06	1.73294e+06	38352.8	1.78143e+06
FALSE	High	Master Protein	P29218	Inositol monophosphatase 1 OS=Homo sapiens OX=9606 GN=IMPA1 PE=1 SV=1	0.792	0.892236	52.89	13.558	0.501	0.939	0.509	0.788	0.796	65.9	134.1	43.84	53.1	2	60.4	66	72.3	63.6	129.3	152.4	2.1	147.5	81.6	138.6	143.6	142.5	60.4	66	72.3	63.6	129.3	152.4	2.1	147.5	81.6	138.6	143.6	142.5	3.8694e+06	3.39618e+06	559836	4.39155e+06	5.10401e+06		4.65129e+06
FALSE	High	Master Protein	P51571	Translocon-associated protein subunit delta OS=Homo sapiens OX=9606 GN=SSR4 PE=1 SV=1	1.668	0.657065	49.63	4.451	1.939	1.435	1.386	0.834	2.802	119.2	80.8	5.03	19.35	2	120.9	109.2	123	109.1	115.6	117.8	68.4	83.1	93.6	75.1	111.8	72.3	120.9	109.2	123	109.1	115.6	117.8	68.4	83.1	93.6	75.1	111.8	72.3	3.21001e+06	2.8964e+06	481707	1.96656e+06	1.97704e+06	4574.92	1.31392e+06
FALSE	High	Master Protein	O43504	Ragulator complex protein LAMTOR5 OS=Homo sapiens OX=9606 GN=LAMTOR5 PE=1 SV=1	0.905	0.970276	13.34	100	1.031	0.856	0.889	0.922	0.613	97.2	102.8	21.16	49.98	2	143.6	102.6	110.4	94.2	101.9	76.6	0.8	99.5	129	106	110.6	124.8	143.6	102.6	110.4	94.2	101.9	76.6	0.8	99.5	129	106	110.6	124.8	2.54465e+06	2192564	350828	1.46302e+06	1.08424e+06		1326582
FALSE	High	Master Protein	Q16204	Coiled-coil domain-containing protein 6 OS=Homo sapiens OX=9606 GN=CCDC6 PE=1 SV=2	1.532	0.804142	19.44	15.746	1.383	1.061	1.784	1.593	1.474	125.2	74.8	13.28	48.66	3	140.8	132.1	139.7	136.4	109.7	101.5	9.2	83.2	118.4	80.6	80	68.4	140.8	132.1	139.7	136.4	109.7	101.5	9.2	83.2	118.4	80.6	80	68.4	3.34951e+06	2836948	519279	1.60893e+06	1.47011e+06		1.13368e+06
FALSE	High	Master Protein	Q07157	Tight junction protein ZO-1 OS=Homo sapiens OX=9606 GN=TJP1 PE=1 SV=3	0.837	0.931547	11.34	12.776	0.635	0.789	0.922	0.845	0.83	95.6	104.4	3.83	47.29	5	107.4	98	106.4	101.9	100.4	98.9	7.7	139.3	118.2	103.3	118.1	100.2	107.4	98	106.4	101.9	100.4	98.9	7.7	139.3	118.2	103.3	118.1	100.2	3.25735e+06	2.8311e+06	508428	1.9317e+06	1.87569e+06		2.48876e+06
FALSE	High	Master Protein	Q5QJE6	Deoxynucleotidyltransferase terminal-interacting protein 2 OS=Homo sapiens OX=9606 GN=DNTTIP2 PE=1 SV=2	1.498	0.79719	11.96	4.932	1.582	1.419	1.6	1.359	1.346	110.4	89.6	12	44.49	3	110.2	106.8	116.5	114.8	145.1	130.5	11.8	104.9	70.7	100	88.3	100.4	110.2	106.8	116.5	114.8	145.1	130.5	11.8	104.9	70.7	100	88.3	100.4	3463372	3.02682e+06	559182	2.72418e+06	2.41748e+06		1.82865e+06
FALSE	High	Master Protein	Q9NPH2	Inositol-3-phosphate synthase 1 OS=Homo sapiens OX=9606 GN=ISYNA1 PE=1 SV=1	0.62	0.538196	44.09	11.793	0.845	0.579	0.663	0.467	0.422	79.7	120.3	19.83	53.83	4	93.1	108.9	72.7	62	82.1	77.7	6.4	119.6	121.5	103.3	162	190.7	93.1	108.9	72.7	62	82.1	77.7	6.4	119.6	121.5	103.3	162	190.7	4.18259e+06	2.23693e+06	357767	1.82551e+06	1.70552e+06		2.47002e+06
FALSE	High	Master Protein	Q15006	ER membrane protein complex subunit 2 OS=Homo sapiens OX=9606 GN=EMC2 PE=1 SV=1	1.209	0.956993	26.05	3.395	0.463	1.252	1.167	1.421	0.996	112.8	87.2	19.92	32.37	2	93.3	86.5	106	113.7	132.3	144.8	42.6	87.4	82.6	115	75.8	120	93.3	86.5	106	113.7	132.3	144.8	42.6	87.4	82.6	115	75.8	120	3.28556e+06	3.25854e+06	655747	2.94069e+06	3.17485e+06	3758.72	1.80348e+06
FALSE	High	Master Protein	P48444	Coatomer subunit delta OS=Homo sapiens OX=9606 GN=ARCN1 PE=1 SV=1	0.867	0.956993	5.32	7.105	0.89	0.854	0.798	0.829	0.88	91.7	108.3	15.7	44.41	4	107.7	97.1	106.3	66.7	101.9	99.5	15.5	122.1	145.7	96.1	125.5	115.8	107.7	97.1	106.3	66.7	101.9	99.5	15.5	122.1	145.7	96.1	125.5	115.8	3.22979e+06	2.83323e+06	310755	1.96192e+06	1.89087e+06		2.18419e+06
FALSE	High	Master Protein	O43172	U4/U6 small nuclear ribonucleoprotein Prp4 OS=Homo sapiens OX=9606 GN=PRPF4 PE=1 SV=2	0.898	0.969754	39.88	12.761	0.66	0.899	0.653	1.093	0.896	89.8	110.2	20.94	47.52	3	102.1	89.4	75	88.4	134.3	112.1	7.9	124.9	92.8	110.2	132.5	130.4	102.1	89.4	75	88.4	134.3	112.1	7.9	124.9	92.8	110.2	132.5	130.4	3.24851e+06	2152019	482594	2.70177e+06	2.23874e+06		2.44033e+06
FALSE	High	Master Protein	Q14318	Peptidyl-prolyl cis-trans isomerase FKBP8 OS=Homo sapiens OX=9606 GN=FKBP8 PE=1 SV=2	0.733	0.829105	31.59	6.294	0.457	0.761	0.686	0.707	1.14	90.1	109.9	16.26	56.77	4	81.6	98.2	88.2	68	108	102.5	13.2	201.6	129.3	122.7	105	81.8	81.6	98.2	88.2	68	108	102.5	13.2	201.6	129.3	122.7	105	81.8	4.3943e+06	3.12589e+06	457077	2.79728e+06	2.61892e+06		4.85036e+06
FALSE	High	Master Protein	O95817	BAG family molecular chaperone regulator 3 OS=Homo sapiens OX=9606 GN=BAG3 PE=1 SV=3	1.806	0.531937	66.31	16.355	1.271	1.302	0.89	2.506	7.415	125.8	74.2	14.74	55.38	2	133.2	140.7	134	91.4	140.2	121.8	7.4	118.8	100.6	95.5	65.1	51.4	133.2	140.7	134	91.4	140.2	121.8	7.4	118.8	100.6	95.5	65.1	51.4	3.79529e+06	2.89594e+06	369987	2.18881e+06	1.87577e+06		1.72268e+06
FALSE	High	Master Protein	Q9P035	Very-long-chain (3R)-3-hydroxyacyl-CoA dehydratase 3 OS=Homo sapiens OX=9606 GN=HACD3 PE=1 SV=2	1.13	0.984496	19.93	7.119	0.836	1.064	1.318	1.014	1.201	100.5	99.5	11.47	44.16	2	95.8	98	102.2	113.2	117.2	127.9	9.5	108.8	99.9	104.3	111.5	111.7	95.8	98	102.2	113.2	117.2	127.9	9.5	108.8	99.9	104.3	111.5	111.7	3.67729e+06	3.07254e+06	637823	2.54522e+06	2.74155e+06		2.19496e+06
FALSE	High	Master Protein	Q15370	Elongin-B OS=Homo sapiens OX=9606 GN=ELOB PE=1 SV=1	0.415	0.0634415	114.71	3.643	0.215	0.283	0.158	0.608	1.226	77.2	122.8	22.77	51.08	2	75.2	81.3	76.7	64	107.9	113.4	3.9	168.3	107.4	133.8	150.1	117.8	75.2	81.3	76.7	64	107.9	113.4	3.9	168.3	107.4	133.8	150.1	117.8	3.78262e+06	2.9099e+06	452550	3.01766e+06	3.13068e+06		4372158
FALSE	High	Master Protein	P30085	UMP-CMP kinase OS=Homo sapiens OX=9606 GN=CMPK1 PE=1 SV=3	1.17	0.978167	17.29	6.33	1.083	0.993	1.527	1.263	1.073	99.2	100.8	15.99	45.05	4	95	82.8	100.4	105.3	126	124.4	14.5	116.8	87.8	138	104.1	104.8	95	82.8	100.4	105.3	126	124.4	14.5	116.8	87.8	138	104.1	104.8	3.14794e+06	3.05535e+06	601095	2.77125e+06	2.70048e+06		2.38564e+06
FALSE	High	Master Protein	Q9NQ55	Suppressor of SWI4 1 homolog OS=Homo sapiens OX=9606 GN=PPAN PE=2 SV=1	1.492	0.847233	28.91	16.7	1.184	1.217	2.442	1.624	1.37	121.1	78.9	19	50.49	3	155.7	125.4	144.1	87.2	117.5	120.2	9.5	101	117.9	60.9	73	87.7	155.7	125.4	144.1	87.2	117.5	120.2	9.5	101	117.9	60.9	73	87.7	2.91951e+06	2.68761e+06	304725	1.58412e+06	1.59816e+06		1264331
FALSE	High	Master Protein	P14868	Aspartate--tRNA ligase, cytoplasmic OS=Homo sapiens OX=9606 GN=DARS1 PE=1 SV=2	0.683	0.708449	13.53	0.466	0.746	1.472	0.622	0.671	0.694	94.8	105.2	10.71	46.74	5	78	81.9	99	74.1	89.5	90	222.1	90.8	79.7	87.8	107.6	99.5	78	81.9	99	74.1	89.5	90	222.1	90.8	79.7	87.8	107.6	99.5	3.82569e+06	3.86575e+06	514585	2.57124e+06	2.55054e+06	25028.3	2.42142e+06
FALSE	High	Master Protein	Q92928	Putative Ras-related protein Rab-1C OS=Homo sapiens OX=9606 GN=RAB1C PE=5 SV=2	0.868	0.956993	48.09	3.841	1.951	0.794	0.882	0.308	0.854	109.8	90.2	28.67	34.78	2	118.9	151.1	99.9	67.2	79.4	105.6	56.2	80.4	124.5	81.5	147.8	87.4	118.9	151.1	99.9	67.2	79.4	105.6	56.2	80.4	124.5	81.5	147.8	87.4	4.61658e+06	2443922	308371	1.2829e+06	1.74474e+06	3748.25	1.32006e+06
FALSE	High	Master Protein	O43169	Cytochrome b5 type B OS=Homo sapiens OX=9606 GN=CYB5B PE=1 SV=3	1.331	0.919487	11.98	1.477	1.319	1.4	1.343	0.996	0.754	106	94	13.62	87.68	2	88.6	83	90.5	110	75.4	81.2	310.4	71.4	58.3	58.7	81	91.4	88.6	83	90.5	110	75.4	81.2	310.4	71.4	58.3	58.7	81	91.4	3.41085e+06	2.97834e+06	678443	1.79348e+06	1.90441e+06	29647.1	1.57753e+06
FALSE	High	Master Protein	Q00796	Sorbitol dehydrogenase OS=Homo sapiens OX=9606 GN=SORD PE=1 SV=4	1.461	0.873604	11.44	5.668	1.289	1.417	1.507	1.792	1.409	121	79	21.2	37.96	4	175.8	117.7	135.9	100.6	127.8	106.8	20.7	82.8	101.9	69.7	83	77.3	175.8	117.7	135.9	100.6	127.8	106.8	20.7	82.8	101.9	69.7	83	77.3	2.44067e+06	2.25682e+06	313299	1.5332e+06	1.26431e+06		922647
FALSE	High	Master Protein	O60832	H/ACA ribonucleoprotein complex subunit DKC1 OS=Homo sapiens OX=9606 GN=DKC1 PE=1 SV=3	1.164	0.983525	26.38	8.954	1.242	0.966	0.823	1.091	1.38	108.8	91.2	27.05	42.63	3	150.5	117.6	100.2	61.6	118.1	135.2	17.5	90.2	108	76	108.6	116.6	150.5	117.6	100.2	61.6	118.1	135.2	17.5	90.2	108	76	108.6	116.6	2.64425e+06	1.84739e+06	210961	1.65758e+06	1.87155e+06		1.1758e+06
FALSE	High	Master Protein	Q02218	2-oxoglutarate dehydrogenase, mitochondrial OS=Homo sapiens OX=9606 GN=OGDH PE=1 SV=3	0.835	0.928686	30.96	2.664	0.787	0.704	1.088	0.886	0.517	98.7	101.3	12.2	40.91	7	101.6	115.4	107.2	115.6	92.2	84.6	25.4	106.4	137.6	82.4	107.8	123.8	101.6	115.4	107.2	115.6	92.2	84.6	25.4	106.4	137.6	82.4	107.8	123.8	4.30888e+06	2986895	628542	2.03664e+06	1.73664e+06		2.18344e+06
FALSE	High	Master Protein	Q14011	Cold-inducible RNA-binding protein OS=Homo sapiens OX=9606 GN=CIRBP PE=1 SV=1	0.897	0.956993	53.27	6.685	0.939	0.856	1.371	0.643	0.653	92.3	107.7	9.61	138.09	3	65.8	50.7	55.9	62.5	54.3	57	543.1	67.6	63.7	46.4	68.9	64.1	65.8	50.7	55.9	62.5	54.3	57	543.1	67.6	63.7	46.4	68.9	64.1	2.82949e+06	2.50107e+06	524339	1.75539e+06	1.81722e+06	70808.7	2.03109e+06
FALSE	High	Master Protein	O95865	N(G),N(G)-dimethylarginine dimethylaminohydrolase 2 OS=Homo sapiens OX=9606 GN=DDAH2 PE=1 SV=1	1.019	0.99944	30.77	2.367	1.104	0.82	0.564	0.94	1.243	92.8	107.2	21.01	16.08	5	61.6	96.4	83.5	86.1	106.8	116.2	104.6	130.9	94.1	126.6	106	87.1	61.6	96.4	83.5	86.1	106.8	116.2	104.6	130.9	94.1	126.6	106	87.1	5.91746e+06	3.99182e+06	765586	3.79691e+06	4.07597e+06	14243.7	4.3199e+06
FALSE	High	Master Protein	O43681	ATPase GET3 OS=Homo sapiens OX=9606 GN=GET3 PE=1 SV=2	0.89	0.956993	21.63	4.569	0.863	0.941	0.719	0.615	0.919	90.6	109.4	12.05	25.58	4	92.4	91	92.7	109.1	78.2	107	54.3	109.1	125.6	114.5	126.6	99.6	92.4	91	92.7	109.1	78.2	107	54.3	109.1	125.6	114.5	126.6	99.6	3.6566e+06	3.08387e+06	662502	1.80846e+06	2.53322e+06	4819.47	2.3861e+06
FALSE	High	Master Protein	Q5JTH9	RRP12-like protein OS=Homo sapiens OX=9606 GN=RRP12 PE=1 SV=2	1.473	0.852271	50.91	6.089	2.804	1.27	1.707	0.896	1.038	122.3	77.7	13.18	28.02	4	136.6	138.7	128.1	114.6	97.4	112.3	77.2	53.3	103.2	56.6	76.8	105.1	136.6	138.7	128.1	114.6	97.4	112.3	77.2	53.3	103.2	56.6	76.8	105.1	3.82325e+06	2.82762e+06	474313	1.55432e+06	1.7681e+06	4235.85	729964
FALSE	High	Master Protein	P61163	Alpha-centractin OS=Homo sapiens OX=9606 GN=ACTR1A PE=1 SV=1	1.215	0.956993	60.39	6.896	1.418	1.041	1.662	0.672	0.648	100.2	99.8	20.43	22.3	5	108.5	102.9	108.3	130.1	82.5	72.4	114.6	77.7	105.2	67.5	125.1	105.2	108.5	102.9	108.3	130.1	82.5	72.4	114.6	77.7	105.2	67.5	125.1	105.2	3.57892e+06	3.0158e+06	668734	1.61563e+06	1.4143e+06	8567.02	1.45356e+06
FALSE	High	Master Protein	Q5T4S7	E3 ubiquitin-protein ligase UBR4 OS=Homo sapiens OX=9606 GN=UBR4 PE=1 SV=1	1.3	0.923721	31.97	4.925	1.147	0.998	1.475	1.819	1.042	111.7	88.3	12.11	39.29	9	98	108.1	125.8	109.7	137.5	116.4	124.6	109.1	98.9	42.5	80.5	48.9	98	108.1	125.8	109.7	137.5	116.4	124.6	109.1	98.9	42.5	80.5	48.9	4.28861e+06	3.91519e+06	605528	3.06911e+06	2.42533e+06	10296.3	2.27097e+06
FALSE	High	Master Protein	O43852	Calumenin OS=Homo sapiens OX=9606 GN=CALU PE=1 SV=2	0.341	0.00301069	28.58	2.363	0.17	0.485	0.333	0.313	0.35	52.3	147.7	12.54	39.48	5	38.5	45.1	50.8	52.5	48.9	55.7	264.2	130.8	100.8	105.1	156.3	151.2	38.5	45.1	50.8	52.5	48.9	55.7	264.2	130.8	100.8	105.1	156.3	151.2	4.48218e+06	4.08477e+06	767451	2.83127e+06	3.15559e+06	60830.5	7.06463e+06
FALSE	High	Master Protein	Q9BRP1	Programmed cell death protein 2-like OS=Homo sapiens OX=9606 GN=PDCD2L PE=1 SV=1	1.425	0.827774	45.54	15.239	1.051	1.55	0.923	1.31	2.103	107.7	92.3	18.04	50.17	3	100.6	104.6	125	97.3	117.3	153.5	7	119.7	82.5	111.9	109.4	71.1	100.6	104.6	125	97.3	117.3	153.5	7	119.7	82.5	111.9	109.4	71.1	3.93389e+06	3.76498e+06	549610	2.55344e+06	3.29699e+06		2.41917e+06
FALSE	High	Master Protein	O75832	26S proteasome non-ATPase regulatory subunit 10 OS=Homo sapiens OX=9606 GN=PSMD10 PE=1 SV=1	1.434	0.827774	35.09	11.427	0.85	1.343	0.99	1.531	1.669	99.3	100.7	26.37	48.27	2	78.6	96.6	102.1	99.5	142.2	155.2	6.9	122.9	78.4	113.2	105.3	99.1	78.6	96.6	102.1	99.5	142.2	155.2	6.9	122.9	78.4	113.2	105.3	99.1	4.65486e+06	3.9417e+06	720357	3.96846e+06	4.2736e+06		3.1843e+06
FALSE	High	Master Protein	P35244	Replication protein A 14 kDa subunit OS=Homo sapiens OX=9606 GN=RPA3 PE=1 SV=1	1.011	0.995861	37.95	11	1.23	0.831	1.309	0.82	0.625	106.8	93.2	40.8	21.33	3	125.8	120.6	111.2	135.2	83.3	25	64.7	93.5	125.7	92.6	109.2	113.2	125.8	120.6	111.2	135.2	83.3	25	64.7	93.5	125.7	92.6	109.2	113.2	3.63938e+06	2.6869e+06	612716	1.43023e+06	422728	4031.54	1.51631e+06
FALSE	High	Master Protein	Q9Y678	Coatomer subunit gamma-1 OS=Homo sapiens OX=9606 GN=COPG1 PE=1 SV=1	1.118	0.989901	24.25	14.437	1.218	0.704	1.384	1.02	1.027	109.3	90.7	3.47	50.75	3	118.5	108.9	111.2	117.1	110.3	111.2	8.5	86.9	145.4	88.1	97.5	96.6	118.5	108.9	111.2	117.1	110.3	111.2	8.5	86.9	145.4	88.1	97.5	96.6	3.51425e+06	2.87477e+06	567307	2.06172e+06	2.05076e+06		1.50732e+06
FALSE	High	Master Protein	Q8WU90	Zinc finger CCCH domain-containing protein 15 OS=Homo sapiens OX=9606 GN=ZC3H15 PE=1 SV=1	1.321	0.919487	28.85	12.34	0.827	1.219	1.45	0.936	1.432	108.5	91.5	11.04	49.77	3	117.9	111.3	96.2	110.5	116.7	135.1	8.6	137.2	94.7	77	97.4	97.5	117.9	111.3	96.2	110.5	116.7	135.1	8.6	137.2	94.7	77	97.4	97.5	3.80321e+06	2.54092e+06	566876	2.30741e+06	2.63598e+06		2.52038e+06
FALSE	High	Master Protein	A6NHR9	Structural maintenance of chromosomes flexible hinge domain-containing protein 1 OS=Homo sapiens OX=9606 GN=SMCHD1 PE=1 SV=2	0.844	0.94208	16.11	10.14	0.892	0.798	0.902	0.698	0.732	92.8	107.2	12.6	42.42	6	99.7	100.1	116.1	87.5	102	80.8	16.6	112.9	137.7	105.4	123.5	117.8	99.7	100.1	116.1	87.5	102	80.8	16.6	112.9	137.7	105.4	123.5	117.8	3.85233e+06	3.58003e+06	484475	2.27204e+06	1.74828e+06		2.33775e+06
FALSE	High	Master Protein	P58546	Myotrophin OS=Homo sapiens OX=9606 GN=MTPN PE=1 SV=2	0.745	0.834699	9.71	11.334	0.777	0.756	0.406	0.684	0.734	73.3	126.7	17.5	46.99	4	78.5	87.2	80.5	54.6	90.4	67.2	8.6	164.1	138.6	131	136.4	162.9	78.5	87.2	80.5	54.6	90.4	67.2	8.6	164.1	138.6	131	136.4	162.9	4.26895e+06	3.15781e+06	384547	2.45035e+06	1.80516e+06		4.3195e+06
FALSE	High	Master Protein	Q6Y7W6	GRB10-interacting GYF protein 2 OS=Homo sapiens OX=9606 GN=GIGYF2 PE=1 SV=1	1.093	0.989901	21.93	6.349	1.256	0.95	1.261	0.944	0.933	102.5	97.5	17.13	39.45	4	106.4	118.4	105.3	146.5	102.5	91.1	18	108.5	101.9	99.5	107.4	94.6	106.4	118.4	105.3	146.5	102.5	91.1	18	108.5	101.9	99.5	107.4	94.6	4.28188e+06	3.04993e+06	795378	2.1464e+06	1.88177e+06		2.10992e+06
FALSE	High	Master Protein	Q14839	Chromodomain-helicase-DNA-binding protein 4 OS=Homo sapiens OX=9606 GN=CHD4 PE=1 SV=2	0.988	0.993292	22.86	22.912	0.608	1.03	0.82	1.101	0.949	97	103	22.05	55.53	2	96.6	96.1	72.3	104.6	135.4	129.1	4.3	151.1	67.9	128.2	97	117.3	96.6	96.1	72.3	104.6	135.4	129.1	4.3	151.1	67.9	128.2	97	117.3	3.82865e+06	2.30931e+06	626189	3.12267e+06	2.93779e+06		3.23852e+06
FALSE	High	Master Protein	P28331	NADH-ubiquinone oxidoreductase 75 kDa subunit, mitochondrial OS=Homo sapiens OX=9606 GN=NDUFS1 PE=1 SV=3	0.936	0.983525	27.68	4.941	0.881	0.994	0.741	1.212	0.817	98.9	101.1	13.14	41.65	6	104.7	102.4	105.7	81	115.4	121.1	18	103.5	111.7	92.9	115	128.7	104.7	102.4	105.7	81	115.4	121.1	18	103.5	111.7	92.9	115	128.7	3.76539e+06	3.11331e+06	447037	2.45737e+06	2.54279e+06		2.04603e+06
FALSE	High	Master Protein	O95571	Persulfide dioxygenase ETHE1, mitochondrial OS=Homo sapiens OX=9606 GN=ETHE1 PE=1 SV=2	1.222	0.956993	21.05	11.749	1.195	1.249	0.906	1.453	1.106	103.4	96.6	11.37	46.96	2	112.1	125.5	130	94.9	105.3	113.5	9.5	103	110.3	115.2	72.9	107.8	112.1	125.5	130	94.9	105.3	113.5	9.5	103	110.3	115.2	72.9	107.8	4.32027e+06	3.58548e+06	490471	2.09826e+06	2.23251e+06		1.90705e+06
FALSE	High	Master Protein	Q16576	Histone-binding protein RBBP7 OS=Homo sapiens OX=9606 GN=RBBP7 PE=1 SV=1	0.906	0.970276	43.48	8.8	0.987	0.678	1.717	0.725	0.832	104.2	95.8	11.59	50.61	3	120.4	117.8	111.1	116.9	97	89.6	7	110	100	75.2	138.2	116.8	120.4	117.8	111.1	116.9	97	89.6	7	110	100	75.2	138.2	116.8	3.79926e+06	2.87016e+06	555240	1.81174e+06	1.54179e+06		1.86215e+06
FALSE	High	Master Protein	Q9UKK9	ADP-sugar pyrophosphatase OS=Homo sapiens OX=9606 GN=NUDT5 PE=1 SV=1	1.29	0.924758	21.62	8.863	1.666	1.017	1.186	1.353	1.23	117.4	82.6	17.12	48.19	3	125.6	125.2	132.8	77.4	124.7	120.3	10.9	76.8	99.5	87.1	88.7	131.1	125.6	125.2	132.8	77.4	124.7	120.3	10.9	76.8	99.5	87.1	88.7	131.1	3.88582e+06	3.27311e+06	340372	2.23944e+06	2.13248e+06		1.17978e+06
FALSE	High	Master Protein	Q9BTT0	Acidic leucine-rich nuclear phosphoprotein 32 family member E OS=Homo sapiens OX=9606 GN=ANP32E PE=1 SV=1	0.717	0.786393	19.81	3.708	0.704	0.513	0.876	0.66	0.73	75.2	124.8	7.15	18.87	5	72.9	74.4	79.4	86.1	75.9	70.9	152.3	119.6	140.4	86	130.2	112	72.9	74.4	79.4	86.1	75.9	70.9	152.3	119.6	140.4	86	130.2	112	3.97874e+06	3.40199e+06	691745	2.35151e+06	2.16673e+06	18344.3	3.44163e+06
FALSE	High	Master Protein	Q9NTZ6	RNA-binding protein 12 OS=Homo sapiens OX=9606 GN=RBM12 PE=1 SV=1	0.919	0.980192	29.76	9.79	0.709	1.001	0.83	0.843	1.303	99	101	3.62	43.84	3	104	105.1	105.8	99	100	109	13	125	125.2	100.1	112.4	101.3	104	105.1	105.8	99	100	109	13	125	125.2	100.1	112.4	101.3	3.95358e+06	3.18823e+06	558964	2.17807e+06	2.34217e+06		2.52836e+06
FALSE	High	Master Protein	P14678	Small nuclear ribonucleoprotein-associated proteins B and B' OS=Homo sapiens OX=9606 GN=SNRPB PE=1 SV=2	0.98	0.989901	10.09	36.623	0.996	1.022	0.872	0.895	0.964	102.2	97.8	10.88	48.72	2	120.5	109	100.9	87.7	115.7	110.4	3.3	109.4	98.7	100.6	129.3	114.4	120.5	109	100.9	87.7	115.7	110.4	3.3	109.4	98.7	100.6	129.3	114.4	3.55559e+06	2.6362e+06	429599	2.18511e+06	2056079		1919360
FALSE	High	Master Protein	P21589	5'-nucleotidase OS=Homo sapiens OX=9606 GN=NT5E PE=1 SV=1	0.97	0.990748	29.66	2.102	0.797	0.789	0.942	0.999	1.187	101.6	98.4	17.09	41.35	5	82.2	98.2	124.4	98.4	119.5	129.7	15.7	101.6	113.8	94.9	113.2	108.5	82.2	98.2	124.4	98.4	119.5	129.7	15.7	101.6	113.8	94.9	113.2	108.5	4.92887e+06	5.00311e+06	719254	3.47113e+06	3.71885e+06		2.74305e+06
FALSE	High	Master Protein	Q9H307	Pinin OS=Homo sapiens OX=9606 GN=PNN PE=1 SV=5	1.231	0.956993	12.98	22.126	1.271	1.181	1.397	1.192	0.874	110.9	89.1	21.87	47.52	3	165.4	125.1	123.4	104.6	96.2	97.9	7.3	104.7	100.8	78.4	82.7	113.4	165.4	125.1	123.4	104.6	96.2	97.9	7.3	104.7	100.8	78.4	82.7	113.4	2.98337e+06	2.35693e+06	374843	1.32892e+06	1.3345e+06		1343481
FALSE	High	Master Protein	Q9UMX0	Ubiquilin-1 OS=Homo sapiens OX=9606 GN=UBQLN1 PE=1 SV=2	1.372	0.903738	31.41	24.947	1.774	1.319	1.427	1.157	1.005	117.1	82.9	12.33	46.52	2	145.7	137.8	126.1	111	111.1	111.3	5.8	83.3	97	83.6	84	103.1	145.7	137.8	126.1	111	111.1	111.3	5.8	83.3	97	83.6	84	103.1	3734021	2.73705e+06	451392	1.7424e+06	1.72229e+06		1.21381e+06
FALSE	High	Master Protein	Q9UL25	Ras-related protein Rab-21 OS=Homo sapiens OX=9606 GN=RAB21 PE=1 SV=3	0.812	0.91903	10.71	10.156	0.845	0.852	0.74	0.779	0.7	87	113	5.85	48.25	4	92.5	89.9	102.9	96	104.3	96.2	7.7	128.6	90.1	121.3	139.1	131.6	92.5	89.9	102.9	96	104.3	96.2	7.7	128.6	90.1	121.3	139.1	131.6	3.83921e+06	3.52016e+06	615778	2.57999e+06	2.3472e+06		2.95407e+06
FALSE	High	Master Protein	P11766	Alcohol dehydrogenase class-3 OS=Homo sapiens OX=9606 GN=ADH5 PE=1 SV=4	0.564	0.460429	45.27	5.26	0.617	0.621	0.516	0.372	0.348	69.8	130.2	17.93	33.49	6	83	78.6	95.4	66.4	56.9	71.2	41.7	126	154.1	136.9	142.6	147.2	83	78.6	95.4	66.4	56.9	71.2	41.7	126	154.1	136.9	142.6	147.2	3.757e+06	3.63671e+06	483201	1.4469e+06	2.00119e+06	3918.5	3.41084e+06
FALSE	High	Master Protein	O00233	26S proteasome non-ATPase regulatory subunit 9 OS=Homo sapiens OX=9606 GN=PSMD9 PE=1 SV=3	0.887	0.956993	13.73	16.031	0.953	0.788	0.805	0.967	0.825	93.7	106.3	8.1	50.17	2	92.6	103.4	95.7	105.6	113	93	6.1	127.8	132.2	141.6	89.6	99.6	92.6	103.4	95.7	105.6	113	93	6.1	127.8	132.2	141.6	89.6	99.6	4.54202e+06	3.36691e+06	696450	2.87306e+06	2.33307e+06		3.01785e+06
FALSE	High	Master Protein	P26006	Integrin alpha-3 OS=Homo sapiens OX=9606 GN=ITGA3 PE=1 SV=5	0.885	0.956993	8.2	14.387	0.91	0.957	0.861	0.749	0.855	94.6	105.4	15.9	49.07	3	98.6	82.9	89.9	108.2	115.5	127.2	5.3	109	86.5	130.4	125.2	121.4	98.6	82.9	89.9	108.2	115.5	127.2	5.3	109	86.5	130.4	125.2	121.4	3.42864e+06	2.97974e+06	671801	2.76547e+06	3.00543e+06		2.42385e+06
FALSE	High	Master Protein	Q01581	Hydroxymethylglutaryl-CoA synthase, cytoplasmic OS=Homo sapiens OX=9606 GN=HMGCS1 PE=1 SV=2	1.615	0.740621	54.37	13.828	6.215	1.715	0.672	1.374	1.521	130.9	69.1	36.18	48.83	2	198.1	155.5	125.2	61.6	166	102.5	14.3	43.9	75.2	79.6	106	72.1	198.1	155.5	125.2	61.6	166	102.5	14.3	43.9	75.2	79.6	106	72.1	3.22179e+06	2.07818e+06	191675	1.99135e+06	1.21328e+06		448213
FALSE	High	Master Protein	P54725	UV excision repair protein RAD23 homolog A OS=Homo sapiens OX=9606 GN=RAD23A PE=1 SV=1	0.651	0.6292	67.06	3.345	0.505	0.193	0.404	0.841	0.891	98.3	101.7	25.17	55.85	2	84.5	140.9	87.4	138.6	92.5	90	5.1	117.3	167	100.6	87.8	88.5	84.5	140.9	87.4	138.6	92.5	90	5.1	117.3	167	100.6	87.8	88.5	6749860	3.39828e+06	1.01027e+06	2.6342e+06	2.52918e+06		3.10506e+06
FALSE	High	Master Protein	O75380	NADH dehydrogenase [ubiquinone] iron-sulfur protein 6, mitochondrial OS=Homo sapiens OX=9606 GN=NDUFS6 PE=1 SV=1	0.904	0.97494	104.86	2.222	0.163	0.224	1.268	5.056	0.644	53.7	146.3	74.88	54.44	2	122.7	39.1	41.8	180.7	43	47.1	105.2	208.4	143.2	167.8	26.3	74.7	122.7	39.1	41.8	180.7	43	47.1	105.2	208.4	143.2	167.8	26.3	74.7	1.16444e+06	968635	911229	836684	902976	7816.59	3.76298e+06
FALSE	High	Master Protein	Q15424	Scaffold attachment factor B1 OS=Homo sapiens OX=9606 GN=SAFB PE=1 SV=4	1.184	0.97931	29.23	28.591	1.091	1.413	1.284	0.946	0.932	106.1	93.9	10.82	46.7	2	131.1	110.1	129.2	99.6	113.4	107.8	5.5	107.2	92.7	90.3	105.3	107.7	131.1	110.1	129.2	99.6	113.4	107.8	5.5	107.2	92.7	90.3	105.3	107.7	3.46256e+06	3255466	470536	2.06578e+06	1.93698e+06		1.81379e+06
FALSE	High	Master Protein	P62136	Serine/threonine-protein phosphatase PP1-alpha catalytic subunit OS=Homo sapiens OX=9606 GN=PPP1CA PE=1 SV=1	0.798	0.903738	17.02	12.268	0.862	0.832	0.678	0.691	0.766	96	104	19.98	51.73	5	114.8	95.6	97.6	60.1	100.7	110	9.4	108.7	106.1	89.1	162.7	145.2	114.8	95.6	97.6	60.1	100.7	110	9.4	108.7	106.1	89.1	162.7	145.2	3.4414e+06	2.81486e+06	325036	2.09903e+06	2.26142e+06		2.10356e+06
FALSE	High	Master Protein	Q13428	Treacle protein OS=Homo sapiens OX=9606 GN=TCOF1 PE=1 SV=3	1.147	0.980192	9.62	1.151	1.027	1.114	1.143	1.53	1.263	112.4	87.6	6.97	11.62	7	97.9	117.7	116.4	110.8	115.4	105.3	77.8	98	81	103.2	94.1	82.4	97.9	117.7	116.4	110.8	115.4	105.3	77.8	98	81	103.2	94.1	82.4	5.10298e+06	3.87177e+06	696868	2.78953e+06	2.55065e+06	6079.1	2.28339e+06
FALSE	High	Master Protein	O43684	Mitotic checkpoint protein BUB3 OS=Homo sapiens OX=9606 GN=BUB3 PE=1 SV=1	0.901	0.980192	26.26	16.921	0.705	0.976	0.662	0.912	0.889	95.4	104.6	27.99	51.18	4	89.5	77.6	99.9	66.6	129.2	136.3	6.2	109.7	97.8	96	140.1	151.1	89.5	77.6	99.9	66.6	129.2	136.3	6.2	109.7	97.8	96	140.1	151.1	3.58735e+06	3698992	462414	3.46041e+06	3.60165e+06		2.72919e+06
FALSE	High	Master Protein	P46779	60S ribosomal protein L28 OS=Homo sapiens OX=9606 GN=RPL28 PE=1 SV=3	1.291	0.919487	35.13	44.514	1.012	1.079	0.958	1.777	1.545	117.9	82.1	29.26	59.77	2	71	77.2	150.1	142.5	121.7	109.6	2.2	78.8	138.4	148.8	82	77.6	71	77.2	150.1	142.5	121.7	109.6	2.2	78.8	138.4	148.8	82	77.6	4.4994e+06	7.00838e+06	1.24686e+06	4.10617e+06	3.64949e+06		2470608
FALSE	High	Master Protein	P04439	HLA class I histocompatibility antigen, A alpha chain OS=Homo sapiens OX=9606 GN=HLA-A PE=1 SV=2	1.569	0.732461	39.41	11.67	1.23	1.074	2.264	1.344	1.832	110.4	89.6	3.87	12.82	3	113.1	114.1	107	115.2	104.5	109.7	102.7	99.9	89.6	91.2	80.8	72.3	113.1	114.1	107	115.2	104.5	109.7	102.7	99.9	89.6	91.2	80.8	72.3	4.19487e+06	3.14968e+06	635876	2.22296e+06	2.30322e+06	8313.68	1.97554e+06
FALSE	High	Master Protein	P53618	Coatomer subunit beta OS=Homo sapiens OX=9606 GN=COPB1 PE=1 SV=3	0.891	0.956993	30.11	13.503	1.336	0.955	0.677	0.831	0.816	98.7	101.3	12.84	47.11	2	112.9	123.5	113.4	95.4	95.6	89.2	7.2	103	115.1	134.9	110.3	99.7	112.9	123.5	113.4	95.4	95.6	89.2	7.2	103	115.1	134.9	110.3	99.7	4.56024e+06	3.35398e+06	528673	2.043e+06	1.88045e+06		2.04415e+06
FALSE	High	Master Protein	P30046	D-dopachrome decarboxylase OS=Homo sapiens OX=9606 GN=DDT PE=1 SV=3	0.946	0.984496	31.45	13.327	0.768	1.17	0.246	0.892	1.003	93.6	106.4	30.64	48.63	2	99.8	100.8	106.7	42	121.3	128.5	7.6	130.8	88.6	108.5	137.4	128	99.8	100.8	106.7	42	121.3	128.5	7.6	130.8	88.6	108.5	137.4	128	4.21857e+06	3.57823e+06	234754	2.93925e+06	3.07084e+06		2.94308e+06
FALSE	High	Master Protein	Q86VP6	Cullin-associated NEDD8-dissociated protein 1 OS=Homo sapiens OX=9606 GN=CAND1 PE=1 SV=2	0.786	0.894681	18.96	5.487	0.821	0.695	1.003	0.699	0.753	84.3	115.7	4.19	43.54	11	88.8	88.5	86.3	92.3	95.1	95.5	14.9	117.3	136.7	111.8	131.6	141.1	88.8	88.5	86.3	92.3	95.1	95.5	14.9	117.3	136.7	111.8	131.6	141.1	4.34165e+06	3.51083e+06	643605	2.79694e+06	2.77277e+06		3.13116e+06
FALSE	High	Master Protein	Q9ULC4	Malignant T-cell-amplified sequence 1 OS=Homo sapiens OX=9606 GN=MCTS1 PE=1 SV=1	0.71	0.752734	21.14	8.246	0.919	0.738	0.683	0.592	0.654	79.6	120.4	31.77	51.01	3	81	68.2	77.7	76.2	132.2	135	10.9	164.9	80.4	116.6	133.5	123.3	81	68.2	77.7	76.2	132.2	135	10.9	164.9	80.4	116.6	133.5	123.3	3.53424e+06	3.22581e+06	593073	3.96834e+06	3.99923e+06		4.59828e+06
FALSE	High	Master Protein	P28070	Proteasome subunit beta type-4 OS=Homo sapiens OX=9606 GN=PSMB4 PE=1 SV=4	0.577	0.502802	40.2	6.727	0.779	0.704	0.348	0.45	0.474	80.8	119.2	35.09	27.97	6	79.4	77.1	62.2	37	103.7	113	95.5	121.6	80.6	109.5	171.6	148.8	79.4	77.1	62.2	37	103.7	113	95.5	121.6	80.6	109.5	171.6	148.8	4.10667e+06	2.48784e+06	244642	3.19865e+06	3.38113e+06	10649.3	3.48286e+06
FALSE	High	Master Protein	O60716	Catenin delta-1 OS=Homo sapiens OX=9606 GN=CTNND1 PE=1 SV=1	0.729	0.79719	17.92	8.355	0.735	0.723	0.586	0.929	0.71	87.6	112.4	15.2	30.41	6	98.7	80.3	76.8	87.2	104.8	112.5	42.2	117.9	120.4	125.2	127.6	106.5	98.7	80.3	76.8	87.2	104.8	112.5	42.2	117.9	120.4	125.2	127.6	106.5	3.23199e+06	2.60979e+06	577511	2.68524e+06	2.83041e+06	3144.59	2.75912e+06
FALSE	High	Master Protein	P62995	Transformer-2 protein homolog beta OS=Homo sapiens OX=9606 GN=TRA2B PE=1 SV=1	1.089	0.993292	23.55	4.084	1.04	1.191	1.141	0.845	0.746	98.5	101.5	14.74	39.11	2	113.2	94.8	96.9	89.4	79.5	75.6	193.4	91.6	86	79.5	98.4	101.7	113.2	94.8	96.9	89.4	79.5	75.6	193.4	91.6	86	79.5	98.4	101.7	3.55443e+06	2.90971e+06	503097	1.72479e+06	1.61869e+06	16932.8	1.84602e+06
FALSE	High	Master Protein	O60763	General vesicular transport factor p115 OS=Homo sapiens OX=9606 GN=USO1 PE=1 SV=2	0.622	0.538623	41.64	28.932	0.304	1.017	0.656	0.53	0.589	72.6	127.4	13.02	52.86	3	74	72.7	78	82.7	100.4	91.5	3.5	140.8	89.3	140.8	161	165.4	74	72.7	78	82.7	100.4	91.5	3.5	140.8	89.3	140.8	161	165.4	4.24404e+06	3.49181e+06	696364	3.36459e+06	2.94468e+06		4.35034e+06
FALSE	High	Master Protein	Q96RS6	NudC domain-containing protein 1 OS=Homo sapiens OX=9606 GN=NUDCD1 PE=1 SV=2	1.318	0.919317	18.7	20.132	1.402	1.238	1.093	1.519	1.187	108.7	91.3	24.05	52	2	103.9	91.7	106.6	102.5	151	160.2	5.6	73.6	87	90	94.2	133.6	103.9	91.7	106.6	102.5	151	160.2	5.6	73.6	87	90	94.2	133.6	3.76518e+06	3.50457e+06	631975	3.587e+06	3.75647e+06		1.62501e+06
FALSE	High	Master Protein	Q96K17	Transcription factor BTF3 homolog 4 OS=Homo sapiens OX=9606 GN=BTF3L4 PE=1 SV=1	1.438	0.838305	37.79	1.903	1.382	1.495	1.792	0.776	1.059	115.6	84.4	23.54	28.08	2	104.3	118.4	118.5	146.1	74.8	86.7	141.9	81.4	79.7	71.3	96.2	80.7	104.3	118.4	118.5	146.1	74.8	86.7	141.9	81.4	79.7	71.3	96.2	80.7	4.85138e+06	3890670	899131	1.77538e+06	2.02885e+06	13187.2	1.79405e+06
FALSE	High	Master Protein	Q14669	E3 ubiquitin-protein ligase TRIP12 OS=Homo sapiens OX=9606 GN=TRIP12 PE=1 SV=1	1.151	0.983456	16.88	12.915	1.039	1.002	2.069	1.165	1.138	104.9	95.1	18.01	43.9	4	97.7	82.4	106.3	114.5	133.9	132.3	10.3	98.6	111.3	98.1	101.6	113.1	97.7	82.4	106.3	114.5	133.9	132.3	10.3	98.6	111.3	98.1	101.6	113.1	3.4794e+06	3.75194e+06	757195	3.41404e+06	3.32836e+06		2.3349e+06
FALSE	High	Master Protein	Q14195	Dihydropyrimidinase-related protein 3 OS=Homo sapiens OX=9606 GN=DPYSL3 PE=1 SV=1	2.005	0.341515	11.99	33.355	1.994	2.018	1.835	1.523	2.16	133.2	66.8	15.11	44.04	3	146.7	152.5	151.3	148.6	108.2	112	7.8	75.4	79.3	81.6	72.7	63.8	146.7	152.5	151.3	148.6	108.2	112	7.8	75.4	79.3	81.6	72.7	63.8	4.50684e+06	3.58235e+06	659268	1.8504e+06	1.89054e+06		1.19775e+06
FALSE	High	Master Protein	P27694	Replication protein A 70 kDa DNA-binding subunit OS=Homo sapiens OX=9606 GN=RPA1 PE=1 SV=2	0.819	0.923721	9.72	3.272	0.815	0.761	0.702	0.822	0.867	99.3	100.7	17.2	23.03	4	77.9	72.5	100.5	108.1	107.4	109.7	63.3	103	137.7	111	101	107.9	77.9	72.5	100.5	108.1	107.4	109.7	63.3	103	137.7	111	101	107.9	4.06227e+06	4509438	908800	3.48296e+06	3.50915e+06	7443.65	3.10081e+06
FALSE	High	Master Protein	O14980	Exportin-1 OS=Homo sapiens OX=9606 GN=XPO1 PE=1 SV=1	1.024	0.99944	40.77	2.519	1.229	0.854	1.273	0.709	0.632	88.6	111.4	10.12	28.04	6	89.7	97.3	87	101.7	79.8	79.6	107.8	74.3	144.7	77.7	114.4	145.9	89.7	97.3	87	101.7	79.8	79.6	107.8	74.3	144.7	77.7	114.4	145.9	4.73569e+06	3.39198e+06	713920	2.24953e+06	2.21408e+06	10679.2	1.94647e+06
FALSE	High	Master Protein	Q27J81	Inverted formin-2 OS=Homo sapiens OX=9606 GN=INF2 PE=1 SV=2	1.796	0.517385	11.37	9.694	1.793	1.593	2.18	1.799	1.724	124.4	75.6	9.27	41.87	6	127.5	120.9	131.3	122.5	151.9	143.7	14.7	81.6	87.4	56.3	75.6	86.5	127.5	120.9	131.3	122.5	151.9	143.7	14.7	81.6	87.4	56.3	75.6	86.5	4.15596e+06	3.61568e+06	628877	3.02211e+06	2.82076e+06		1.50827e+06
FALSE	High	Master Protein	P82912	28S ribosomal protein S11, mitochondrial OS=Homo sapiens OX=9606 GN=MRPS11 PE=1 SV=2	1.211	0.959341	23	18.441	1.031	1.407	1.194	0.984	1.229	111.2	88.8	8.52	48.21	2	133.2	107.3	113.4	118.8	117.6	106.1	7	122.3	82	99.8	107.4	85.2	133.2	107.3	113.4	118.8	117.6	106.1	7	122.3	82	99.8	107.4	85.2	3.53124e+06	2.98995e+06	587090	2.24142e+06	1.99471e+06		2.16399e+06
FALSE	High	Master Protein	Q9NQW6	Anillin OS=Homo sapiens OX=9606 GN=ANLN PE=1 SV=2	1.072	0.993292	9.7	6.614	1.04	1.174	0.631	1.034	1.106	100	100	14.53	50.63	8	93.8	97.5	105.4	83	117.6	122.9	10.2	100.2	96	162.3	102.5	108.5	93.8	97.5	105.4	83	117.6	122.9	10.2	100.2	96	162.3	102.5	108.5	4.74359e+06	3.85421e+06	534904	3.32252e+06	3.42442e+06		2.62874e+06
FALSE	High	Master Protein	O15143	Actin-related protein 2/3 complex subunit 1B OS=Homo sapiens OX=9606 GN=ARPC1B PE=1 SV=3	0.569	0.355621	31.36	9.351	0.442	0.575	0.563	0.446	0.666	70.2	129.8	15.47	51.68	3	80.2	75.9	75.7	60.2	80.1	98	5.4	156.9	134.6	99.8	178.9	154.3	80.2	75.9	75.7	60.2	80.1	98	5.4	156.9	134.6	99.8	178.9	154.3	4.18018e+06	3.34003e+06	470208	2.55379e+06	3.08072e+06		4.64642e+06
FALSE	High	Master Protein	Q13435	Splicing factor 3B subunit 2 OS=Homo sapiens OX=9606 GN=SF3B2 PE=1 SV=2	1.118	0.984496	18.85	9.695	1	0.952	1.316	1.072	1.167	103.6	96.4	13.3	45.02	5	110.2	121.6	105.9	84.8	119.9	96.1	13.5	133.7	96.7	92.6	120.6	104.5	110.2	121.6	105.9	84.8	119.9	96.1	13.5	133.7	96.7	92.6	120.6	104.5	4.87754e+06	3.27551e+06	510563	2.78329e+06	2.09022e+06		2.88232e+06
FALSE	High	Master Protein	Q01650	Large neutral amino acids transporter small subunit 1 OS=Homo sapiens OX=9606 GN=SLC7A5 PE=1 SV=2	0.933	0.983525	91.53	21.277	0.059	0.071	0.777	1.294	1.121	94.9	105.1	65.82	53.72	2	82.2	20.7	23.6	126.1	166.4	138	3.3	125.4	114.2	180.5	108.2	111.5	82.2	20.7	23.6	126.1	166.4	138	3.3	125.4	114.2	180.5	108.2	111.5	1.0867e+06	996475	1.01854e+06	5.18073e+06	4.24157e+06		3.62638e+06
FALSE	High	Master Protein	Q96TA1	Protein Niban 2 OS=Homo sapiens OX=9606 GN=NIBAN2 PE=1 SV=3	0.89	0.956993	7.59	9.748	0.897	0.875	1.344	0.82	0.883	96.3	103.7	6.89	43.89	6	99.9	111.7	101.3	106.3	90.6	103.1	12.2	122.6	128.2	107.2	112.8	104.3	99.9	111.7	101.3	106.3	90.6	103.1	12.2	122.6	128.2	107.2	112.8	104.3	4.94787e+06	3.59236e+06	706760	2.3241e+06	2.60817e+06		2.91962e+06
FALSE	High	Master Protein	Q96B26	Exosome complex component RRP43 OS=Homo sapiens OX=9606 GN=EXOSC8 PE=1 SV=1	1.209	0.956993	25.67	4.301	0.814	1.216	1.202	0.819	1.238	99.7	100.3	14.63	20.82	3	98.3	102.9	87	95.9	89.3	127.6	83.1	123.9	90.9	122.6	104.8	73.7	98.3	102.9	87	95.9	89.3	127.6	83.1	123.9	90.9	122.6	104.8	73.7	4.63962e+06	3.14443e+06	649228	2.33156e+06	3.28766e+06	7991.32	3.00393e+06
FALSE	High	Master Protein	P52701	DNA mismatch repair protein Msh6 OS=Homo sapiens OX=9606 GN=MSH6 PE=1 SV=2	1.064	0.993544	52.84	15.063	1.682	1.064	1.064	0.695	0.675	114	86	17.62	40.58	5	120.7	142.1	122.9	88.2	128.3	95.4	16.6	94.4	106.4	87.5	108.2	89.4	120.7	142.1	122.9	88.2	128.3	95.4	16.6	94.4	106.4	87.5	108.2	89.4	5.22034e+06	3.61502e+06	451034	2.72805e+06	2.00081e+06		1.83945e+06
FALSE	High	Master Protein	P29966	Myristoylated alanine-rich C-kinase substrate OS=Homo sapiens OX=9606 GN=MARCKS PE=1 SV=4	0.884	0.956993	32.36	15.694	0.393	0.877	1.51	0.891	0.865	87.9	112.1	37.76	54.38	4	66	47.5	88.7	95.7	137.8	132.7	6	137.3	100.7	79.1	155.5	153.1	66	47.5	88.7	95.7	137.8	132.7	6	137.3	100.7	79.1	155.5	153.1	3.12014e+06	4.81843e+06	975134	5.41062e+06	5.14089e+06		5.00813e+06
FALSE	High	Master Protein	P30520	Adenylosuccinate synthetase isozyme 2 OS=Homo sapiens OX=9606 GN=ADSS2 PE=1 SV=3	1.513	0.755934	28.9	35.859	1.538	1.488	2.105	1.132	1.304	118.8	81.2	12.29	49.64	2	131.7	139.3	146	127.9	101.5	119.9	3.7	87.7	98.4	62	89.7	92.4	131.7	139.3	146	127.9	101.5	119.9	3.7	87.7	98.4	62	89.7	92.4	4.80134e+06	4.03124e+06	662129	2.0262e+06	2.35961e+06		1.62461e+06
FALSE	High	Master Protein	Q9HDC9	Adipocyte plasma membrane-associated protein OS=Homo sapiens OX=9606 GN=APMAP PE=1 SV=2	0.786	0.887396	33.39	24.236	0.78	0.875	0.792	0.358	0.583	81.8	118.2	10.28	54.03	3	82	95.5	92.9	71.3	81.7	86.4	4.2	133.8	110.4	98.9	169.4	173.7	82	95.5	92.9	71.3	81.7	86.4	4.2	133.8	110.4	98.9	169.4	173.7	5.29192e+06	4.12159e+06	593395	2.61924e+06	2.73309e+06		3.98509e+06
FALSE	High	Master Protein	P46013	Proliferation marker protein Ki-67 OS=Homo sapiens OX=9606 GN=MKI67 PE=1 SV=2	1.762	0.528194	29.07	7.379	2.03	1.339	1.286	1.909	1.627	126.1	73.9	12.09	36.85	13	103.4	142.2	132.7	135.3	113.1	137.2	24.4	66.1	98	89.3	68.9	89.5	103.4	142.2	132.7	135.3	113.1	137.2	24.4	66.1	98	89.3	68.9	89.5	6.40578e+06	4.78726e+06	886855	2.96678e+06	3.59638e+06		1.44038e+06
FALSE	High	Master Protein	Q9Y314	Nitric oxide synthase-interacting protein OS=Homo sapiens OX=9606 GN=NOSIP PE=1 SV=1	1.381	0.887396	37.27	15.212	1.488	1.283	1.653	0.911	0.958	114.7	85.3	17.48	45.28	2	122.2	140.1	139.4	131.4	93.8	95.3	8.2	95.2	104.5	78.3	98.4	93.2	122.2	140.1	139.4	131.4	93.8	95.3	8.2	95.2	104.5	78.3	98.4	93.2	5.22251e+06	4.16016e+06	735425	2.02372e+06	2.02806e+06		1.90666e+06
FALSE	High	Master Protein	P83916	Chromobox protein homolog 1 OS=Homo sapiens OX=9606 GN=CBX1 PE=1 SV=1	1.439	0.827774	27.61	1.62	1.163	1.983	2.407	1.278	1.179	115.9	84.1	15.56	37	4	89.4	86.7	113.5	115.3	130.6	112	157.6	78.1	59.1	94.1	84.1	79.4	89.4	86.7	113.5	115.3	130.6	112	157.6	78.1	59.1	94.1	84.1	79.4	4.42035e+06	4.6328e+06	882838	3.85494e+06	3.25972e+06	18466.9	2.14072e+06
FALSE	High	Master Protein	P09012	U1 small nuclear ribonucleoprotein A OS=Homo sapiens OX=9606 GN=SNRPA PE=1 SV=3	0.969	0.989901	20.87	22.227	0.857	1.141	1.081	0.738	0.869	90.1	109.9	33.12	51.78	3	83	71.8	90.7	80.5	140.4	151.9	4	93.4	93.2	119.7	121.4	150	83	71.8	90.7	80.5	140.4	151.9	4	93.4	93.2	119.7	121.4	150	3.94522e+06	3.99169e+06	664868	4.46705e+06	4.77053e+06		2.75994e+06
FALSE	High	Master Protein	Q8TAQ2	SWI/SNF complex subunit SMARCC2 OS=Homo sapiens OX=9606 GN=SMARCC2 PE=1 SV=1	0.748	0.84386	15.23	11.582	0.851	0.69	0.616	0.714	0.784	88.4	111.6	21.08	43.76	4	132.8	106.9	97.2	86.6	72.7	90.3	12.3	126.9	125.7	111.2	110.2	127.2	132.8	106.9	97.2	86.6	72.7	90.3	12.3	126.9	125.7	111.2	110.2	127.2	3.68851e+06	2.68593e+06	448498	1.45095e+06	1.77857e+06		2.35424e+06
FALSE	High	Master Protein	Q96FW1	Ubiquitin thioesterase OTUB1 OS=Homo sapiens OX=9606 GN=OTUB1 PE=1 SV=2	0.895	0.962587	53.27	3.094	0.512	0.806	1.099	0.584	0.994	92.2	107.8	9.66	45.57	4	96.4	108.6	101.5	115	89.3	93.1	12.4	117.8	122.8	91	138.4	113.6	96.4	108.6	101.5	115	89.3	93.1	12.4	117.8	122.8	91	138.4	113.6	5.08152e+06	3.88205e+06	811224	2.43894e+06	2.51234e+06		3.05339e+06
FALSE	High	Master Protein	Q9HAV4	Exportin-5 OS=Homo sapiens OX=9606 GN=XPO5 PE=1 SV=1	1.127	0.984496	10.32	10.437	1.091	0.679	1.205	1.165	1.048	103.1	96.9	14.54	44.42	7	121.8	112.9	81.9	93.6	106.8	118.3	16.8	97.7	109.1	84.2	134.5	122.4	121.8	112.9	81.9	93.6	106.8	118.3	16.8	97.7	109.1	84.2	134.5	122.4	4.25838e+06	2.44691e+06	508553	2.33124e+06	2.54788e+06		1.98123e+06
FALSE	High	Master Protein	Q587J7	Putative ATP-dependent RNA helicase TDRD12 OS=Homo sapiens OX=9606 GN=TDRD12 PE=2 SV=2	1.345	0.91195	28.9	2.762	1.332	0.99	1.358	1.175	2.008	109.6	90.4	9.85	45.38	6	133.4	122.6	97.9	121.3	118.6	124.2	21	104.8	105.6	105.2	96.8	48.6	133.4	122.6	97.9	121.3	118.6	124.2	21	104.8	105.6	105.2	96.8	48.6	4.24884e+06	2.71678e+06	630835	2.37888e+06	2.45777e+06		1.95146e+06
FALSE	High	Master Protein	Q7L1Q6	Basic leucine zipper and W2 domain-containing protein 1 OS=Homo sapiens OX=9606 GN=BZW1 PE=1 SV=1	0.863	0.953659	20.35	1.541	0.884	0.933	0.557	0.719	0.843	99.5	100.5	8.73	14.33	4	97.8	101.1	106.9	83.2	103.2	105.6	81.8	105.6	114.2	84.6	115.3	100.7	97.8	101.1	106.9	83.2	103.2	105.6	81.8	105.6	114.2	84.6	115.3	100.7	4.78117e+06	4.05171e+06	573874	2.82528e+06	2.85223e+06	8176.35	2.68526e+06
FALSE	High	Master Protein	P55957	BH3-interacting domain death agonist OS=Homo sapiens OX=9606 GN=BID PE=1 SV=1	1.045	0.99944	24.93	13.255	1.192	0.6	1.185	0.841	0.922	107.2	92.8	8.75	44	3	123.2	99.3	111.1	114.7	123.5	104.2	12.7	85.8	117.3	92	112.2	104	123.2	99.3	111.1	114.7	123.5	104.2	12.7	85.8	117.3	92	112.2	104	3.73921e+06	3.35202e+06	648873	2.69176e+06	2.24068e+06		1.73769e+06
FALSE	High	Master Protein	P08240	Signal recognition particle receptor subunit alpha OS=Homo sapiens OX=9606 GN=SRPRA PE=1 SV=2	0.802	0.909644	14.76	6.169	0.759	0.733	0.848	0.896	0.543	89.8	110.2	15.04	48.18	4	113	105.2	83.1	81.1	111.5	87.9	9.4	136.6	113.3	90.8	123.2	145	113	105.2	83.1	81.1	111.5	87.9	9.4	136.6	113.3	90.8	123.2	145	4.3232e+06	2.61082e+06	469967	2.65288e+06	2.00356e+06		3.01783e+06
FALSE	High	Master Protein	P09661	U2 small nuclear ribonucleoprotein A' OS=Homo sapiens OX=9606 GN=SNRPA1 PE=1 SV=2	1.138	0.983525	10.45	0.926	1.096	1.023	1.183	1.181	1.319	103.4	96.6	5.2	112.86	4	73.4	75	68.5	75.2	79.8	77.9	412.8	73.6	67.8	56.5	72.8	66.7	73.4	75	68.5	75.2	79.8	77.9	412.8	73.6	67.8	56.5	72.8	66.7	4.75813e+06	3.48181e+06	716869	2.92972e+06	2.82445e+06	61196.8	2.51202e+06
FALSE	High	Master Protein	O60739	Eukaryotic translation initiation factor 1b OS=Homo sapiens OX=9606 GN=EIF1B PE=1 SV=2	1.08	0.990748	25.12	3.092	1.306	0.816	0.94	0.958	1.217	110.5	89.5	8.04	29.66	3	111	125.4	115.7	108.2	103.2	101	48.7	127.7	104.5	77.2	88.3	89.2	111	125.4	115.7	108.2	103.2	101	48.7	127.7	104.5	77.2	88.3	89.2	5.28948e+06	3911691	660899	2.52161e+06	2.43468e+06	3831.85	2.89675e+06
FALSE	High	Master Protein	O43143	Pre-mRNA-splicing factor ATP-dependent RNA helicase DHX15 OS=Homo sapiens OX=9606 GN=DHX15 PE=1 SV=2	0.9	0.969851	14.37	8.132	0.899	0.914	0.526	0.9	0.764	93.9	106.1	31.3	54.82	3	85.9	88.3	95.4	62.6	95.3	153.6	5.2	108.5	96.1	176.4	98.9	133.9	85.9	88.3	95.4	62.6	95.3	153.6	5.2	108.5	96.1	176.4	98.9	133.9	4.76741e+06	4.17512e+06	513689	3.01674e+06	4795651		3.19015e+06
FALSE	High	Master Protein	O43237	Cytoplasmic dynein 1 light intermediate chain 2 OS=Homo sapiens OX=9606 GN=DYNC1LI2 PE=1 SV=1	1.123	0.984496	21.82	4.663	1.278	1.148	1.1	0.948	0.94	103.4	96.6	14.18	43.41	7	86.5	112.9	108	88.4	119.5	120.2	17.1	100.5	105.8	90.9	112.8	137.5	86.5	112.9	108	88.4	119.5	120.2	17.1	100.5	105.8	90.9	112.8	137.5	6.17191e+06	4.4223e+06	687171	3.68636e+06	3.64622e+06		2.8526e+06
FALSE	High	Master Protein	Q99829	Copine-1 OS=Homo sapiens OX=9606 GN=CPNE1 PE=1 SV=1	1.425	0.887396	67.45	13.287	2.6	0.52	1.335	1.521	1.034	130.3	69.7	15.95	45.06	3	158.3	158.5	125.2	137.6	108.6	115.3	14.4	74.4	104.6	78.2	66.2	58.6	158.3	158.5	125.2	137.6	108.6	115.3	14.4	74.4	104.6	78.2	66.2	58.6	4.71688e+06	2.94569e+06	595983	1.86958e+06	1.84754e+06		1.18982e+06
FALSE	High	Master Protein	P38117	Electron transfer flavoprotein subunit beta OS=Homo sapiens OX=9606 GN=ETFB PE=1 SV=3	0.979	0.989901	12.78	18.102	0.793	0.935	1.026	1.105	0.925	101	99	5.03	50.04	2	108.1	112.5	108.4	106.5	100.3	98.4	6.5	145.1	116.6	100.8	86.9	109.9	108.1	112.5	108.4	106.5	100.3	98.4	6.5	145.1	116.6	100.8	86.9	109.9	4.90607e+06	3.78557e+06	697759	2.53191e+06	2.45204e+06		3403875
FALSE	High	Master Protein	Q13126	S-methyl-5'-thioadenosine phosphorylase OS=Homo sapiens OX=9606 GN=MTAP PE=1 SV=2	0.834	0.948604	58.95	13.481	1.433	0.665	1.046	0.605	0.501	84.7	115.3	12.66	48.58	3	91.4	117.8	94	90.8	90.5	82.9	8.8	122.9	147.3	90.1	125	138.6	91.4	117.8	94	90.8	90.5	82.9	8.8	122.9	147.3	90.1	125	138.6	6.08256e+06	3.88849e+06	680757	2.70417e+06	2.44518e+06		3.41078e+06
FALSE	High	Master Protein	Q96C90	Protein phosphatase 1 regulatory subunit 14B OS=Homo sapiens OX=9606 GN=PPP1R14B PE=1 SV=3	0.77	0.887396	77.75	16.853	2.528	0.937	0.633	0.569	0.235	112.4	87.6	17.78	50.63	2	122.6	119.4	135.6	122.2	91.6	84.4	6.6	114.5	135.5	98.9	89.6	79.1	122.6	119.4	135.6	122.2	91.6	84.4	6.6	114.5	135.5	98.9	89.6	79.1	4.59639e+06	4.18285e+06	692923	1.9482e+06	1.84638e+06		2.31265e+06
FALSE	High	Master Protein	P62879	Guanine nucleotide-binding protein G(I)/G(S)/G(T) subunit beta-2 OS=Homo sapiens OX=9606 GN=GNB2 PE=1 SV=3	0.942	0.983525	55.7	4.376	1.098	0.977	0.909	0.156	0.585	96.2	103.8	24.35	29.95	2	140.2	130.3	89.1	83.4	79.2	110.1	42.9	112.6	116.4	81.6	101.4	112.8	140.2	130.3	89.1	83.4	79.2	110.1	42.9	112.6	116.4	81.6	101.4	112.8	4.43216e+06	2.42537e+06	395746	1549870	2.13756e+06	3206.41	2.0595e+06
FALSE	High	Master Protein	O00170	AH receptor-interacting protein OS=Homo sapiens OX=9606 GN=AIP PE=1 SV=2	1.219	0.956993	48.27	11.477	0.783	0.86	1.307	1.137	1.678	104.3	95.7	20.16	57.86	3	102	100.6	85.2	111.6	141.5	140.7	3.6	131.7	122.6	124	78.2	58.3	102	100.6	85.2	111.6	141.5	140.7	3.6	131.7	122.6	124	78.2	58.3	4.70417e+06	3.12322e+06	783274	3.82879e+06	3.757e+06		3.31042e+06
FALSE	High	Master Protein	P19404	NADH dehydrogenase [ubiquinone] flavoprotein 2, mitochondrial OS=Homo sapiens OX=9606 GN=NDUFV2 PE=1 SV=2	0.94	0.983525	60.6	32.499	1.295	0.804	0.609	1.101	0.483	104.3	95.7	22.9	48.88	3	148.8	119.9	105.7	72	100.7	111	6	102.8	137.7	96.1	95.5	103.9	148.8	119.9	105.7	72	100.7	111	6	102.8	137.7	96.1	95.5	103.9	3.8487e+06	2.71677e+06	335285	1.87042e+06	1.94313e+06		1.77387e+06
FALSE	High	Master Protein	Q96KR1	Zinc finger RNA-binding protein OS=Homo sapiens OX=9606 GN=ZFR PE=1 SV=2	1.081	0.993292	31.37	11.505	1.138	1.279	0.646	1.027	0.822	102.2	97.8	12.14	47.11	4	112.3	88.4	111.8	92.2	121.7	107.7	10.7	99	89	111.2	116.2	139.6	112.3	88.4	111.8	92.2	121.7	107.7	10.7	99	89	111.2	116.2	139.6	3.7663e+06	3.81412e+06	581395	3.00205e+06	2.50579e+06		2.17543e+06
FALSE	High	Master Protein	Q8TEA8	D-aminoacyl-tRNA deacylase 1 OS=Homo sapiens OX=9606 GN=DTD1 PE=1 SV=2	0.93	0.980192	27.16	14.63	0.877	0.928	0.69	0.932	1.339	94.8	105.2	15.55	48.01	2	82.2	97.6	119.5	91.5	105.3	123.4	5.8	111.3	129	127.5	113.9	93	82.2	97.6	119.5	91.5	105.3	123.4	5.8	111.3	129	127.5	113.9	93	5.68351e+06	5.57551e+06	800224	3.55088e+06	4.10504e+06		3.48603e+06
FALSE	High	Master Protein	P49748	Very long-chain specific acyl-CoA dehydrogenase, mitochondrial OS=Homo sapiens OX=9606 GN=ACADVL PE=1 SV=1	0.695	0.726176	36.33	3.463	0.641	0.477	0.771	0.499	0.753	79.9	120.1	17.08	41.29	10	87.4	82.3	73.8	115.7	77.6	86.4	24	133.3	148.6	104	146.4	120.6	87.4	82.3	73.8	115.7	77.6	86.4	24	133.3	148.6	104	146.4	120.6	4.53886e+06	3.14555e+06	971847	2.3881e+06	2.77248e+06		4.16e+06
FALSE	High	Master Protein	Q9NSD9	Phenylalanine--tRNA ligase beta subunit OS=Homo sapiens OX=9606 GN=FARSB PE=1 SV=3	0.954	0.985931	35.92	5.818	1.391	0.815	0.968	0.94	0.697	103	97	12.52	43.81	5	116.3	131.9	109.6	102.7	104.2	91.7	11.4	98	102.2	118.7	99.1	114.3	116.3	131.9	109.6	102.7	104.2	91.7	11.4	98	102.2	118.7	99.1	114.3	5.45085e+06	3.58931e+06	637155	2.49279e+06	2.09272e+06		2.17083e+06
FALSE	High	Master Protein	E9PRG8	Uncharacterized protein C11orf98 OS=Homo sapiens OX=9606 GN=C11orf98 PE=4 SV=2	1.593	0.65456	5.29	44.758	1.62	1.567	1.63	1.516	1.302	122.3	77.7	3.76	48.72	2	124.5	126.8	128.1	127.3	124.3	137.4	3.5	78.6	83.5	77.4	82.9	105.6	124.5	126.8	128.1	127.3	124.3	137.4	3.5	78.6	83.5	77.4	82.9	105.6	4.89771e+06	3.96127e+06	738253	2.77934e+06	3.03059e+06		1.63216e+06
FALSE	High	Master Protein	P09234	U1 small nuclear ribonucleoprotein C OS=Homo sapiens OX=9606 GN=SNRPC PE=1 SV=1	1.107	0.989901	47.65	9.37	0.986	1.329	1.244	0.572	0.617	101.1	98.9	15.31	48.75	3	126.4	113.4	121.8	94.6	87.6	94.2	13.6	116.3	88.2	76.7	135.4	131.7	126.4	113.4	121.8	94.6	87.6	94.2	13.6	116.3	88.2	76.7	135.4	131.7	4.32506e+06	3.71777e+06	541612	1.93433e+06	2.05214e+06		2.38329e+06
FALSE	High	Master Protein	P56192	Methionine--tRNA ligase, cytoplasmic OS=Homo sapiens OX=9606 GN=MARS1 PE=1 SV=2	0.662	0.65456	16.26	5.3	0.586	0.705	0.622	0.533	0.727	84.2	115.8	5.04	45.55	7	95.8	82.7	88.2	86.9	91.8	87.8	14.2	129.4	113.2	109.3	149.7	150.9	95.8	82.7	88.2	86.9	91.8	87.8	14.2	129.4	113.2	109.3	149.7	150.9	3.92715e+06	3.46815e+06	618555	2.67842e+06	2.55425e+06		3.58482e+06
FALSE	High	Master Protein	Q9Y4E1	WASH complex subunit 2C OS=Homo sapiens OX=9606 GN=WASHC2C PE=1 SV=4	0.969	0.989901	13.79	3.002	0.934	0.723	0.917	1.114	1.005	102.4	97.6	14.08	45.93	6	102.1	134.5	98.4	94.7	106.1	96.5	16.4	99.7	136.7	90	91.5	133.5	102.1	134.5	98.4	94.7	106.1	96.5	16.4	99.7	136.7	90	91.5	133.5	6.21045e+06	3.63649e+06	618084	2.91291e+06	2.61207e+06		2.54075e+06
FALSE	High	Master Protein	Q969G3	SWI/SNF-related matrix-associated actin-dependent regulator of chromatin subfamily E member 1 OS=Homo sapiens OX=9606 GN=SMARCE1 PE=1 SV=2	1.33	0.91195	30.92	14.687	1.032	1.073	1.684	1.276	1.386	114.4	85.6	10.52	48.66	3	116.5	120.7	133.6	123.4	98	130.5	5.6	96.1	117.6	91.3	75.3	91.5	116.5	120.7	133.6	123.4	98	130.5	5.6	96.1	117.6	91.3	75.3	91.5	5.01963e+06	4.45094e+06	770522	2.35997e+06	3.10039e+06		2.04358e+06
FALSE	High	Master Protein	Q99615	DnaJ homolog subfamily C member 7 OS=Homo sapiens OX=9606 GN=DNAJC7 PE=1 SV=2	1.114	0.986605	25.79	7.055	1.087	1.266	0.726	1.141	0.878	95.3	104.7	22.04	47.51	5	100.1	105.9	108.4	55.3	105.9	115.1	9.3	112.4	126	146.3	94.9	120.5	100.1	105.9	108.4	55.3	105.9	115.1	9.3	112.4	126	146.3	94.9	120.5	5.15037e+06	4.2229e+06	388826	2.98107e+06	3.19757e+06		2.8642e+06
FALSE	High	Master Protein	Q13595	Transformer-2 protein homolog alpha OS=Homo sapiens OX=9606 GN=TRA2A PE=1 SV=1	1.561	0.740621	19.13	3.84	1.852	1.385	1.76	1.384	1.357	121.4	78.6	17.51	20.17	2	131.8	145.8	123.2	122.8	90.4	98.3	106	86.9	91.4	72.8	62.6	67.9	131.8	145.8	123.2	122.8	90.4	98.3	106	86.9	91.4	72.8	62.6	67.9	5.39937e+06	3.65274e+06	682682	1.93815e+06	2.07847e+06	8985.5	1.72899e+06
FALSE	High	Master Protein	P33240	Cleavage stimulation factor subunit 2 OS=Homo sapiens OX=9606 GN=CSTF2 PE=1 SV=1	1.358	0.89647	27.73	40.836	1.097	1.431	1.024	1.605	1.288	117.9	82.1	16.68	49.91	2	96.5	95.1	119.3	133.3	137.4	138.7	4.3	90.4	85.2	122.4	80.3	97.2	96.5	95.1	119.3	133.3	137.4	138.7	4.3	90.4	85.2	122.4	80.3	97.2	4.83562e+06	4861087	1.01829e+06	4.04485e+06	4.02868e+06		2.47372e+06
FALSE	High	Master Protein	Q52LJ0	Protein FAM98B OS=Homo sapiens OX=9606 GN=FAM98B PE=1 SV=2	1.956	0.446243	26.6	11.296	2.106	1.884	2.031	1.404	1.378	132.4	67.6	22.44	38.45	2	183	153.9	137.9	142.2	100.1	106.2	14.4	73.1	73.7	79.8	65.8	69.9	183	153.9	137.9	142.2	100.1	106.2	14.4	73.1	73.7	79.8	65.8	69.9	4.12931e+06	2.96245e+06	572772	1.55474e+06	1.62677e+06		1.0542e+06
FALSE	High	Master Protein	P68402	Platelet-activating factor acetylhydrolase IB subunit beta OS=Homo sapiens OX=9606 GN=PAFAH1B2 PE=1 SV=1	0.685	0.716562	69.3	19.441	1.434	0.819	0.336	0.572	0.485	92	108	17.78	51.78	2	109.5	108.1	108.6	85.9	78.6	73	3.9	114.8	170	111.4	109.2	127	109.5	108.1	108.6	85.9	78.6	73	3.9	114.8	170	111.4	109.2	127	4.8533e+06	3.90435e+06	567018	2.04336e+06	1871160		2.77209e+06
FALSE	High	Master Protein	Q05519	Serine/arginine-rich splicing factor 11 OS=Homo sapiens OX=9606 GN=SRSF11 PE=1 SV=1	1.222	0.954343	34.31	21.086	1.798	1.118	1.335	1.055	0.823	115.1	84.9	15.5	51.94	2	124.3	141.6	115.8	116.9	104.8	88.6	5.3	83.8	111.2	83.7	87.9	136.1	124.3	141.6	115.8	116.9	104.8	88.6	5.3	83.8	111.2	83.7	87.9	136.1	5.60259e+06	3.66825e+06	694604	2.40119e+06	2.00265e+06		1.78328e+06
FALSE	High	Master Protein	Q96SB4	SRSF protein kinase 1 OS=Homo sapiens OX=9606 GN=SRPK1 PE=1 SV=2	1.32	0.909644	34.9	5.516	1.113	1.364	0.5	1.277	1.734	110	90	19.47	64.91	5	100.9	97.4	102	57.1	97.3	107	246.7	85.6	75.7	84.1	78.3	67.7	100.9	97.4	102	57.1	97.3	107	246.7	85.6	75.7	84.1	78.3	67.7	4.77054e+06	3.9995e+06	417104	2.7572e+06	2.99357e+06	27267	2.25463e+06
FALSE	High	Master Protein	O00487	26S proteasome non-ATPase regulatory subunit 14 OS=Homo sapiens OX=9606 GN=PSMD14 PE=1 SV=1	0.877	0.956993	16.62	9.464	0.903	0.852	1.34	0.821	0.759	93	107	13.1	48.14	4	92.2	87.3	82.1	110.7	110.5	108.8	11	121.6	109.3	88.1	128.5	150	92.2	87.3	82.1	110.7	110.5	108.8	11	121.6	109.3	88.1	128.5	150	4.68667e+06	3.52896e+06	892221	3.43415e+06	3.33519e+06		3.50925e+06
FALSE	High	Master Protein	Q92973	Transportin-1 OS=Homo sapiens OX=9606 GN=TNPO1 PE=1 SV=2	1.176	0.969851	32.78	5.626	0.773	1.428	1.102	1.256	0.908	102.4	97.6	23.85	44.07	6	75	74.9	116	106.7	136.8	118.2	12.9	106.4	98.8	132.1	105.8	116.5	75	74.9	116	106.7	136.8	118.2	12.9	106.4	98.8	132.1	105.8	116.5	4.63891e+06	6.23459e+06	1.06166e+06	5.31599e+06	4.52988e+06		3.83932e+06
FALSE	High	Master Protein	Q9HC38	Glyoxalase domain-containing protein 4 OS=Homo sapiens OX=9606 GN=GLOD4 PE=1 SV=1	0.84	0.94208	27.56	12.197	1.635	0.854	0.768	0.657	0.826	93.6	106.4	16.89	46.42	3	120.4	88.9	99.4	71.1	97.2	103.5	13.7	97	134.8	105.2	150.1	118.6	120.4	88.9	99.4	71.1	97.2	103.5	13.7	97	134.8	105.2	150.1	118.6	3.65357e+06	3.27458e+06	438634	2.31438e+06	2.42966e+06		2.14362e+06
FALSE	High	Master Protein	P39748	Flap endonuclease 1 OS=Homo sapiens OX=9606 GN=FEN1 PE=1 SV=1	1.299	0.919487	22.92	3.978	1.201	1.261	1.338	2.282	0.995	109.4	90.6	13.03	29.54	8	95.2	108.3	102.7	96.4	129.3	123.6	52.2	113	76.7	87.9	86.8	128	95.2	108.3	102.7	96.4	129.3	123.6	52.2	113	76.7	87.9	86.8	128	5.76382e+06	4.30449e+06	780892	4.05368e+06	3.82299e+06	4547.62	3.29063e+06
FALSE	High	Master Protein	O14828	Secretory carrier-associated membrane protein 3 OS=Homo sapiens OX=9606 GN=SCAMP3 PE=1 SV=3	0.88	0.956993	9.65	9.24	0.849	0.949	0.429	0.832	0.912	96.9	103.1	18.25	45.18	5	122.9	116.1	111.7	77.6	83.5	95.3	13.1	98	122	139.4	101.1	119.2	122.9	116.1	111.7	77.6	83.5	95.3	13.1	98	122	139.4	101.1	119.2	4.73103e+06	3.606e+06	456238	1.97617e+06	2.20955e+06		2.09165e+06
FALSE	High	Master Protein	P07339	Cathepsin D OS=Homo sapiens OX=9606 GN=CTSD PE=1 SV=1	0.624	0.609945	34.84	3.766	0.83	0.725	0.511	0.538	0.447	86.6	113.4	19.75	48.69	7	100.2	104.6	73.5	60.2	94.4	83.6	15.5	117.8	114.8	102.3	166.7	166.4	100.2	104.6	73.5	60.2	94.4	83.6	15.5	117.8	114.8	102.3	166.7	166.4	5.25874e+06	2.99577e+06	434889	2.64468e+06	2.43651e+06		3.30713e+06
FALSE	High	Master Protein	Q16531	DNA damage-binding protein 1 OS=Homo sapiens OX=9606 GN=DDB1 PE=1 SV=1	0.958	0.989901	9.49	5.555	0.978	0.938	1.059	0.928	0.823	108.4	91.6	16.04	46.31	7	96.6	134	116.2	129.2	101.3	90.8	17.3	135.4	119.9	93.1	76	90.2	96.6	134	116.2	129.2	101.3	90.8	17.3	135.4	119.9	93.1	76	90.2	7.11882e+06	4.84382e+06	1.01785e+06	3116528	2.71427e+06		3.86774e+06
FALSE	High	Master Protein	P38919	Eukaryotic initiation factor 4A-III OS=Homo sapiens OX=9606 GN=EIF4A3 PE=1 SV=4	1.497	0.79719	7.08	0.269	1.439	1.544	2.373	1.452	1.582	142.4	57.6	34.22	159.14	4	99.8	95.1	125.5	98.9	113.3	32.6	447.9	18.9	59	53.2	30.4	25.4	99.8	95.1	125.5	98.9	113.3	32.6	447.9	18.9	59	53.2	30.4	25.4	4.74961e+06	5.0195e+06	741647	3.27576e+06	860070	52060.6	493118
FALSE	High	Master Protein	O00429	Dynamin-1-like protein OS=Homo sapiens OX=9606 GN=DNM1L PE=1 SV=2	0.859	0.956993	34	3.051	1.126	0.657	1.01	0.703	0.731	91.9	108.1	10.18	26.58	10	95.5	114.2	99.2	87.2	90	91.1	52.2	107.4	133.8	100.8	116.3	112.2	95.5	114.2	99.2	87.2	90	91.1	52.2	107.4	133.8	100.8	116.3	112.2	6.04367e+06	4.03889e+06	679536	2.75587e+06	2.64911e+06	4046.68	3.05559e+06
FALSE	High	Master Protein	Q9UPN3	Microtubule-actin cross-linking factor 1, isoforms 1/2/3/5 OS=Homo sapiens OX=9606 GN=MACF1 PE=1 SV=4	1.158	0.980192	8.68	5.962	1.179	1.137	0.888	1.098	1.233	113.2	86.8	6.03	39.27	9	117.8	118.7	124.1	105.5	122.1	111.1	21.1	109.4	108.8	79.9	95.4	86.2	117.8	118.7	124.1	105.5	122.1	111.1	21.1	109.4	108.8	79.9	95.4	86.2	5.08906e+06	4.26048e+06	660579	3.03072e+06	2.72067e+06		2.52137e+06
FALSE	High	Master Protein	O00273	DNA fragmentation factor subunit alpha OS=Homo sapiens OX=9606 GN=DFFA PE=1 SV=1	0.927	0.97931	17.55	2.524	1.125	0.874	0.927	0.927	0.759	98.7	101.3	16.13	37.34	5	104.8	122.2	112.5	99.6	77.9	87.4	34.9	134.4	133.4	108.1	83.3	101.5	104.8	122.2	112.5	99.6	77.9	87.4	34.9	134.4	133.4	108.1	83.3	101.5	5.89415e+06	4.34627e+06	703464	2071518	2.40663e+06	3090.36	3.3698e+06
FALSE	High	Master Protein	P18583	Protein SON OS=Homo sapiens OX=9606 GN=SON PE=1 SV=4	1.041	0.99944	14.22	7.304	0.929	0.953	1.322	1.056	1.026	110.3	89.7	10.42	17.67	4	108.8	124	121.8	105.6	99.1	96.6	67.5	101.2	114.9	86.3	88.2	85.9	108.8	124	121.8	105.6	99.1	96.6	67.5	101.2	114.9	86.3	88.2	85.9	5.78178e+06	4.55113e+06	739845	2.67664e+06	2.57461e+06	6291.87	2.53793e+06
FALSE	High	Master Protein	Q03135	Caveolin-1 OS=Homo sapiens OX=9606 GN=CAV1 PE=1 SV=4	0.243	1.19917e-05	41.06	16.123	0.203	0.375	0.127	0.29	0.202	30.2	169.8	50.74	59.84	2	31.8	30.1	34.3	20.3	72.9	67	2	158.8	93.4	230.9	217.1	241.4	31.8	30.1	34.3	20.3	72.9	67	2	158.8	93.4	230.9	217.1	241.4	4.80931e+06	4.39564e+06	487263	6.74111e+06	6.11767e+06		1.36441e+07
FALSE	High	Master Protein	Q92734	Protein TFG OS=Homo sapiens OX=9606 GN=TFG PE=1 SV=2	5.86	3.93519e-06	43.55	25.788	14.855	5.662	3.771	4.506	6.065	162.7	37.3	17.48	57.21	2	201.5	196.1	180.5	142	137.4	143.8	8.3	12.9	42.6	53.2	49.7	32	201.5	196.1	180.5	142	137.4	143.8	8.3	12.9	42.6	53.2	49.7	32	4.95341e+06	3.65169e+06	538449	2.00909e+06	2.0747e+06
FALSE	High	Master Protein	Q9Y4L1	Hypoxia up-regulated protein 1 OS=Homo sapiens OX=9606 GN=HYOU1 PE=1 SV=1	0.494	0.141445	19.32	2.353	0.509	0.471	0.745	0.408	0.48	73	127	13.11	34.23	11	80.1	85.5	73.6	85	60.4	68.5	48	130.5	177.3	116.2	136.7	138.1	80.1	85.5	73.6	85	60.4	68.5	48	130.5	177.3	116.2	136.7	138.1	5.32083e+06	3.51465e+06	788295	2.10915e+06	2.49684e+06	5673.9	4.5514e+06
FALSE	High	Master Protein	O14964	Hepatocyte growth factor-regulated tyrosine kinase substrate OS=Homo sapiens OX=9606 GN=HGS PE=1 SV=1	2.005	0.327527	34.37	30.279	2.075	4.936	1.342	1.738	1.937	126.7	73.3	21.96	50.39	2	166.1	152.8	155	102	112.9	103.4	3.1	74.1	105.5	78.3	68.7	78	166.1	152.8	155	102	112.9	103.4	3.1	74.1	105.5	78.3	68.7	78	4693759	3.81149e+06	441471	2.00672e+06	1.81428e+06		1.12136e+06
FALSE	High	Master Protein	P19623	Spermidine synthase OS=Homo sapiens OX=9606 GN=SRM PE=1 SV=1	0.827	0.934951	9.31	29.927	0.823	1.007	0.741	0.82	0.832	97.7	102.3	11.51	46.21	3	105.5	114.4	110.5	85.8	115.2	93.5	7.2	122.4	113.2	98.2	121.4	112.7	105.5	114.4	110.5	85.8	115.2	93.5	7.2	122.4	113.2	98.2	121.4	112.7	5.55055e+06	4.29178e+06	600271	3.23442e+06	2.59181e+06		3.19145e+06
FALSE	High	Master Protein	Q6IBS0	Twinfilin-2 OS=Homo sapiens OX=9606 GN=TWF2 PE=1 SV=2	0.603	0.533484	22.97	2.467	0.607	0.534	0.735	0.598	0.452	78.4	121.6	10.08	11.57	7	82.1	66.5	71.9	78.1	85.7	86.3	131.4	131.5	137.6	117.4	109.5	102.2	82.1	66.5	71.9	78.1	85.7	86.3	131.4	131.5	137.6	117.4	109.5	102.2	3.85625e+06	3.39021e+06	723777	3.11813e+06	3.04244e+06	18264.4	4.34292e+06
FALSE	High	Master Protein	O60610	Protein diaphanous homolog 1 OS=Homo sapiens OX=9606 GN=DIAPH1 PE=1 SV=2	1.09	0.989901	37.93	3.858	0.78	1.254	1.417	0.842	0.948	108.1	91.9	4.9	45.04	5	117.2	103.4	114	116.6	116.1	108.5	11.9	118.1	86.5	86.2	110.7	110.8	117.2	103.4	114	116.6	116.1	108.5	11.9	118.1	86.5	86.2	110.7	110.8	4.67117e+06	4.12206e+06	790777	3.03566e+06	2.79703e+06		2.86701e+06
FALSE	High	Master Protein	P52788	Spermine synthase OS=Homo sapiens OX=9606 GN=SMS PE=1 SV=2	1.781	0.528194	12.73	0.215	1.851	1.714	2.901	1.71	2.016	128.6	71.4	21.47	192.61	5	60.5	54.8	60.8	78.8	40.2	54.6	698.7	27.2	37.7	22.3	28.5	35.8	60.5	54.8	60.8	78.8	40.2	54.6	698.7	27.2	37.7	22.3	28.5	35.8	4.74062e+06	4.18211e+06	1.0354e+06	1.94845e+06	2.72386e+06	143969	1.28962e+06
FALSE	High	Master Protein	P06132	Uroporphyrinogen decarboxylase OS=Homo sapiens OX=9606 GN=UROD PE=1 SV=2	1.135	0.984496	13.46	7.939	0.98	1.098	1.174	0.952	1.186	102	98	6.94	14.16	5	107	101.6	99.2	116.4	97.1	99.5	104.9	97.5	88.6	76.3	116.3	95.6	107	101.6	99.2	116.4	97.1	99.5	104.9	97.5	88.6	76.3	116.3	95.6	4.94323e+06	3.86573e+06	850458	2.73529e+06	2.76683e+06	11025.4	2551041
FALSE	High	Master Protein	P10768	S-formylglutathione hydrolase OS=Homo sapiens OX=9606 GN=ESD PE=1 SV=2	1.089	0.989901	19.51	11.46	0.911	1.048	0.866	1.198	1.131	83.9	116.1	33.27	50.69	5	88.5	79.6	85.9	59.3	144.6	131	8.1	125.2	79.4	116.1	151.2	131.1	88.5	79.6	85.9	59.3	144.6	131	8.1	125.2	79.4	116.1	151.2	131.1	4.62089e+06	3.99397e+06	483974	5.04873e+06	4.51225e+06		4.05969e+06
FALSE	High	Master Protein	Q9NQP4	Prefoldin subunit 4 OS=Homo sapiens OX=9606 GN=PFDN4 PE=1 SV=1	1.267	0.94208	9.38	15.016	1.296	1.22	0.965	1.381	1.238	115.4	84.6	13.1	43.05	4	141.5	119.2	128.8	94	129.3	119.9	9.7	86.4	93.9	92.9	94.8	89.5	141.5	119.2	128.8	94	129.3	119.9	9.7	86.4	93.9	92.9	94.8	89.5	4.41988e+06	3.82529e+06	523123	2.77507e+06	2.53946e+06		1.72226e+06
FALSE	High	Master Protein	Q7Z4V5	Hepatoma-derived growth factor-related protein 2 OS=Homo sapiens OX=9606 GN=HDGFL2 PE=1 SV=1	0.887	0.956993	25.01	5.2	0.918	0.558	0.841	0.857	1.237	81	119	14.22	20.44	2	75.5	94.9	73.3	88.2	79.7	104.8	74.7	136.5	127.4	119	128.1	97.9	75.5	94.9	73.3	88.2	79.7	104.8	74.7	136.5	127.4	119	128.1	97.9	6.60514e+06	4.08313e+06	920792	3.20996e+06	4.16278e+06	12083.9	5105100
FALSE	High	Master Protein	Q9H3H3	UPF0696 protein C11orf68 OS=Homo sapiens OX=9606 GN=C11orf68 PE=1 SV=3	1.104	0.989901	19.45	31.275	1.077	1.253	0.964	1.131	0.596	102.5	97.5	12.72	57.95	3	113.1	117.5	102.6	81.7	94.5	100.3	5.3	106.8	81.8	87.1	134.9	174.4	113.1	117.5	102.6	81.7	94.5	100.3	5.3	106.8	81.8	87.1	134.9	174.4	5.46316e+06	3.81844e+06	570085	2.54197e+06	2.66412e+06		2.66952e+06
FALSE	High	Master Protein	Q13601	KRR1 small subunit processome component homolog OS=Homo sapiens OX=9606 GN=KRR1 PE=1 SV=4	0.925	0.980192	24.92	24.366	0.986	0.868	1.18	0.796	0.788	105.9	94.1	18.12	45.29	3	125.8	121.4	119.3	117.3	78.2	89.4	8.7	104.9	112.5	105.5	96	121.1	125.8	121.4	119.3	117.3	78.2	89.4	8.7	104.9	112.5	105.5	96	121.1	5.07776e+06	3.99596e+06	737012	1.89502e+06	2.13695e+06		2.35864e+06
FALSE	High	Master Protein	Q5BKZ1	DBIRD complex subunit ZNF326 OS=Homo sapiens OX=9606 GN=ZNF326 PE=1 SV=2	0.989	0.995861	27.12	13.132	0.75	0.847	0.908	1.078	1.233	97.9	102.1	13.1	48.58	3	102.1	100.5	105.1	133.5	92.5	107.8	6.8	112.5	122	130.1	103.6	83.6	102.1	100.5	105.1	133.5	92.5	107.8	6.8	112.5	122	130.1	103.6	83.6	5.1853e+06	4.3402e+06	1.03353e+06	2.65371e+06	3.1744e+06		3.11841e+06
FALSE	High	Master Protein	P47756	F-actin-capping protein subunit beta OS=Homo sapiens OX=9606 GN=CAPZB PE=1 SV=4	0.632	0.585912	39.78	7.331	0.423	0.773	0.467	0.539	0.74	89.1	110.9	12.7	32.84	4	73.3	87.4	95.4	96.5	76.6	100.5	48.6	162.4	110.1	108.7	123.2	117.2	73.3	87.4	95.4	96.5	76.6	100.5	48.6	162.4	110.1	108.7	123.2	117.2	6.32691e+06	5.53375e+06	1.06026e+06	3.22433e+06	4.1648e+06	7801.31	6.47805e+06
FALSE	High	Master Protein	P50395	Rab GDP dissociation inhibitor beta OS=Homo sapiens OX=9606 GN=GDI2 PE=1 SV=2	1.29	0.924758	61.99	1.815	0.917	1.844	1.922	0.714	0.886	120.1	79.9	7	18.41	4	134.2	116.1	118.8	123.3	110.5	114.4	62.4	95.1	71.4	69.7	98.7	85.5	134.2	116.1	118.8	123.3	110.5	114.4	62.4	95.1	71.4	69.7	98.7	85.5	4.58841e+06	3.76101e+06	718081	2.4391e+06	2.58176e+06	4801.81	2.02075e+06
FALSE	High	Master Protein	Q96DI7	U5 small nuclear ribonucleoprotein 40 kDa protein OS=Homo sapiens OX=9606 GN=SNRNP40 PE=1 SV=1	0.953	0.984496	12.28	6.753	0.946	0.831	0.701	0.959	0.972	90.2	109.8	14.68	46.22	4	89.5	94.9	96.4	87.1	127.1	96.7	8.1	116.7	116.4	138.1	122.2	106.8	89.5	94.9	96.4	87.1	127.1	96.7	8.1	116.7	116.4	138.1	122.2	106.8	5.62628e+06	4.57716e+06	775124	4.36045e+06	3.27317e+06		3.71969e+06
FALSE	High	Master Protein	Q15843	NEDD8 OS=Homo sapiens OX=9606 GN=NEDD8 PE=1 SV=1	1.03	0.99944	13.96	16.386	1.058	1.134	0.94	1.002	0.864	112.7	87.3	29.06	38.31	3	102.6	112	161.7	106	90.9	67.9	77.3	78.2	164.8	86.7	68.4	83.5	102.6	112	161.7	106	90.9	67.9	77.3	78.2	164.8	86.7	68.4	83.5	5.80062e+06	6.70649e+06	824464	2.72508e+06	2.00927e+06	8752.61	2.1763e+06
FALSE	High	Master Protein	Q9H0A0	RNA cytidine acetyltransferase OS=Homo sapiens OX=9606 GN=NAT10 PE=1 SV=2	1.528	0.73469	44.61	1.985	1.743	1.34	1.991	0.942	1.01	115.3	84.7	9.99	42.68	9	120.9	140.5	130.9	129.3	115.4	105.8	23	93.3	90.3	49.7	93.9	107	120.9	140.5	130.9	129.3	115.4	105.8	23	93.3	90.3	49.7	93.9	107	6.24625e+06	4.55671e+06	856336	2.87442e+06	2.77017e+06		2.20363e+06
FALSE	High	Master Protein	Q9NQG5	Regulation of nuclear pre-mRNA domain-containing protein 1B OS=Homo sapiens OX=9606 GN=RPRD1B PE=1 SV=1	1.151	0.983525	13.66	11.447	1.273	0.956	1.076	1.061	1.232	115.2	84.8	6.31	44.38	5	118.4	133.2	123.5	112.7	113.2	120.6	12.2	89.9	116.8	85.9	80.5	93.2	118.4	133.2	123.5	112.7	113.2	120.6	12.2	89.9	116.8	85.9	80.5	93.2	6.00362e+06	4.4611e+06	763210	2.95393e+06	3.10512e+06		2.17931e+06
FALSE	High	Master Protein	Q16718	NADH dehydrogenase [ubiquinone] 1 alpha subcomplex subunit 5 OS=Homo sapiens OX=9606 GN=NDUFA5 PE=1 SV=3	0.937	0.984496	34.99	8.096	0.985	0.657	1.189	0.744	0.892	102	98	23.78	56.14	4	99	108.9	115	141.8	78.3	76.5	9	107.2	179.2	100.2	99.5	85.5	99	108.9	115	141.8	78.3	76.5	9	107.2	179.2	100.2	99.5	85.5	5.89293e+06	4.98626e+06	1.15269e+06	2.45234e+06	2.36622e+06		3.12038e+06
FALSE	High	Master Protein	P11387	DNA topoisomerase 1 OS=Homo sapiens OX=9606 GN=TOP1 PE=1 SV=2	0.875	0.956993	51.21	21.299	0.649	0.664	0.036	1.333	1.153	91.6	108.4	18.3	52.34	3	99	108.1	93.8	67.5	120.7	108.4	4.1	121.8	75.8	123.1	140.8	136.9	99	108.1	93.8	67.5	120.7	108.4	4.1	121.8	75.8	123.1	140.8	136.9	5.8559e+06	3.99931e+06	530359	3.68131e+06	3.29332e+06		3.54725e+06
FALSE	High	Master Protein	P15170	Eukaryotic peptide chain release factor GTP-binding subunit ERF3A OS=Homo sapiens OX=9606 GN=GSPT1 PE=1 SV=1	1.168	0.97931	21.56	7.75	1.163	1.316	1.173	0.778	0.976	101.6	98.4	15.44	48.46	4	98.9	98.2	103.4	99.3	135.5	130	9.5	101.5	78	94.8	130	120.9	98.9	98.2	103.4	99.3	135.5	130	9.5	101.5	78	94.8	130	120.9	5.33902e+06	4504476	811115	4.2657e+06	4.03898e+06		2.96737e+06
FALSE	High	Master Protein	O43242	26S proteasome non-ATPase regulatory subunit 3 OS=Homo sapiens OX=9606 GN=PSMD3 PE=1 SV=2	0.887	0.956993	22.84	9.635	0.845	0.706	1.401	0.864	0.911	98.1	101.9	12.96	45.09	6	99.5	108.2	107.1	131.1	93.1	96.2	8.3	115.8	120.7	107.2	105.5	107.3	99.5	108.2	107.1	131.1	93.1	96.2	8.3	115.8	120.7	107.2	105.5	107.3	5.89697e+06	4.67549e+06	1.05047e+06	2.93549e+06	2.99297e+06		3.3912e+06
FALSE	High	Master Protein	P21964	Catechol O-methyltransferase OS=Homo sapiens OX=9606 GN=COMT PE=1 SV=2	0.963	0.989901	43.94	9.042	1.115	0.756	1.412	0.832	0.698	94.5	105.5	17.11	21.01	4	109.3	100.1	81.3	110.6	81.9	73.6	150.1	88.8	111.5	90.9	99.8	102.2	109.3	100.1	81.3	110.6	81.9	73.6	150.1	88.8	111.5	90.9	99.8	102.2	4.96951e+06	3.07435e+06	824300	2.353e+06	2.0882e+06	16600.3	2.37079e+06
FALSE	High	Master Protein	Q5T1J5	Putative coiled-coil-helix-coiled-coil-helix domain-containing protein CHCHD2P9, mitochondrial OS=Homo sapiens OX=9606 GN=CHCHD2P9 PE=5 SV=1	0.948	0.984496	33.91	29.739	0.747	0.603	0.864	1.04	1.168	91.9	108.1	13.18	51.77	2	89.5	95.5	84.6	111.4	119.4	101.2	4.1	121.6	150.8	127.3	110.2	84.6	89.5	95.5	84.6	111.4	119.4	101.2	4.1	121.6	150.8	127.3	110.2	84.6	5.79373e+06	4.10753e+06	1.01418e+06	4.19053e+06	3.50601e+06		3.96421e+06
FALSE	High	Master Protein	P42167	Lamina-associated polypeptide 2, isoforms beta/gamma OS=Homo sapiens OX=9606 GN=TMPO PE=1 SV=2	0.475	0.112659	48.31	27.558	0.522	0.324	0.268	0.582	0.433	59.5	140.5	15.74	49.04	4	81.2	61.1	56.4	55.8	55.8	65.2	99.3	106.3	215.7	180.4	37.4	185.5	81.2	61.1	56.4	55.8	55.8	65.2	99.3	106.3	215.7	180.4	37.4	185.5	4.09832e+06	3.02644e+06	541796	2.1641e+06	2.49561e+06	15415.2	3.833e+06
FALSE	High	Master Protein	P61353	60S ribosomal protein L27 OS=Homo sapiens OX=9606 GN=RPL27 PE=1 SV=2	0.462	0.0803007	69.01	0.64	0.098	0.81	0.24	0.334	0.928	91.9	108.1	10.26	20.41	2	86.5	91.7	103	79.9	90.5	104.4	83	116.5	98.8	141.9	116	87.8	86.5	91.7	103	79.9	90.5	104.4	83	116.5	98.8	141.9	116	87.8	5.81209e+06	5.24446e+06	738038	3.25116e+06	3.72367e+06	12064.5	3.98175e+06
FALSE	High	Master Protein	P24666	Low molecular weight phosphotyrosine protein phosphatase OS=Homo sapiens OX=9606 GN=ACP1 PE=1 SV=3	1.138	0.983525	49.8	6.658	1.099	1.179	1.618	0.715	0.797	107	93	20.88	21.32	4	139.4	101.2	122.5	126.5	96.6	76.7	53.7	94.9	103.6	83.2	98.8	103.1	139.4	101.2	122.5	126.5	96.6	76.7	53.7	94.9	103.6	83.2	98.8	103.1	3.97254e+06	3.85048e+06	729233	2.19417e+06	1.71881e+06	4500.52	2.0034e+06
FALSE	High	Master Protein	P04818	Thymidylate synthase OS=Homo sapiens OX=9606 GN=TYMS PE=1 SV=3	0.917	0.980192	20.47	8.197	0.705	0.908	0.753	0.925	0.974	99.1	100.9	14.43	44.47	5	124.4	113.9	111	85.4	91	97.3	12.9	134.7	119.3	107.6	104	98.6	124.4	113.9	111	85.4	91	97.3	12.9	134.7	119.3	107.6	104	98.6	5.02456e+06	3.92083e+06	565503	2.32322e+06	2.45274e+06		3.19609e+06
FALSE	High	Master Protein	Q9UHD1	Cysteine and histidine-rich domain-containing protein 1 OS=Homo sapiens OX=9606 GN=CHORDC1 PE=1 SV=2	1.87	0.453182	26.33	2.579	2.184	1.569	2.297	1.52	1.601	131	69	22.19	44.12	2	130.6	134.1	112.9	167.8	94.3	98.3	145.1	57.1	74.4	65.6	62.3	57.3	130.6	134.1	112.9	167.8	94.3	98.3	145.1	57.1	74.4	65.6	62.3	57.3	5.63855e+06	3.80118e+06	1.05941e+06	2.29555e+06	2.36057e+06	13933.3	1.29119e+06
FALSE	High	Master Protein	O60271	C-Jun-amino-terminal kinase-interacting protein 4 OS=Homo sapiens OX=9606 GN=SPAG9 PE=1 SV=4	1.579	0.679145	8.79	3.895	1.586	1.573	2.495	1.465	1.506	123.8	76.2	8.04	48.85	6	111.8	112.7	114.4	126.6	101	104.1	172.1	70.6	96	57.1	66	67.7	111.8	112.7	114.4	126.6	101	104.1	172.1	70.6	96	57.1	66	67.7	5.38787e+06	4.51575e+06	930634	2.88329e+06	2.93005e+06	19077.6	1.87066e+06
FALSE	High	Master Protein	Q9BSJ8	Extended synaptotagmin-1 OS=Homo sapiens OX=9606 GN=ESYT1 PE=1 SV=1	0.526	0.255884	12.15	3.448	0.392	0.49	0.579	0.531	0.521	68.5	131.5	8.26	44.72	9	80.2	81.1	74.2	71.5	75.8	64.3	13.1	160.4	158.3	132.6	149.4	139	80.2	81.1	74.2	71.5	75.8	64.3	13.1	160.4	158.3	132.6	149.4	139	5.34525e+06	4.03817e+06	701907	2.89187e+06	2.46611e+06		6.06768e+06
FALSE	High	Master Protein	O43491	Band 4.1-like protein 2 OS=Homo sapiens OX=9606 GN=EPB41L2 PE=1 SV=1	0.578	0.438755	28.37	6.74	0.662	0.674	0.505	0.11	0.467	68	132	22.37	47.17	5	87.7	75	73.5	97.2	48.9	67.1	9.6	120.9	144.6	165	166.8	143.8	87.7	75	73.5	97.2	48.9	67.1	9.6	120.9	144.6	165	166.8	143.8	4.68529e+06	3534111	947000	1.6265e+06	2.32057e+06		4.18413e+06
FALSE	High	Master Protein	Q3KQU3	MAP7 domain-containing protein 1 OS=Homo sapiens OX=9606 GN=MAP7D1 PE=1 SV=1	1.132	0.984496	44.43	16.606	0.791	1.117	0.795	1.149	1.481	99.1	100.9	12.94	50.72	5	92.2	110.8	104.4	95.9	108.5	131.5	6.7	141.8	102.7	114.2	114.4	77.1	92.2	110.8	104.4	95.9	108.5	131.5	6.7	141.8	102.7	114.2	114.4	77.1	6.68273e+06	5.04147e+06	868710	3.78807e+06	4.52849e+06		4.59677e+06
FALSE	High	Master Protein	Q9P287	BRCA2 and CDKN1A-interacting protein OS=Homo sapiens OX=9606 GN=BCCIP PE=1 SV=1	1.367	0.887396	26.53	9.533	1.693	0.798	1.423	1.204	1.314	115.8	84.2	9.22	48.17	4	111.5	129.1	127.7	124.1	104.9	107	10.8	90.1	129.7	81.4	104.2	79.5	111.5	129.1	127.7	124.1	104.9	107	10.8	90.1	129.7	81.4	104.2	79.5	6.46114e+06	5.11742e+06	932097	3.03952e+06	3.0583e+06		2.42303e+06
FALSE	High	Master Protein	Q6ZN17	Protein lin-28 homolog B OS=Homo sapiens OX=9606 GN=LIN28B PE=1 SV=1	2.028	0.217592	24.05	9.204	2.068	1.988	1.419	2.504	1.847	129.6	70.4	24.01	47.78	3	95.7	106.5	127.7	129.5	172.7	171.4	7.7	64.1	65	99.8	75	84.8	95.7	106.5	127.7	129.5	172.7	171.4	7.7	64.1	65	99.8	75	84.8	6.21782e+06	5969378	1.13485e+06	5.83411e+06	5.71107e+06		1.99018e+06
FALSE	High	Master Protein	O00159	Unconventional myosin-Ic OS=Homo sapiens OX=9606 GN=MYO1C PE=1 SV=4	0.764	0.860892	15.88	9.236	0.781	0.735	0.925	0.748	0.546	85.4	114.6	11.07	45.58	9	106.9	92.8	91.3	85	108.3	84.3	13.8	122.8	124.4	92.5	135	143	106.9	92.8	91.3	85	108.3	84.3	13.8	122.8	124.4	92.5	135	143	4.86883e+06	3.83724e+06	635324	3.28836e+06	2.40962e+06		3.4628e+06
FALSE	High	Master Protein	O95239	Chromosome-associated kinesin KIF4A OS=Homo sapiens OX=9606 GN=KIF4A PE=1 SV=3	0.94	0.984496	13.47	7.549	0.923	0.968	0.957	0.668	0.816	98.1	101.9	19.82	46.96	7	112.2	106.4	81.5	99.2	70	122.1	15.8	89.6	111.2	102.3	144.9	144.8	112.2	106.4	81.5	99.2	70	122.1	15.8	89.6	111.2	102.3	144.9	144.8	5.36954e+06	2.99904e+06	759399	1.94561e+06	3.62058e+06		2.37171e+06
FALSE	High	Master Protein	P36957	Dihydrolipoyllysine-residue succinyltransferase component of 2-oxoglutarate dehydrogenase complex, mitochondrial OS=Homo sapiens OX=9606 GN=DLST PE=1 SV=4	1.35	0.89647	68.72	4.85	2.262	1.467	1.243	0.713	0.735	108.6	91.4	39.22	65.15	4	99.3	109.1	97.4	69.3	189.8	83.3	9.6	54.7	72	155.5	95	165	99.3	109.1	97.4	69.3	189.8	83.3	9.6	54.7	72	155.5	95	165	6.08945e+06	4.25756e+06	563154	6.1948e+06	2.66967e+06		1.62041e+06
FALSE	High	Master Protein	Q29RF7	Sister chromatid cohesion protein PDS5 homolog A OS=Homo sapiens OX=9606 GN=PDS5A PE=1 SV=1	1.197	0.956993	22.52	6.848	1.115	1.285	1.058	1.63	0.972	113.6	86.4	19.98	45.82	9	93.3	108.6	131.2	85.5	141.7	132.5	12.1	91.6	89.9	101.4	84.1	127.9	93.3	108.6	131.2	85.5	141.7	132.5	12.1	91.6	89.9	101.4	84.1	127.9	6.55317e+06	6.33927e+06	740817	4.8804e+06	4.54868e+06		2.92486e+06
FALSE	High	Master Protein	Q99459	Cell division cycle 5-like protein OS=Homo sapiens OX=9606 GN=CDC5L PE=1 SV=2	1.271	0.924758	18.4	6.408	1.329	1.216	1.558	1.181	1.046	108.3	91.7	12.36	8.05	6	128	109.8	107.3	120.1	100.9	90	100	80.7	93.2	83.8	90.5	95.7	128	109.8	107.3	120.1	100.9	90	100	80.7	93.2	83.8	90.5	95.7	4.85455e+06	3.80056e+06	797119	2.58209e+06	2.27146e+06	9228.35	1.91827e+06
FALSE	High	Master Protein	Q9NY93	Probable ATP-dependent RNA helicase DDX56 OS=Homo sapiens OX=9606 GN=DDX56 PE=1 SV=1	1.242	0.950571	15.78	11.567	1.162	1.082	1.015	1.328	1.346	110.5	89.5	14.91	43.58	3	113	108.3	142.6	92.1	122.6	129.6	9.3	92.9	100.3	98.5	93.7	97.2	113	108.3	142.6	92.1	122.6	129.6	9.3	92.9	100.3	98.5	93.7	97.2	5.43307e+06	5.90487e+06	691186	3.67102e+06	3.82835e+06		2.58192e+06
FALSE	High	Master Protein	P49792	E3 SUMO-protein ligase RanBP2 OS=Homo sapiens OX=9606 GN=RANBP2 PE=1 SV=2	0.886	0.956993	12.62	7.117	1.007	0.859	0.913	0.759	0.844	92.2	107.8	14.22	41.76	10	130.3	94.5	114.4	95.2	96.3	95.3	16.3	113.8	120.8	94.7	117.8	110.5	130.3	94.5	114.4	95.2	96.3	95.3	16.3	113.8	120.8	94.7	117.8	110.5	4.03263e+06	4.19196e+06	636281	2.57325e+06	2.50528e+06		2.79478e+06
FALSE	High	Master Protein	Q99733	Nucleosome assembly protein 1-like 4 OS=Homo sapiens OX=9606 GN=NAP1L4 PE=1 SV=1	1.104	0.989901	8.74	6.651	1.08	1.021	1.151	1.006	1.129	107.5	92.5	11.79	7.59	3	111.6	116	113.8	104.2	87.6	90.5	89.4	102.5	107.5	91.6	94	91.2	111.6	116	113.8	104.2	87.6	90.5	89.4	102.5	107.5	91.6	94	91.2	5.92781e+06	4.66032e+06	800004	2.59055e+06	2.64166e+06	10038.5	2.81789e+06
FALSE	High	Master Protein	Q5RKV6	Exosome complex component MTR3 OS=Homo sapiens OX=9606 GN=EXOSC6 PE=1 SV=1	1.015	0.99944	29.79	12.651	0.694	0.929	1.529	0.996	1.035	99.6	100.4	17.92	49.58	4	89.6	100.8	101	99.1	143.8	118	5.8	117	88.6	86.9	123.6	125.9	89.6	100.8	101	99.1	143.8	118	5.8	117	88.6	86.9	123.6	125.9	6.4295e+06	5.16036e+06	949349	5.30917e+06	4.26584e+06		3.95974e+06
FALSE	High	Master Protein	O00231	26S proteasome non-ATPase regulatory subunit 11 OS=Homo sapiens OX=9606 GN=PSMD11 PE=1 SV=3	0.896	0.970567	38.62	10.149	0.654	0.605	1.056	0.826	0.973	95.5	104.5	12.97	49.34	3	86.4	107.3	108.4	100.1	91.8	123.8	4.2	110.8	140.4	93.8	117.1	115.8	86.4	107.3	108.4	100.1	91.8	123.8	4.2	110.8	140.4	93.8	117.1	115.8	7.11807e+06	5.76158e+06	996767	3.52438e+06	4.693e+06		3.95415e+06
FALSE	High	Master Protein	Q6FI81	Anamorsin OS=Homo sapiens OX=9606 GN=CIAPIN1 PE=1 SV=2	1.153	0.981322	38.23	18.014	1.528	1.274	0.712	1.043	0.934	106.7	93.3	23.66	45.04	2	129	149.5	128.9	74.2	103.1	99.1	7.2	99	102.6	105.1	97.7	104.6	129	149.5	128.9	74.2	103.1	99.1	7.2	99	102.6	105.1	97.7	104.6	6644057	4590055	495105	2.65184e+06	2.51549e+06		2.36688e+06
FALSE	High	Master Protein	Q05639	Elongation factor 1-alpha 2 OS=Homo sapiens OX=9606 GN=EEF1A2 PE=1 SV=1	1.047	0.99944	33.94	0.743	1.75	1.222	1.598	0.897	0.886	119.8	80.2	18.09	83.9	2	99.7	117.3	97.4	105.4	64.6	98.3	278.7	63.8	78.8	64.1	63.3	68.6	99.7	117.3	97.4	105.4	64.6	98.3	278.7	63.8	78.8	64.1	63.3	68.6	6.80937e+06	4.52983e+06	918936	2.1699e+06	3.26022e+06	37457	1.9924e+06
FALSE	High	Master Protein	Q9Y5J1	U3 small nucleolar RNA-associated protein 18 homolog OS=Homo sapiens OX=9606 GN=UTP18 PE=1 SV=3	2.189	0.132895	17.8	6.658	1.461	1.714	2.237	2.142	2.24	128.1	71.9	7.3	45.7	3	133.2	125.2	146.6	119.4	136.2	138.6	7.4	85	79.5	91.4	71.8	65.6	133.2	125.2	146.6	119.4	136.2	138.6	7.4	85	79.5	91.4	71.8	65.6	5.44825e+06	5.11078e+06	780101	3.43005e+06	3.44512e+06		1.98956e+06
FALSE	High	Master Protein	O14745	Na(+)/H(+) exchange regulatory cofactor NHE-RF1 OS=Homo sapiens OX=9606 GN=SLC9A3R1 PE=1 SV=4	1.036	0.99944	61.69	6.508	0.842	0.395	0.447	1.309	1.274	116.7	83.3	17.72	46.64	4	108.2	130.3	126.4	79.3	133	129.9	5.9	91	109.5	92	88.9	105.7	108.2	130.3	126.4	79.3	133	129.9	5.9	91	109.5	92	88.9	105.7	7.11861e+06	5.60638e+06	664093	4.34349e+06	4.13441e+06		2.61219e+06
FALSE	High	Master Protein	Q9UMY1	Nucleolar protein 7 OS=Homo sapiens OX=9606 GN=NOL7 PE=1 SV=2	6.411	1.35041e-07	89.31	20.925	8.654	9.251	1.527	0.562	4.749	159.7	40.3	45.62	47.81	2	224.1	212.6	194.4	53.6	85.7	154.4	11	42.8	55.8	42.2	78.5	44.7	224.1	212.6	194.4	53.6	85.7	154.4	11	42.8	55.8	42.2	78.5	44.7	5520176	4042823	198625	1.19711e+06	2.28938e+06		544003
FALSE	High	Master Protein	Q00688	Peptidyl-prolyl cis-trans isomerase FKBP3 OS=Homo sapiens OX=9606 GN=FKBP3 PE=1 SV=1	1.62	0.698317	49.62	39.876	1.562	1.679	1.101	0.694	2.185	125	75	26.41	22.83	3	166.3	106	170.7	107.9	88.2	134.6	78.7	46.7	66.6	78.5	93.7	62.2	166.3	106	170.7	107.9	88.2	134.6	78.7	46.7	66.6	78.5	93.7	62.2	3.69582e+06	4.79115e+06	567955	1.76696e+06	2.59653e+06	6249.08	767458
FALSE	High	Master Protein	O60888	Protein CutA OS=Homo sapiens OX=9606 GN=CUTA PE=1 SV=2	1.583	0.672139	22.02	0.693	1.839	1.492	1.679	1.307	1.796	128.4	71.6	6.64	70.2	3	112.7	103.6	119.9	120.7	107.6	105.1	213.4	58.6	82.7	58.9	64	52.9	112.7	103.6	119.9	120.7	107.6	105.1	213.4	58.6	82.7	58.9	64	52.9	5.37199e+06	4.97954e+06	939943	3.23175e+06	3.11368e+06	25532.7	1.54844e+06
FALSE	High	Master Protein	Q96I24	Far upstream element-binding protein 3 OS=Homo sapiens OX=9606 GN=FUBP3 PE=1 SV=2	1.134	0.983525	40.79	24.944	1.309	1.823	0.735	0.909	0.982	109.4	90.6	15.64	49.42	5	130.8	114.4	126.3	81	109.8	120.7	9.1	96.6	69.4	98	118.1	125.8	130.8	114.4	126.3	81	109.8	120.7	9.1	96.6	69.4	98	118.1	125.8	5.30758e+06	4.6962e+06	526741	2.82856e+06	3.20081e+06		2.29988e+06
FALSE	High	Master Protein	Q9NYL9	Tropomodulin-3 OS=Homo sapiens OX=9606 GN=TMOD3 PE=1 SV=1	1.123	0.984496	22.58	17.617	1.034	0.795	1.376	1.117	1.13	109.5	90.5	6.77	48.45	4	108.4	118.3	110.6	125.9	106.1	108.3	7.7	116.6	128.2	89.5	91.4	89	108.4	118.3	110.6	125.9	106.1	108.3	7.7	116.6	128.2	89.5	91.4	89	6.3998e+06	4.78844e+06	1.02251e+06	3.32186e+06	3.34412e+06		3.38997e+06
FALSE	High	Master Protein	P24539	ATP synthase F(0) complex subunit B1, mitochondrial OS=Homo sapiens OX=9606 GN=ATP5PB PE=1 SV=2	1.141	0.980192	60.28	1.423	0.294	1.502	0.915	0.574	1.788	110.5	89.5	26.1	50	3	78.8	83.7	117.7	117.2	149.7	147.6	5.3	105.8	76.6	127.1	99	91.6	78.8	83.7	117.7	117.2	149.7	147.6	5.3	105.8	76.6	127.1	99	91.6	6.17839e+06	7.09467e+06	1.29758e+06	6.518e+06	6.34078e+06		4.27954e+06
FALSE	High	Master Protein	P49458	Signal recognition particle 9 kDa protein OS=Homo sapiens OX=9606 GN=SRP9 PE=1 SV=2	1.255	0.94208	16.58	16.152	1.143	1.089	1.412	1.136	1.379	93.3	106.7	10.23	52.33	2	96.4	92.8	100.1	83.3	112.8	103.9	4.6	165.3	120.4	95.4	119.1	105.9	96.4	92.8	100.1	83.3	112.8	103.9	4.6	165.3	120.4	95.4	119.1	105.9	5.71187e+06	4.93484e+06	770416	4.0224e+06	3653187		5.47448e+06
FALSE	High	Master Protein	P13645	Keratin, type I cytoskeletal 10 OS=Homo sapiens OX=9606 GN=KRT10 PE=1 SV=6	1.315	0.89403	34.62	1.672	1.557	0.107	0.435	1.572	1.111	78.1	121.9	33.46	21.57	7	69.9	72.7	68.4	78.5	116.9	141.5	119.3	61.1	114.7	119.2	121.2	116.6	69.9	72.7	68.4	78.5	116.9	141.5	119.3	61.1	114.7	119.2	121.2	116.6	6.16102e+06	4.62379e+06	924800	5.82443e+06	6.96025e+06	23562.8	2.7429e+06
FALSE	High	Master Protein	P34897	Serine hydroxymethyltransferase, mitochondrial OS=Homo sapiens OX=9606 GN=SHMT2 PE=1 SV=3	0.791	0.89403	46.44	2.714	0.831	0.752	1.164	0.409	0.605	85.8	114.2	18.5	39.87	7	82.2	101.5	66.8	92	63	75.2	216.6	93.4	104	92.8	107	105.4	82.2	101.5	66.8	92	63	75.2	216.6	93.4	104	92.8	107	105.4	7.18488e+06	3.59141e+06	967222	2.62612e+06	3.05009e+06	35322.7	3.63237e+06
FALSE	High	Master Protein	Q1KMD3	Heterogeneous nuclear ribonucleoprotein U-like protein 2 OS=Homo sapiens OX=9606 GN=HNRNPUL2 PE=1 SV=1	0.975	0.989901	27.3	10.586	0.955	0.996	1.104	0.737	0.779	98.3	101.7	10.94	51.48	4	117.3	101	102.3	88.5	119.8	110.6	7.6	112.1	108.2	69	137.8	125.9	117.3	101	102.3	88.5	119.8	110.6	7.6	112.1	108.2	69	137.8	125.9	5.12073e+06	4.15553e+06	674242	3.51714e+06	3.20274e+06		3.05781e+06
FALSE	High	Master Protein	P61077	Ubiquitin-conjugating enzyme E2 D3 OS=Homo sapiens OX=9606 GN=UBE2D3 PE=1 SV=1	0.807	0.91195	15.84	0.427	0.773	0.813	1.099	0.801	0.972	92.3	107.7	9.58	43.07	2	86.5	87.4	91.3	93.4	73.1	76.6	212.1	114.3	112.3	82	91.5	79.5	86.5	87.4	91.3	93.4	73.1	76.6	212.1	114.3	112.3	82	91.5	79.5	6.01851e+06	5.03481e+06	965576	2.91246e+06	3.01505e+06	34266.9	4.23402e+06
FALSE	High	Master Protein	Q8NBJ5	Procollagen galactosyltransferase 1 OS=Homo sapiens OX=9606 GN=COLGALT1 PE=1 SV=1	0.753	0.872225	10.94	7.622	0.703	0.677	0.815	0.729	0.778	88.7	111.3	52.33	64.41	3	181.3	74.6	67.3	163.1	64.5	67.8	10.5	104.6	84.2	204.6	94.5	83	181.3	74.6	67.3	163.1	64.5	67.8	10.5	104.6	84.2	204.6	94.5	83	2.35334e+06	1.68443e+06	804827	1.1183e+06	1.19689e+06		1.77336e+06
FALSE	High	Master Protein	Q06323	Proteasome activator complex subunit 1 OS=Homo sapiens OX=9606 GN=PSME1 PE=1 SV=1	1.28	0.924758	19.69	7.775	1.349	1.622	1.189	1.215	1.032	117	83	16.18	44.85	3	138.8	124.3	146.7	119.5	108.6	92.7	9.7	82.3	111	93.2	87	86.1	138.8	124.3	146.7	119.5	108.6	92.7	9.7	82.3	111	93.2	87	86.1	5.34249e+06	5.04942e+06	771247	2.70096e+06	2.27586e+06		1.78697e+06
FALSE	High	Master Protein	Q07866	Kinesin light chain 1 OS=Homo sapiens OX=9606 GN=KLC1 PE=1 SV=2	1.256	0.94208	22.05	2.746	1.501	1.139	0.698	1.138	1.384	102	98	18.31	22.6	3	100.6	105.8	101.9	74.5	129	123.8	56.4	108.1	95.9	103.9	115.4	84.7	100.6	105.8	101.9	74.5	129	123.8	56.4	108.1	95.9	103.9	115.4	84.7	6.32174e+06	4.96149e+06	652969	4.47343e+06	4.181e+06	7881.7	3.50725e+06
FALSE	High	Master Protein	O75223	Gamma-glutamylcyclotransferase OS=Homo sapiens OX=9606 GN=GGCT PE=1 SV=1	0.975	0.989901	19.21	12.119	0.594	1.063	0.829	0.949	1.003	103.5	96.5	8.34	46.93	5	112.5	99.2	107.3	96.4	117.7	117.1	9.7	127.9	101.2	103.7	122.3	85	112.5	99.2	107.3	96.4	117.7	117.1	9.7	127.9	101.2	103.7	122.3	85	5.32278e+06	4.61803e+06	768378	3.68235e+06	3.58582e+06		3.63628e+06
FALSE	High	Master Protein	Q9H0S4	Probable ATP-dependent RNA helicase DDX47 OS=Homo sapiens OX=9606 GN=DDX47 PE=1 SV=1	1.327	0.903738	8.97	12.089	1.338	1.136	1.317	1.187	1.348	117.3	82.7	15.46	45.67	6	105.4	116.5	129.1	104	150.2	142.5	9.3	78.4	97.7	100.6	70.9	95.6	105.4	116.5	129.1	104	150.2	142.5	9.3	78.4	97.7	100.6	70.9	95.6	6.67156e+06	5781120	874292	4.95992e+06	4.66063e+06		2.41271e+06
FALSE	High	Master Protein	Q9BVK6	Transmembrane emp24 domain-containing protein 9 OS=Homo sapiens OX=9606 GN=TMED9 PE=1 SV=2	1.018	0.99944	26.97	31.944	1.001	1.037	1.11	0.74	0.729	99.8	100.2	16.83	49.33	4	133.4	116	115.6	85	98.1	92.7	5.9	123.6	109.3	83.3	132.5	104.5	133.4	116	115.6	85	98.1	92.7	5.9	123.6	109.3	83.3	132.5	104.5	5.26698e+06	4.20681e+06	579700	2.57938e+06	2.40583e+06		3.01955e+06
FALSE	High	Master Protein	P08195	4F2 cell-surface antigen heavy chain OS=Homo sapiens OX=9606 GN=SLC3A2 PE=1 SV=3	0.746	0.838305	42.41	13.142	0.707	0.548	0.946	0.541	0.786	85.1	114.9	14.45	50.13	7	82.6	83	81.8	93.1	108	111.8	4.6	116.4	121.3	100.3	145.2	151.8	82.6	83	81.8	93.1	108	111.8	4.6	116.4	121.3	100.3	145.2	151.8	6.21063e+06	4.87563e+06	1.02361e+06	4.66026e+06	4.81403e+06		4.71784e+06
FALSE	High	Master Protein	Q14694	Ubiquitin carboxyl-terminal hydrolase 10 OS=Homo sapiens OX=9606 GN=USP10 PE=1 SV=2	1.079	0.989901	13.19	2.781	0.922	1.018	1.179	0.987	1.143	106.1	93.9	8.24	23.49	4	115.9	117.4	107.2	98	99.8	98.9	64.6	126.3	107	80.7	101.1	82.9	115.9	117.4	107.2	98	99.8	98.9	64.6	126.3	107	80.7	101.1	82.9	6.12624e+06	4.54934e+06	787237	2991191	3.02971e+06	7004.24	3.64284e+06
FALSE	High	Master Protein	P60953	Cell division control protein 42 homolog OS=Homo sapiens OX=9606 GN=CDC42 PE=1 SV=2	0.904	0.980192	14.65	1.85	0.889	0.812	1.15	0.919	0.834	98.9	101.1	13.03	49.75	6	73.7	82.2	94.3	107	85.9	84.5	223.5	81.9	111	82.7	81.6	91.7	73.7	82.2	94.3	107	85.9	84.5	223.5	81.9	111	82.7	81.6	91.7	6.81819e+06	6.26761e+06	1.33266e+06	4.12452e+06	4.00254e+06	42937.2	3.65377e+06
FALSE	High	Master Protein	Q9UJU6	Drebrin-like protein OS=Homo sapiens OX=9606 GN=DBNL PE=1 SV=1	0.635	0.597569	28.72	7.194	0.618	0.652	0.472	0.489	0.698	77.2	122.8	8.47	41.92	6	79.5	86.1	78.7	65.9	77	78.2	30.9	182.7	124.8	124.8	155.6	115.7	79.5	86.1	78.7	65.9	77	78.2	30.9	182.7	124.8	124.8	155.6	115.7	6.5664e+06	4.8671e+06	738989	3.46502e+06	3.43267e+06	4058.57	7.63317e+06
FALSE	High	Master Protein	Q04917	14-3-3 protein eta OS=Homo sapiens OX=9606 GN=YWHAH PE=1 SV=4	0.845	0.950023	18.11	3.037	0.767	0.674	0.931	0.739	0.939	96.5	103.5	9.08	45.8	6	92.8	103.8	95.8	98.8	107.7	118.6	10.1	114.2	103.5	97.8	131.9	125	92.8	103.8	95.8	98.8	107.7	118.6	10.1	114.2	103.5	97.8	131.9	125	7.07218e+06	5.18599e+06	984347	4.22614e+06	4.61198e+06		4.07408e+06
FALSE	High	Master Protein	Q9Y5B9	FACT complex subunit SPT16 OS=Homo sapiens OX=9606 GN=SUPT16H PE=1 SV=1	0.929	0.980192	17.97	8.381	0.786	0.963	1.059	0.895	0.83	99.9	100.1	11.17	18.91	7	96.9	80	111	105.6	101.8	108.4	66.5	119.7	92.3	98.2	109.9	109.7	96.9	80	111	105.6	101.8	108.4	66.5	119.7	92.3	98.2	109.9	109.7	5.07289e+06	5.63349e+06	1.00456e+06	3.73574e+06	3.92399e+06	8288.38	3.98806e+06
FALSE	High	Master Protein	O00154	Cytosolic acyl coenzyme A thioester hydrolase OS=Homo sapiens OX=9606 GN=ACOT7 PE=1 SV=3	0.838	0.937001	28.55	3.281	1.343	0.688	0.963	0.718	0.729	81.7	118.3	23.66	30.33	6	71.8	77.8	77.8	69	115.6	111.2	80.7	71.3	103.4	137.8	122.9	160.5	71.8	77.8	77.8	69	115.6	111.2	80.7	71.3	103.4	137.8	122.9	160.5	6.69032e+06	5.35308e+06	890980	5.75303e+06	5.46102e+06	15092.2	3.29349e+06
FALSE	High	Master Protein	P08134	Rho-related GTP-binding protein RhoC OS=Homo sapiens OX=9606 GN=RHOC PE=1 SV=1	2.096	0.170196	38.5	2.813	2.681	2.064	2.129	1.054	1.593	113.7	86.3	9.36	15.36	2	133	117.9	115	118.6	104.2	104	60.3	95.2	93.5	91.8	85	81.6	133	117.9	115	118.6	104.2	104	60.3	95.2	93.5	91.8	85	81.6	5.44478e+06	4.25434e+06	822059	2.78464e+06	2.74277e+06	6061.32	2.31214e+06
FALSE	High	Master Protein	Q9H9B4	Sideroflexin-1 OS=Homo sapiens OX=9606 GN=SFXN1 PE=1 SV=4	1.255	0.948966	21.32	20.906	1.228	1.023	1.478	1.117	1.283	113.6	86.4	7.37	45.42	3	126.2	124.8	127	118.5	108.4	108	7.9	103	106.2	87.6	97.7	85	126.2	124.8	127	118.5	108.4	108	7.9	103	106.2	87.6	97.7	85	6.07861e+06	4.95491e+06	866630	3.05591e+06	3.00405e+06		2.69764e+06
FALSE	High	Master Protein	Q8WUF5	RelA-associated inhibitor OS=Homo sapiens OX=9606 GN=PPP1R13L PE=1 SV=4	1.439	0.814247	21.16	8.58	1.454	1.134	1.425	1.545	0.748	125.2	74.8	21.19	44.32	7	145.1	157.7	133.4	124.9	120.7	79.5	17.5	81.4	94.2	73.2	60.7	111.6	145.1	157.7	133.4	124.9	120.7	79.5	17.5	81.4	94.2	73.2	60.7	111.6	6.6979e+06	4.45114e+06	796272	2.96568e+06	1.81092e+06		1.78139e+06
FALSE	High	Master Protein	Q99436	Proteasome subunit beta type-7 OS=Homo sapiens OX=9606 GN=PSMB7 PE=1 SV=1	0.975	0.989901	24	0.222	0.96	1.205	1.939	0.861	0.99	116.8	83.2	27.12	159.65	3	73.9	65.7	68.3	90.6	47	43.2	575.7	46	57.3	39.9	49.5	42.9	73.9	65.7	68.3	90.6	47	43.2	575.7	46	57.3	39.9	49.5	42.9	5.48324e+06	4.56585e+06	1.13569e+06	2.27125e+06	2.06103e+06	112719	2.0639e+06
FALSE	High	Master Protein	P30405	Peptidyl-prolyl cis-trans isomerase F, mitochondrial OS=Homo sapiens OX=9606 GN=PPIF PE=1 SV=1	3.648	0.000395776	29.39	46.154	3.85	3.065	3.457	2.785	7.955	159.9	40.1	10.15	48.81	2	159.3	188.4	158.8	143.4	147.7	170.8	3.6	41	52.2	38.9	57.6	38.2	159.3	188.4	158.8	143.4	147.7	170.8	3.6	41	52.2	38.9	57.6	38.2	7.30397e+06	4.93153e+06	834556	3.31434e+06	3.78123e+06		854251
FALSE	High	Master Protein	Q15050	Ribosome biogenesis regulatory protein homolog OS=Homo sapiens OX=9606 GN=RRS1 PE=1 SV=2	1.53	0.748573	28.52	2.933	2.041	1.584	1.478	1.146	1.326	124.3	75.7	12.23	44.81	4	135.6	150	127.7	115.6	128.9	105.3	10.4	73.3	93.2	79.8	103.5	76.6	135.6	150	127.7	115.6	128.9	105.3	10.4	73.3	93.2	79.8	103.5	76.6	6.98386e+06	4.64339e+06	808040	3.37378e+06	2.79988e+06		1.7792e+06
FALSE	High	Master Protein	Q08945	FACT complex subunit SSRP1 OS=Homo sapiens OX=9606 GN=SSRP1 PE=1 SV=1	0.998	0.995861	18.71	11.496	0.846	0.975	1.077	0.731	1.021	101	99	10.66	33.3	4	115	109	112.2	103	84.9	98.3	34.9	125.4	111.3	96.9	113.6	95.6	115	109	112.2	103	84.9	98.3	34.9	125.4	111.3	96.9	113.6	95.6	5.90371e+06	4.86718e+06	838212	2.66231e+06	3.04252e+06	3741.79	3.65274e+06
FALSE	High	Master Protein	Q9Y371	Endophilin-B1 OS=Homo sapiens OX=9606 GN=SH3GLB1 PE=1 SV=1	1.06	0.993544	21.18	10.762	1.073	0.963	1.048	0.854	1.309	110.6	89.4	7.01	43.53	5	115.2	123.6	127.8	119.8	104.4	113.9	12.7	101	110.6	102.5	89.3	79.3	115.2	123.6	127.8	119.8	104.4	113.9	12.7	101	110.6	102.5	89.3	79.3	6.75457e+06	5.59211e+06	983132	3.30163e+06	3.55346e+06		2.96696e+06
FALSE	High	Master Protein	P49790	Nuclear pore complex protein Nup153 OS=Homo sapiens OX=9606 GN=NUP153 PE=1 SV=2	1.413	0.861157	11.05	11.421	1.453	1.329	1.286	1.374	2.045	121.9	78.1	11.24	41.69	10	127.7	115.8	140	138	102.6	128.2	13.9	82.4	103.7	88.1	81.5	78.1	127.7	115.8	140	138	102.6	128.2	13.9	82.4	103.7	88.1	81.5	78.1	5.57842e+06	5.50162e+06	984286	2.9339e+06	3.6166e+06		2.08275e+06
FALSE	High	Master Protein	O15511	Actin-related protein 2/3 complex subunit 5 OS=Homo sapiens OX=9606 GN=ARPC5 PE=1 SV=3	0.748	0.843589	54.03	2.058	0.357	0.735	0.762	0.22	0.824	87.5	112.5	8.23	50.39	3	92.8	96.1	96	87.5	103.8	81.7	3.8	155.6	136.9	112.8	130.7	102.2	92.8	96.1	96	87.5	103.8	81.7	3.8	155.6	136.9	112.8	130.7	102.2	6.67568e+06	5.46173e+06	938671	4.15968e+06	3.33406e+06		5.9778e+06
FALSE	High	Master Protein	Q7RTV0	PHD finger-like domain-containing protein 5A OS=Homo sapiens OX=9606 GN=PHF5A PE=1 SV=1	1.137	0.984496	14.31	12.33	1.183	1.093	1.003	1.052	1.361	109.3	90.7	8.75	46.53	3	110.9	118.7	116.1	136.4	106.3	120.2	5.3	103.3	95.8	102.8	99.2	85	110.9	118.7	116.1	136.4	106.3	120.2	5.3	103.3	95.8	102.8	99.2	85	6.77766e+06	5.31102e+06	1.16913e+06	3.51341e+06	3919694		3.17037e+06
FALSE	High	Master Protein	P63208	S-phase kinase-associated protein 1 OS=Homo sapiens OX=9606 GN=SKP1 PE=1 SV=2	1.067	0.990748	42.54	8.724	0.887	1.42	1.282	0.752	0.769	89.6	110.4	10.35	19.51	6	84.9	84.7	107.5	94	100.3	85.2	122.1	76.2	100.7	92.6	131	120.9	84.9	84.7	107.5	94	100.3	85.2	122.1	76.2	100.7	92.6	131	120.9	6.4146e+06	6.60968e+06	1.07643e+06	4.45533e+06	3.73437e+06	20635.8	2.97704e+06
FALSE	High	Master Protein	Q92499	ATP-dependent RNA helicase DDX1 OS=Homo sapiens OX=9606 GN=DDX1 PE=1 SV=2	0.963	0.989901	20.6	7.179	0.907	0.944	1.228	0.748	0.983	99.4	100.6	12.12	14.41	5	93.2	75.8	101.2	104	100.8	109.2	90.1	105.9	98.7	83.6	122.5	115	93.2	75.8	101.2	104	100.8	109.2	90.1	105.9	98.7	83.6	122.5	115	5.04079e+06	5.52894e+06	1.06528e+06	3.9801e+06	4.25696e+06	14074.8	3.88642e+06
FALSE	High	Master Protein	P17655	Calpain-2 catalytic subunit OS=Homo sapiens OX=9606 GN=CAPN2 PE=1 SV=6	0.777	0.887396	25.82	7.875	1.297	0.758	0.797	0.711	0.62	89.4	110.6	8.49	17.5	8	83.8	88.8	81	85.6	97.4	99.7	100.3	109.9	106	82.6	134.6	130.3	83.8	88.8	81	85.6	97.4	99.7	100.3	109.9	106	82.6	134.6	130.3	6.73969e+06	4.84424e+06	994351	4.31374e+06	4.45902e+06	16792.7	4.52293e+06
FALSE	High	Master Protein	Q15021	Condensin complex subunit 1 OS=Homo sapiens OX=9606 GN=NCAPD2 PE=1 SV=3	1.227	0.956993	23.86	10.934	1.292	1.507	1.028	1.165	1.031	107.8	92.2	19.84	47.77	4	142.3	133.6	122.4	80.1	117	98.7	10.1	108.5	66.3	106	98.8	116.2	142.3	133.6	122.4	80.1	117	98.7	10.1	108.5	66.3	106	98.8	116.2	5.98369e+06	4.38816e+06	538213	3.03265e+06	2.525e+06		2.61169e+06
FALSE	High	Master Protein	P50995	Annexin A11 OS=Homo sapiens OX=9606 GN=ANXA11 PE=1 SV=1	1.093	0.989901	29.88	10.526	1.307	1.168	0.854	0.866	1.022	95.3	104.7	5.3	44.33	6	109.3	101.9	104.5	93.7	98.3	103.9	10.7	105.9	129.3	112.9	116.3	113.3	109.3	101.9	104.5	93.7	98.3	103.9	10.7	105.9	129.3	112.9	116.3	113.3	5.8333e+06	4.79919e+06	792734	3.20403e+06	3.44079e+06		3.31849e+06
FALSE	High	Master Protein	Q15836	Vesicle-associated membrane protein 3 OS=Homo sapiens OX=9606 GN=VAMP3 PE=1 SV=3	0.824	0.919487	45.01	10.372	1.391	0.905	0.75	0.62	0.645	94.3	105.7	19.35	31.5	3	108.8	120.2	106.2	73.1	82.4	83.6	49.6	97.6	114.4	92.4	143.8	127.9	108.8	120.2	106.2	73.1	82.4	83.6	49.6	97.6	114.4	92.4	143.8	127.9	7.04232e+06	4.98476e+06	643086	2.796e+06	2.79845e+06	6055.19	3.07638e+06
FALSE	High	Master Protein	P80723	Brain acid soluble protein 1 OS=Homo sapiens OX=9606 GN=BASP1 PE=1 SV=2	18.864	1.371e-14	76.96	20.386	11.766	6.378	17.454	39.637	76.238	187.4	12.6	35.09	15.06	4	220.2	142.9	122.7	156.5	304.8	186	12.8	12.7	10.7	12.3	9	9.5	220.2	142.9	122.7	156.5	304.8	186	12.8	12.7	10.7	12.3	9	9.5	4.15743e+06	2.74696e+06	677786	5.13217e+06	3.05845e+06
FALSE	High	Master Protein	P49756	RNA-binding protein 25 OS=Homo sapiens OX=9606 GN=RBM25 PE=1 SV=3	1.6	0.65456	4.86	40.299	1.592	1.577	1.291	1.682	1.608	127.6	72.4	8.6	55.26	3	114.9	118	145	132.4	134.2	128.5	2.7	70.5	91.8	121.3	63	77.7	114.9	118	145	132.4	134.2	128.5	2.7	70.5	91.8	121.3	63	77.7	6.5803e+06	6.476e+06	1.10861e+06	4.33312e+06	4.09417e+06		2.11356e+06
FALSE	High	Master Protein	Q13404	Ubiquitin-conjugating enzyme E2 variant 1 OS=Homo sapiens OX=9606 GN=UBE2V1 PE=1 SV=2	1.23	0.95184	8.42	33.162	1.181	1.322	1.141	1.179	1.281	112.5	87.5	9.58	47.71	2	120.4	125.3	134.2	121.1	103.8	107.2	4.5	107.2	101.2	104.1	87.2	83.9	120.4	125.3	134.2	121.1	103.8	107.2	4.5	107.2	101.2	104.1	87.2	83.9	6.67699e+06	5.72476e+06	968519	3.1999e+06	3.26234e+06		3.07203e+06
FALSE	High	Master Protein	Q99471	Prefoldin subunit 5 OS=Homo sapiens OX=9606 GN=PFDN5 PE=1 SV=2	1.136	0.983525	54.64	2.891	1.559	0.722	1.125	1.147	0.622	114.4	85.6	16.46	16.8	4	144.9	124.1	129.1	98.8	102.8	98.8	60.6	80.3	102.4	90.3	88.9	79.1	144.9	124.1	129.1	98.8	102.8	98.8	60.6	80.3	102.4	90.3	88.9	79.1	5.51e+06	4.59139e+06	634115	2.64214e+06	2.40654e+06	5334.67	1.91676e+06
FALSE	High	Master Protein	Q9Y6G9	Cytoplasmic dynein 1 light intermediate chain 1 OS=Homo sapiens OX=9606 GN=DYNC1LI1 PE=1 SV=3	0.994	0.993544	42.45	13.706	1.188	0.867	1.14	0.706	0.702	92	108	10.47	47.23	6	95.9	101.5	95.2	116.4	90.1	88	8.8	111.1	113.4	103.3	130.3	146	95.9	101.5	95.2	116.4	90.1	88	8.8	111.1	113.4	103.3	130.3	146	6.80568e+06	5.11608e+06	1.17214e+06	3.47251e+06	3.37027e+06		4.00744e+06
FALSE	High	Master Protein	P20810	Calpastatin OS=Homo sapiens OX=9606 GN=CAST PE=1 SV=4	0.797	0.903738	48.29	6.29	1.285	0.692	0.918	0.627	0.55	104.6	95.4	16.1	44.17	9	115.6	127.3	115.7	109.7	85.7	85.7	14.8	97.7	107.9	93	135.5	111.4	115.6	127.3	115.7	109.7	85.7	85.7	14.8	97.7	107.9	93	135.5	111.4	7.0936e+06	5.16484e+06	907858	2.74997e+06	2.72989e+06		2820737
FALSE	High	Master Protein	Q9BX68	Histidine triad nucleotide-binding protein 2, mitochondrial OS=Homo sapiens OX=9606 GN=HINT2 PE=1 SV=1	0.886	0.956993	13	88.09	1.102	0.799	0.831	0.845	0.929	100.6	99.4	21.4	53.6	2	125.2	129.5	111.2	102.8	75.7	80.9	1.9	124.5	138.4	135.3	89.7	84.9	125.2	129.5	111.2	102.8	75.7	80.9	1.9	124.5	138.4	135.3	89.7	84.9	6.67297e+06	4.58704e+06	794944	2.25768e+06	2.38116e+06		3449610
FALSE	High	Master Protein	Q9UQE7	Structural maintenance of chromosomes protein 3 OS=Homo sapiens OX=9606 GN=SMC3 PE=1 SV=2	1.116	0.984496	14.6	12.772	1.634	1.121	0.96	1.112	1.053	106.3	93.7	17.66	44.21	9	107.5	116.8	124.5	75	130.5	119.9	10.5	87.3	109.8	101.1	107.6	109.5	107.5	116.8	124.5	75	130.5	119.9	10.5	87.3	109.8	101.1	107.6	109.5	7.09507e+06	6.05433e+06	654346	4.53373e+06	4.07964e+06		2.73963e+06
FALSE	High	Master Protein	Q9Y2Z0	Protein SGT1 homolog OS=Homo sapiens OX=9606 GN=SUGT1 PE=1 SV=3	1.571	0.711052	18.28	5.393	1.123	1.481	1.666	1.858	1.47	117.7	82.3	8.44	18.51	4	109.5	115.5	110.4	136.1	121	113.3	93.1	105.2	73.1	84.4	62.6	75.7	109.5	115.5	110.4	136.1	121	113.3	93.1	105.2	73.1	84.4	62.6	75.7	6851019	5.24561e+06	1.21203e+06	4.15505e+06	3.83665e+06	12810.8	3.35545e+06
FALSE	High	Master Protein	P13987	CD59 glycoprotein OS=Homo sapiens OX=9606 GN=CD59 PE=1 SV=1	0.939	0.984496	72.12	19.416	0.236	0.923	0.121	0.959	0.955	75.8	124.2	51.26	54.78	3	69.8	60.9	86.2	32.8	141	149.1	2.7	132.5	83	171.5	121.7	148.8	69.8	60.9	86.2	32.8	141	149.1	2.7	132.5	83	171.5	121.7	148.8	5492115	6.4437e+06	448515	7.61594e+06	7.94535e+06		6.64757e+06
FALSE	High	Master Protein	Q9UBQ5	Eukaryotic translation initiation factor 3 subunit K OS=Homo sapiens OX=9606 GN=EIF3K PE=1 SV=1	1.031	0.999965	10.19	0.942	1.282	0.979	2.085	1.058	1.005	118.7	81.3	16.25	58.08	2	124.6	118.4	116.5	99.9	88	83.8	205.1	71.6	90.5	76.3	65.4	59.8	124.6	118.4	116.5	99.9	88	83.8	205.1	71.6	90.5	76.3	65.4	59.8	6.228e+06	4.90493e+06	788943	2.67932e+06	2.51651e+06	25032.6	2.02413e+06
FALSE	High	Master Protein	Q07065	Cytoskeleton-associated protein 4 OS=Homo sapiens OX=9606 GN=CKAP4 PE=1 SV=2	1.029	0.999965	16.54	21.42	0.841	1.006	0.988	1.054	1.287	100.4	99.6	13.41	50.13	4	131.5	114.8	109.3	102.9	92.4	94.8	8.9	138.5	108	122.8	102.6	73.6	131.5	114.8	109.3	102.9	92.4	94.8	8.9	138.5	108	122.8	102.6	73.6	5.73452e+06	4371451	771315	2.67045e+06	2.70389e+06		3.71895e+06
FALSE	High	Master Protein	Q9NX40	OCIA domain-containing protein 1 OS=Homo sapiens OX=9606 GN=OCIAD1 PE=1 SV=1	1.382	0.887396	21.07	17.676	1.429	1.336	1.993	1.224	1.147	118	82	8.61	47.39	4	119.7	129.3	120.1	134.4	105.2	130.4	7.6	106.5	93.7	71.2	79.9	102.1	119.7	129.3	120.1	134.4	105.2	130.4	7.6	106.5	93.7	71.2	79.9	102.1	7.11255e+06	5.28998e+06	1.11009e+06	3.34831e+06	4.09798e+06		3.14926e+06
FALSE	High	Master Protein	P49585	Choline-phosphate cytidylyltransferase A OS=Homo sapiens OX=9606 GN=PCYT1A PE=1 SV=2	0.755	0.831179	6.53	7.278	0.781	0.723	0.729	0.827	0.722	94	106	8.79	43.59	6	108.9	104.6	97	89.9	113.8	96.2	11.2	118.2	115.3	112	111.4	121.4	108.9	104.6	97	89.9	113.8	96.2	11.2	118.2	115.3	112	111.4	121.4	6.35544e+06	4.55169e+06	811497	4.00355e+06	3.22956e+06		3.86003e+06
FALSE	High	Master Protein	O94826	Mitochondrial import receptor subunit TOM70 OS=Homo sapiens OX=9606 GN=TOMM70 PE=1 SV=1	1.931	0.305198	19.16	0.94	1.848	1.695	2.795	2.019	2.194	127.8	72.2	19.77	34.55	4	94.2	92.5	107.9	141	133.4	144	136.1	85.7	64.6	67	68.6	65.1	94.2	92.5	107.9	141	133.4	144	136.1	85.7	64.6	67	68.6	65.1	6.51032e+06	6.08172e+06	1.48999e+06	5.43568e+06	5.78829e+06	22191.6	3.24159e+06
FALSE	High	Master Protein	Q9Y617	Phosphoserine aminotransferase OS=Homo sapiens OX=9606 GN=PSAT1 PE=1 SV=2	0.833	0.931191	34.17	2.899	1.225	0.941	0.737	0.687	0.667	85.5	114.5	9.23	45.75	7	77	86.2	77.9	76.9	64.2	75.3	234.2	90.3	91.1	84	126.2	116.7	77	86.2	77.9	76.9	64.2	75.3	234.2	90.3	91.1	84	126.2	116.7	7.35335e+06	5.33462e+06	969107	3.12411e+06	3.69797e+06	47462.2	4.17496e+06
FALSE	High	Master Protein	Q8TC12	Retinol dehydrogenase 11 OS=Homo sapiens OX=9606 GN=RDH11 PE=1 SV=2	1.413	0.852271	18.29	29.437	1.291	1.546	1.289	1.197	1.846	119.1	80.9	12.31	51.29	2	134.1	125	121.5	109.5	109.5	149.6	4.5	114.9	74.9	93.5	96.2	66.8	134.1	125	121.5	109.5	109.5	149.6	4.5	114.9	74.9	93.5	96.2	66.8	6210827	4.83769e+06	817149	3.15092e+06	4.2476e+06		3069341
FALSE	High	Master Protein	P78417	Glutathione S-transferase omega-1 OS=Homo sapiens OX=9606 GN=GSTO1 PE=1 SV=2	0.717	0.795001	34.86	4.001	0.749	0.628	0.539	0.687	1.083	87.3	112.7	25.35	48.17	3	105.5	77.6	70.6	79	112.5	132.7	6.5	105.6	104	136.1	131.6	138.5	105.5	77.6	70.6	79	112.5	132.7	6.5	105.6	104	136.1	131.6	138.5	4.91746e+06	3.58486e+06	751546	4.12685e+06	4.80281e+06		3.60075e+06
FALSE	High	Master Protein	O00148	ATP-dependent RNA helicase DDX39A OS=Homo sapiens OX=9606 GN=DDX39A PE=1 SV=2	0.843	0.945377	52.91	23.528	1.033	0.735	0.966	0.551	0.397	87	113	9.79	50.04	4	87.2	91.2	82.1	82.4	103.6	81	23.1	128.5	87.7	94.5	176	162.6	87.2	91.2	82.1	82.4	103.6	81	23.1	128.5	87.7	94.5	176	162.6	7.00161e+06	5.04409e+06	949224	4.60337e+06	3.45683e+06	3819.85	5.30174e+06
FALSE	High	Master Protein	Q00059	Transcription factor A, mitochondrial OS=Homo sapiens OX=9606 GN=TFAM PE=1 SV=1	1.576	0.708449	34.84	54.416	1.853	1.858	0.988	1.117	1.34	124	76	30.73	52.12	3	163.8	146.6	176.4	110.4	85.7	86.8	3	79.1	95	111.7	76.7	64.8	163.8	146.6	176.4	110.4	85.7	86.8	3	79.1	95	111.7	76.7	64.8	6.00735e+06	5788042	678899	2.03117e+06	2.03207e+06		1.74315e+06
FALSE	High	Master Protein	Q16630	Cleavage and polyadenylation specificity factor subunit 6 OS=Homo sapiens OX=9606 GN=CPSF6 PE=1 SV=2	1.053	0.99944	29.35	5.719	1.199	0.786	0.778	1.202	0.924	106.9	93.1	12.55	19.75	4	103.2	102.7	109.5	125.1	95.4	86.8	79	107.2	129.1	94.4	82.5	85.3	103.2	102.7	109.5	125.1	95.4	86.8	79	107.2	129.1	94.4	82.5	85.3	6.52696e+06	5.70817e+06	1.20952e+06	3.59558e+06	3.22807e+06	11234.6	3.75154e+06
FALSE	High	Master Protein	Q96HY6	DDRGK domain-containing protein 1 OS=Homo sapiens OX=9606 GN=DDRGK1 PE=1 SV=2	1.286	0.924758	24.9	4.627	1.115	1.025	2.04	1.199	1.379	100.7	99.3	21.21	51.08	5	107.9	97	97	107.8	73	140.6	13	132	90.3	152.4	112.4	76.4	107.9	97	97	107.8	73	140.6	13	132	90.3	152.4	112.4	76.4	5.84687e+06	4.69981e+06	979636	2.60773e+06	4.92889e+06		4.41903e+06
FALSE	High	Master Protein	Q14683	Structural maintenance of chromosomes protein 1A OS=Homo sapiens OX=9606 GN=SMC1A PE=1 SV=2	1.147	0.980192	17.11	4.87	1.06	1.074	0.701	1.325	1.225	100.2	99.8	21.16	41.79	9	109.9	87.5	106.1	72.3	131.4	124.8	14.9	120.5	103.6	113.8	105.1	110.1	109.9	87.5	106.1	72.3	131.4	124.8	14.9	120.5	103.6	113.8	105.1	110.1	5.14798e+06	5.20387e+06	564758	4.65584e+06	4.36304e+06		3.96631e+06
FALSE	High	Master Protein	Q14258	E3 ubiquitin/ISG15 ligase TRIM25 OS=Homo sapiens OX=9606 GN=TRIM25 PE=1 SV=2	1.15	0.980192	33.9	5.809	0.861	0.913	1.044	1.266	1.54	106.7	93.3	13.93	34.06	6	95	105.8	97.8	135.4	115.8	123.4	33.7	99.4	94.2	121.4	99.9	78.3	95	105.8	97.8	135.4	115.8	123.4	33.7	99.4	94.2	121.4	99.9	78.3	7.53461e+06	5.60776e+06	1437563	4.82084e+06	5.06821e+06	5382.23	3.76073e+06
FALSE	High	Master Protein	P09972	Fructose-bisphosphate aldolase C OS=Homo sapiens OX=9606 GN=ALDOC PE=1 SV=2	0.605	0.517385	33.49	21.77	0.515	0.616	0.431	0.837	0.594	86.6	113.4	20.52	53.44	2	94.5	94.5	96.3	51.3	91.6	80.1	4.3	183.4	153.5	105.5	109.1	135.9	94.5	94.5	96.3	51.3	91.6	80.1	4.3	183.4	153.5	105.5	109.1	135.9	6.73664e+06	5.4986e+06	549310	3.78088e+06	3.26037e+06		7.03193e+06
FALSE	High	Master Protein	Q14247	Src substrate cortactin OS=Homo sapiens OX=9606 GN=CTTN PE=1 SV=2	0.685	0.711052	14.28	7.536	0.726	0.768	0.413	0.632	0.647	83.7	116.3	22.99	45.36	7	110.8	110.4	106.1	63.4	79.5	74.1	9.9	124.3	114	141.2	131.2	135	110.8	110.4	106.1	63.4	79.5	74.1	9.9	124.3	114	141.2	131.2	135	6.77441e+06	5.24507e+06	580237	2.87124e+06	2.55913e+06		4.1677e+06
FALSE	High	Master Protein	Q15046	Lysine--tRNA ligase OS=Homo sapiens OX=9606 GN=KARS1 PE=1 SV=3	0.649	0.629144	9.2	6.652	0.623	0.63	0.668	0.557	0.707	86.2	113.8	18.54	43.77	9	96.2	95.5	93.6	56.2	96.4	101	13.3	135.2	140.3	120.1	133.4	118.9	96.2	95.5	93.6	56.2	96.4	101	13.3	135.2	140.3	120.1	133.4	118.9	6.76379e+06	5.27055e+06	537091	3.92477e+06	4.10703e+06		5.22226e+06
FALSE	High	Master Protein	P11177	Pyruvate dehydrogenase E1 component subunit beta, mitochondrial OS=Homo sapiens OX=9606 GN=PDHB PE=1 SV=3	0.96	0.989901	36.62	13.334	1.21	0.923	0.999	0.629	0.746	95.7	104.3	15.73	46.24	4	117.3	120.7	114	94.7	83	88.8	8.8	96.7	113	115.4	134.3	113.4	117.3	120.7	114	94.7	83	88.8	8.8	96.7	113	115.4	134.3	113.4	6.9533e+06	5.25997e+06	818909	2.69094e+06	2.91988e+06		2.99294e+06
FALSE	High	Master Protein	Q9BTE3	Mini-chromosome maintenance complex-binding protein OS=Homo sapiens OX=9606 GN=MCMBP PE=1 SV=2	1.722	0.559893	23.85	29.752	2.12	1.555	1.335	1.58	1.877	122	78	6.4	48.18	7	132.6	136.8	134.7	129.1	114.1	125.5	4.4	86.6	99.4	88.2	80.9	67.9	132.6	136.8	134.7	129.1	114.1	125.5	4.4	86.6	99.4	88.2	80.9	67.9	7.01886e+06	5.5346e+06	994647	3.38912e+06	3.67765e+06		2.38789e+06
FALSE	High	Master Protein	O60493	Sorting nexin-3 OS=Homo sapiens OX=9606 GN=SNX3 PE=1 SV=3	1.113	0.989901	50.84	5.779	1.473	1.369	0.641	0.905	0.71	114.1	85.9	21.8	42.94	4	139.8	150.9	135.4	103.1	92	93.3	12.4	104.5	106.3	88.2	84.6	89.6	139.8	150.9	135.4	103.1	92	93.3	12.4	104.5	106.3	88.2	84.6	89.6	7.34525e+06	5.27983e+06	733514	2.5916e+06	2.59239e+06		2.73401e+06
FALSE	High	Master Protein	P16070	CD44 antigen OS=Homo sapiens OX=9606 GN=CD44 PE=1 SV=3	0.681	0.709967	21.85	5.929	0.566	0.75	0.657	0.705	0.559	72.9	127.1	41.78	61.51	7	68.6	64	63.7	57.3	134.1	132.2	5.1	128.6	71.3	103.9	180	191.2	68.6	64	63.7	57.3	134.1	132.2	5.1	128.6	71.3	103.9	180	191.2	6.48779e+06	5.39886e+06	862600	8.23819e+06	8.01266e+06		7.24059e+06
FALSE	High	Master Protein	P02795	Metallothionein-2 OS=Homo sapiens OX=9606 GN=MT2A PE=1 SV=1	6.983	2.71911e-09	122.79	42.908	12.551	3.885	56.112	2.139	0.984	145.6	54.4	43.93	72.72	2	159.5	174.6	218.7	218.6	82.8	61.3	4	68.8	56.5	4.1	81	70	159.5	174.6	218.7	218.6	82.8	61.3	4	68.8	56.5	4.1	81	70	7.49283e+06	7516675	1.4085e+06	1.99255e+06	1.39523e+06		1.57219e+06
FALSE	High	Master Protein	P27695	DNA-(apurinic or apyrimidinic site) endonuclease OS=Homo sapiens OX=9606 GN=APEX1 PE=1 SV=2	1.211	0.956993	16.88	11.749	1.335	1.016	1.226	1.197	1.059	115.1	84.9	14.11	49.58	4	104.1	117.2	123.5	149.3	111.9	105.4	6.9	78.4	115.1	119.1	82.3	86.8	104.1	117.2	123.5	149.3	111.9	105.4	6.9	78.4	115.1	119.1	82.3	86.8	7.75908e+06	6.55096e+06	1.48434e+06	4.28935e+06	3.98412e+06		2.79091e+06
FALSE	High	Master Protein	Q6P2E9	Enhancer of mRNA-decapping protein 4 OS=Homo sapiens OX=9606 GN=EDC4 PE=1 SV=1	1.548	0.723897	41.12	10.097	1.992	1.202	2.125	1.134	1.18	121.1	78.9	15.8	46.52	7	129.9	154.2	125.5	136.8	100	106.9	9.7	86.9	110.9	69	90.4	79.8	129.9	154.2	125.5	136.8	100	106.9	9.7	86.9	110.9	69	90.4	79.8	8.21359e+06	5.35251e+06	1.0823e+06	3.07217e+06	3.1455e+06		2.47831e+06
FALSE	High	Master Protein	P35221	Catenin alpha-1 OS=Homo sapiens OX=9606 GN=CTNNA1 PE=1 SV=1	1.033	0.999965	16.36	4.136	0.905	1.019	1.237	1.047	0.932	109.7	90.3	7.21	46.08	11	109.1	108.9	104	125.9	116.3	106.5	17.1	139.3	111.5	81.9	86.8	92.6	109.1	108.9	104	125.9	116.3	106.5	17.1	139.3	111.5	81.9	86.8	92.6	6.6389e+06	5.30886e+06	1.19023e+06	4.30799e+06	3.91613e+06		4.83722e+06
FALSE	High	Master Protein	P04350	Tubulin beta-4A chain OS=Homo sapiens OX=9606 GN=TUBB4A PE=1 SV=2	1.294	0.924758	52.32	7.756	1.358	1.234	1.896	0.748	0.927	107.3	92.7	20.27	25.74	2	127.4	117.8	103.7	114.2	67.9	94.6	137.2	86.8	88.8	61.8	99.4	100.5	127.4	117.8	103.7	114.2	67.9	94.6	137.2	86.8	88.8	61.8	99.4	100.5	6.44637e+06	4.54443e+06	937986	2.15072e+06	2.95553e+06	17561.8	2.55308e+06
FALSE	High	Master Protein	P52815	39S ribosomal protein L12, mitochondrial OS=Homo sapiens OX=9606 GN=MRPL12 PE=1 SV=2	1.499	0.754832	38.72	0.526	1.435	0.862	3.176	1.645	1.565	112.6	87.4	15.7	97.16	6	73.7	81	80.3	111.5	96.1	83.7	331.5	56.4	105.1	71.2	57.5	52.2	73.7	81	80.3	111.5	96.1	83.7	331.5	56.4	105.1	71.2	57.5	52.2	7.85345e+06	6.07788e+06	1.59952e+06	5.35747e+06	4.61203e+06	74384.9	2.87273e+06
FALSE	High	Master Protein	P42166	Lamina-associated polypeptide 2, isoform alpha OS=Homo sapiens OX=9606 GN=TMPO PE=1 SV=2	0.783	0.89647	60.34	3.582	1.031	0.738	0.83	0.476	0.498	80	120	18.69	33.46	7	85.9	111.9	100.4	76.5	73.8	71.9	39.9	124.8	130.4	118.2	149.8	116.6	85.9	111.9	100.4	76.5	73.8	71.9	39.9	124.8	130.4	118.2	149.8	116.6	9.38623e+06	6.74518e+06	963281	3.58366e+06	3.40474e+06	6369.88	5630038
FALSE	High	Master Protein	P61224	Ras-related protein Rap-1b OS=Homo sapiens OX=9606 GN=RAP1B PE=1 SV=1	0.827	0.924414	26.99	7.822	0.721	1.057	0.796	0.86	0.278	96.4	103.6	13.01	49.69	2	131.5	112.7	103.6	97.5	102.4	92.6	4.7	111.4	124.8	127.4	81.6	110	131.5	112.7	103.6	97.5	102.4	92.6	4.7	111.4	124.8	127.4	81.6	110	6.04228e+06	4484027	785195	3.12426e+06	2.86277e+06		3.2687e+06
FALSE	High	Master Protein	Q13526	Peptidyl-prolyl cis-trans isomerase NIMA-interacting 1 OS=Homo sapiens OX=9606 GN=PIN1 PE=1 SV=1	1.189	0.956993	16.08	16.165	1.185	1.133	1.391	1.193	0.773	106.7	93.3	19.18	46.31	3	137.5	130.5	126.8	107.6	93.3	83.9	6.9	111.7	110.9	86.4	103.7	100.8	137.5	130.5	126.8	107.6	93.3	83.9	6.9	111.7	110.9	86.4	103.7	100.8	6.86279e+06	5.34164e+06	849619	2.83881e+06	2.52068e+06		3.15807e+06
FALSE	High	Master Protein	P06396	Gelsolin OS=Homo sapiens OX=9606 GN=GSN PE=1 SV=1	1.284	0.924758	11.52	6.897	1.181	1.38	0.874	1.232	1.338	113.5	86.5	14.41	43.98	6	134.9	141	125	98.1	107.6	107.6	12.7	116.4	97.9	82	84.7	92.1	134.9	141	125	98.1	107.6	107.6	12.7	116.4	97.9	82	84.7	92.1	7.57134e+06	5.37559e+06	765537	3.34502e+06	3.28864e+06		3.35988e+06
FALSE	High	Master Protein	O95336	6-phosphogluconolactonase OS=Homo sapiens OX=9606 GN=PGLS PE=1 SV=2	1.378	0.874051	32.73	23.547	1.707	0.889	1.638	1.16	1.099	110.7	89.3	9.14	21.07	4	106.6	122.7	100	104	112.3	95	130.9	82.1	97.8	78.9	87.9	81.8	106.6	122.7	100	104	112.3	95	130.9	82.1	97.8	78.9	87.9	81.8	8.38063e+06	5.47252e+06	1.06651e+06	4.43908e+06	3.70493e+06	20399.3	3.01601e+06
FALSE	High	Master Protein	P07951	Tropomyosin beta chain OS=Homo sapiens OX=9606 GN=TPM2 PE=1 SV=1	1.32	0.91195	52.27	10.888	1.237	0.561	0.339	1.408	1.492	110.6	89.4	19.61	61.5	4	132.9	107	127.4	73.6	104.6	101.7	8	85.4	155.6	155.3	62.7	85.8	132.9	107	127.4	73.6	104.6	101.7	8	85.4	155.6	155.3	62.7	85.8	5.86089e+06	5.59069e+06	593523	3.31743e+06	3.18005e+06		2.51581e+06
FALSE	High	Master Protein	P46459	Vesicle-fusing ATPase OS=Homo sapiens OX=9606 GN=NSF PE=1 SV=3	1.009	0.99944	45.24	13.971	1.195	0.983	0.567	1.035	0.58	103.1	96.9	46.11	41.65	4	144.3	138.6	151.9	52.8	86.1	46.5	27.8	124.3	120.8	137.9	81.6	87.3	144.3	138.6	151.9	52.8	86.1	46.5	27.8	124.3	120.8	137.9	81.6	87.3	7.04258e+06	6.17884e+06	373017	2.5318e+06	1.24082e+06	3051.1	3.3953e+06
FALSE	High	Master Protein	P30419	Glycylpeptide N-tetradecanoyltransferase 1 OS=Homo sapiens OX=9606 GN=NMT1 PE=1 SV=2	1.165	0.97931	47.89	10.336	1.185	0.968	0.506	1.147	1.72	119.4	80.6	15.05	51.53	4	121.4	127.8	116.4	97.7	113.2	152.7	6.4	129.9	82.8	96.3	77.6	77.8	121.4	127.8	116.4	97.7	113.2	152.7	6.4	129.9	82.8	96.3	77.6	77.8	7.72695e+06	5.55523e+06	855295	3.96116e+06	5.27156e+06		4.22201e+06
FALSE	High	Master Protein	Q9H0D6	5'-3' exoribonuclease 2 OS=Homo sapiens OX=9606 GN=XRN2 PE=1 SV=1	1.013	0.999965	22.36	6.645	1.216	0.966	1.063	0.737	0.91	99	101	9.98	16.03	7	95.1	99.4	120.7	96.4	93	101.4	72.5	98.9	120.1	93.8	100.8	107.9	95.1	99.4	120.7	96.4	93	101.4	72.5	98.9	120.1	93.8	100.8	107.9	7.57268e+06	7.45387e+06	1.09776e+06	4.16236e+06	4.40316e+06	11516.6	4.11923e+06
FALSE	High	Master Protein	O75083	WD repeat-containing protein 1 OS=Homo sapiens OX=9606 GN=WDR1 PE=1 SV=4	1.081	0.991674	48.47	2.338	0.837	1.363	1.628	0.656	0.857	101.3	98.7	12.95	23.83	5	110.9	115	96.7	116	84.6	91.7	83.9	110.9	91.8	60.9	124.4	113.2	110.9	115	96.7	116	84.6	91.7	83.9	110.9	91.8	60.9	124.4	113.2	7.8368e+06	5280933	1.18725e+06	3336300	3.47335e+06	12866.3	4.06381e+06
FALSE	High	Master Protein	Q16401	26S proteasome non-ATPase regulatory subunit 5 OS=Homo sapiens OX=9606 GN=PSMD5 PE=1 SV=3	0.958	0.989901	24.73	5.086	1	0.877	0.62	1.263	0.917	104.7	95.3	30.41	4.02	4	162.7	97.3	106.8	66.7	114.2	88.8	92.8	92.9	89.3	100.5	92.6	95.5	162.7	97.3	106.8	66.7	114.2	88.8	92.8	92.9	89.3	100.5	92.6	95.5	4.41604e+06	3.88512e+06	426749	3.00085e+06	2.303e+06	8798.77	2.26848e+06
FALSE	High	Master Protein	Q13247	Serine/arginine-rich splicing factor 6 OS=Homo sapiens OX=9606 GN=SRSF6 PE=1 SV=2	1.377	0.847233	49.41	23.402	0.558	1.291	0.852	1.468	1.769	105.7	94.3	33.56	50.63	3	74.6	76.9	113.8	102.9	159.3	162.5	5	126.2	75.8	108.9	107.4	86.7	74.6	76.9	113.8	102.9	159.3	162.5	5	126.2	75.8	108.9	107.4	86.7	7.63166e+06	9.04068e+06	1.53351e+06	9.14868e+06	9.20839e+06		6.73279e+06
FALSE	High	Master Protein	Q13895	Bystin OS=Homo sapiens OX=9606 GN=BYSL PE=1 SV=3	1.134	0.983525	8.35	14.916	1.095	1.608	1.048	1.174	1.091	110.5	89.5	5.77	14.48	3	102.7	114.9	120.5	112.5	109.1	105.9	97.4	106.1	75.6	82.8	97.2	75.4	102.7	114.9	120.5	112.5	109.1	105.9	97.4	106.1	75.6	82.8	97.2	75.4	8.31277e+06	6.98152e+06	1.19931e+06	4.56939e+06	4.37612e+06	16091.5	4.03338e+06
FALSE	High	Master Protein	Q6NZI2	Caveolae-associated protein 1 OS=Homo sapiens OX=9606 GN=CAVIN1 PE=1 SV=1	0.707	0.754832	27.03	3.973	0.691	1.003	0.607	0.59	0.724	89.3	110.7	14.79	25	3	91.8	96.1	93.6	71.8	69.9	99.5	66.9	151	100.6	115.7	114.1	128.8	91.8	96.1	93.6	71.8	69.9	99.5	66.9	151	100.6	115.7	114.1	128.8	7.79242e+06	6.07703e+06	874252	3.27973e+06	4608106	12335.5	6.58123e+06
FALSE	High	Master Protein	Q9GZR7	ATP-dependent RNA helicase DDX24 OS=Homo sapiens OX=9606 GN=DDX24 PE=1 SV=1	2.98	0.00850803	30.13	6.837	2.306	3.484	5.319	2.443	2.549	154	46	12.1	22.81	9	146.3	160.7	173.8	163.8	132.8	127.8	42.7	58.4	66.1	36.3	42.2	49.1	146.3	160.7	173.8	163.8	132.8	127.8	42.7	58.4	66.1	36.3	42.2	49.1	8.17983e+06	7.08542e+06	1.25179e+06	3.8036e+06	3.71595e+06	3128.56	1.4467e+06
FALSE	High	Master Protein	P51148	Ras-related protein Rab-5C OS=Homo sapiens OX=9606 GN=RAB5C PE=1 SV=2	1.499	0.76485	42.91	8.596	1.661	0.793	1.643	1.368	0.711	112	88	26.31	24.91	7	126.6	116.4	88	145.4	118.3	64.7	53.2	78.2	115.2	91.6	109.5	93	126.6	116.4	88	145.4	118.3	64.7	53.2	78.2	115.2	91.6	109.5	93	7.08042e+06	4.21788e+06	1.32741e+06	4.1653e+06	2.05602e+06	5994.04	2.54699e+06
FALSE	High	Master Protein	Q9Y224	RNA transcription, translation and transport factor protein OS=Homo sapiens OX=9606 GN=RTRAF PE=1 SV=1	1.579	0.669393	39.25	13.73	1.954	1.263	2.489	1.275	1.118	123.7	76.3	21.46	33.59	5	113	167	121	160.7	99.7	114.2	30.6	66	102.7	79	66.6	79.5	113	167	121	160.7	99.7	114.2	30.6	66	102.7	79	66.6	79.5	1.11273e+07	6.45468e+06	1.60777e+06	3.84568e+06	4.34471e+06	3747.09	2.36309e+06
FALSE	High	Master Protein	Q9BWF3	RNA-binding protein 4 OS=Homo sapiens OX=9606 GN=RBM4 PE=1 SV=1	1.279	0.936374	11.46	13.39	1.192	1.389	1.236	1.323	1.151	116.6	83.4	15.31	41.84	4	149.5	115.5	127.8	123.5	128.9	92.1	12.6	87.9	93.5	78.8	91.9	98	149.5	115.5	127.8	123.5	128.9	92.1	12.6	87.9	93.5	78.8	91.9	98	5.89871e+06	5.08308e+06	947059	3.81079e+06	2.68842e+06		2.41322e+06
FALSE	High	Master Protein	Q9NS69	Mitochondrial import receptor subunit TOM22 homolog OS=Homo sapiens OX=9606 GN=TOMM22 PE=1 SV=3	0.781	0.893007	12.05	33.74	0.621	0.76	0.804	0.701	0.821	94.4	105.6	14.57	51.63	2	103.9	85.1	73.2	96.4	105.9	109	2.5	118.9	104.4	105.3	157.4	138.1	103.9	85.1	73.2	96.4	105.9	109	2.5	118.9	104.4	105.3	157.4	138.1	6.18995e+06	4.26552e+06	1.05312e+06	4.45928e+06	4.53214e+06		4.6512e+06
FALSE	High	Master Protein	Q9UMR2	ATP-dependent RNA helicase DDX19B OS=Homo sapiens OX=9606 GN=DDX19B PE=1 SV=1	1.201	0.956993	17.72	13.665	1.198	1.181	1.204	1.534	0.934	115.1	84.9	23.28	48.67	3	160	140.1	146.8	97.8	98.5	97.2	5.6	87.7	108	102.7	69.9	85.8	160	140.1	146.8	97.8	98.5	97.2	5.6	87.7	108	102.7	69.9	85.8	6.6404e+06	5.57052e+06	695896	2.7024e+06	2.63084e+06		2.23383e+06
FALSE	High	Master Protein	P62633	Cellular nucleic acid-binding protein OS=Homo sapiens OX=9606 GN=CNBP PE=1 SV=1	1.114	0.983525	6.96	5.164	1.091	1.059	1.065	1.138	1.425	106.4	93.6	14.05	31.79	4	93.6	100.5	121.1	100.4	116.6	134.7	33.7	91.2	110.2	90.5	108.1	99.4	93.6	100.5	121.1	100.4	116.6	134.7	33.7	91.2	110.2	90.5	108.1	99.4	8.18052e+06	7.89675e+06	1.22732e+06	5.49074e+06	6.26012e+06	6065.71	3.99064e+06
FALSE	High	Master Protein	P54105	Methylosome subunit pICln OS=Homo sapiens OX=9606 GN=CLNS1A PE=1 SV=1	1.581	0.708449	41	16.408	1.458	5.45	1.715	1.113	1.175	126	74	7.93	46.92	5	136.6	116.4	124.1	145.5	125	129.4	9.2	96.8	67	82	100.1	68	136.6	116.4	124.1	145.5	125	129.4	9.2	96.8	67	82	100.1	68	6.48659e+06	5.54072e+06	1.21751e+06	4.03338e+06	4.11898e+06		2.80081e+06
FALSE	High	Master Protein	P78344	Eukaryotic translation initiation factor 4 gamma 2 OS=Homo sapiens OX=9606 GN=EIF4G2 PE=1 SV=1	0.978	0.991674	26.34	5.797	0.944	1.014	1.12	0.787	0.796	105.2	94.8	12.31	41.79	11	118.4	124.1	107.9	96	93	122.7	19.2	102.6	101	78.9	114.2	122	118.4	124.1	107.9	96	93	122.7	19.2	102.6	101	78.9	114.2	122	8.10818e+06	5.64239e+06	885754	3.51479e+06	4.47822e+06		3.56938e+06
FALSE	High	Master Protein	P23919	Thymidylate kinase OS=Homo sapiens OX=9606 GN=DTYMK PE=1 SV=4	0.98	0.993544	57.46	37.526	1.173	0.734	0.297	1.751	0.82	86.2	113.8	39.66	58.58	2	85.7	78.9	73.3	47.6	141.8	136.1	2.4	80.9	124.7	163.3	94.6	170.7	85.7	78.9	73.3	47.6	141.8	136.1	2.4	80.9	124.7	163.3	94.6	170.7	7025470	5.23224e+06	637064	7.31483e+06	6.92299e+06		3.87604e+06
FALSE	High	Master Protein	O00244	Copper transport protein ATOX1 OS=Homo sapiens OX=9606 GN=ATOX1 PE=1 SV=1	1.029	0.999616	22	56.942	1.184	0.879	0.854	1.088	0.972	101.3	98.7	9.82	48.99	2	125.3	113.1	108	92.4	113.7	106.8	2.1	91.3	120.5	109.8	105.7	111.4	125.3	113.1	108	92.4	113.7	106.8	2.1	91.3	120.5	109.8	105.7	111.4	6.89525e+06	5.27119e+06	845654	4.00973e+06	3.71769e+06		2.99012e+06
FALSE	High	Master Protein	O75400	Pre-mRNA-processing factor 40 homolog A OS=Homo sapiens OX=9606 GN=PRPF40A PE=1 SV=2	1.142	0.980192	21.79	6.514	1.509	0.89	1.11	1.175	1.058	111.1	88.9	16.82	24.46	5	130.7	117.3	112.5	96.6	82	94.5	136.6	78.9	106.1	83	78	83.9	130.7	117.3	112.5	96.6	82	94.5	136.6	78.9	106.1	83	78	83.9	6.86806e+06	5.27575e+06	849756	2.77979e+06	3.16082e+06	17607.5	2.48524e+06
FALSE	High	Master Protein	P25789	Proteasome subunit alpha type-4 OS=Homo sapiens OX=9606 GN=PSMA4 PE=1 SV=1	0.627	0.571374	20.62	6.563	0.669	0.583	0.787	0.587	0.417	83	117	11.98	51.51	5	82.1	86.4	79	70.1	96.2	96.2	9.3	114.9	122.5	103.3	177.4	162.8	82.1	86.4	79	70.1	96.2	96.2	9.3	114.9	122.5	103.3	177.4	162.8	8.06936e+06	5.91113e+06	983227	5.20113e+06	5131737		5.77092e+06
FALSE	High	Master Protein	O75494	Serine/arginine-rich splicing factor 10 OS=Homo sapiens OX=9606 GN=SRSF10 PE=1 SV=1	0.984	0.993544	16.49	1.089	0.811	1.216	0.874	1	0.969	96.1	103.9	10.09	24.32	4	97.5	89	115	90.4	108	100.2	52	109.8	101	104	116.1	116.9	97.5	89	115	90.4	108	100.2	52	109.8	101	104	116.1	116.9	7027546	7.2073e+06	1.06502e+06	5.00189e+06	4.57942e+06	9025.34	4.72038e+06
FALSE	High	Master Protein	P20618	Proteasome subunit beta type-1 OS=Homo sapiens OX=9606 GN=PSMB1 PE=1 SV=2	0.817	0.920439	16.13	4.989	0.912	0.875	0.734	0.763	0.6	89.7	110.3	14.13	35.56	6	111.4	106.6	95.7	74.2	90.8	88.6	37	140.9	105.8	94.6	124.3	130.1	111.4	106.6	95.7	74.2	90.8	88.6	37	140.9	105.8	94.6	124.3	130.1	7.35108e+06	5.30256e+06	746039	3.63713e+06	3.49882e+06	4439.29	5.22073e+06
FALSE	High	Master Protein	O75521	Enoyl-CoA delta isomerase 2 OS=Homo sapiens OX=9606 GN=ECI2 PE=1 SV=4	1.529	0.740621	18.05	5.091	1.661	1.288	1.576	0.911	1.484	117.2	82.8	12.49	38.59	8	140.4	117	137.5	99.9	115.4	117.9	22.8	83.9	111.8	82	96.9	74.5	140.4	117	137.5	99.9	115.4	117.9	22.8	83.9	111.8	82	96.9	74.5	6.42186e+06	5.84099e+06	784368	3.6671e+06	3.69555e+06		2.44603e+06
FALSE	High	Master Protein	Q9Y285	Phenylalanine--tRNA ligase alpha subunit OS=Homo sapiens OX=9606 GN=FARSA PE=1 SV=3	1.252	0.931547	39.42	22.336	1.911	0.981	1.544	1.016	0.878	101.1	98.9	11.39	28.1	4	99.6	98.1	95.4	105.8	119.9	124.5	41.9	113	91.5	109.5	101.5	99.3	99.6	98.1	95.4	105.8	119.9	124.5	41.9	113	91.5	109.5	101.5	99.3	7598979	5.91935e+06	1.2302e+06	5.37644e+06	5.51118e+06	7164.02	4.70658e+06
FALSE	High	Master Protein	Q13011	Delta(3,5)-Delta(2,4)-dienoyl-CoA isomerase, mitochondrial OS=Homo sapiens OX=9606 GN=ECH1 PE=1 SV=2	0.926	0.980192	38.23	1.535	0.864	0.994	1.224	0.652	0.728	100.8	99.2	14.59	40.17	4	107.1	85.9	101.8	99.5	75.3	78.1	196.4	85.5	104.6	95.3	83.5	87	107.1	85.9	101.8	99.5	75.3	78.1	196.4	85.5	104.6	95.3	83.5	87	6.13347e+06	5.99329e+06	1080738	3.16006e+06	3.17842e+06	32986.3	3.37908e+06
FALSE	High	Master Protein	Q9BRA2	Thioredoxin domain-containing protein 17 OS=Homo sapiens OX=9606 GN=TXNDC17 PE=1 SV=1	1.062	0.993544	33.7	9.145	0.929	0.867	0.774	1.213	1.507	100.7	99.3	23.9	52.75	3	142.7	128.5	118.5	80.4	92.8	83.8	5.3	119.7	131.1	133.3	74.6	89.3	142.7	128.5	118.5	80.4	92.8	83.8	5.3	119.7	131.1	133.3	74.6	89.3	6.99572e+06	5.16649e+06	657024	2.92296e+06	2.60441e+06		3.4075e+06
FALSE	High	Master Protein	Q01082	Spectrin beta chain, non-erythrocytic 1 OS=Homo sapiens OX=9606 GN=SPTBN1 PE=1 SV=2	0.581	0.415646	49.14	9.462	0.777	0.653	0.517	0.411	0.412	71.9	128.1	20.84	45.06	14	96.3	92.9	92.9	66.1	64.4	61.9	12.1	127.9	152.2	130.3	153.4	149.8	96.3	92.9	92.9	66.1	64.4	61.9	12.1	127.9	152.2	130.3	153.4	149.8	7.37996e+06	5.85757e+06	727660	2.98456e+06	2.61315e+06		5.56489e+06
FALSE	High	Master Protein	Q9Y3D0	Cytosolic iron-sulfur assembly component 2B OS=Homo sapiens OX=9606 GN=CIAO2B PE=1 SV=1	1.196	0.957514	18.22	13.697	1.084	1.144	1.559	1.015	1.251	121.4	78.6	18.32	45.81	3	132.8	129.6	127.3	155.4	91.3	104.4	8.2	101.6	103.6	86.1	80.3	79.4	132.8	129.6	127.3	155.4	91.3	104.4	8.2	101.6	103.6	86.1	80.3	79.4	7.59528e+06	5.97202e+06	1.36693e+06	3.09716e+06	3491694		3.19926e+06
FALSE	High	Master Protein	P53621	Coatomer subunit alpha OS=Homo sapiens OX=9606 GN=COPA PE=1 SV=2	0.972	0.990748	34.31	10.077	1.228	1.123	0.841	0.698	0.775	99.7	100.3	21.05	45	10	116	125.4	132.1	80.1	87.2	89.5	14.4	110.4	92	95.3	136	121.8	116	125.4	132.1	80.1	87.2	89.5	14.4	110.4	92	95.3	136	121.8	8.43085e+06	7.25258e+06	813673	3.46294e+06	3.48539e+06		4.06905e+06
FALSE	High	Master Protein	P26358	DNA (cytosine-5)-methyltransferase 1 OS=Homo sapiens OX=9606 GN=DNMT1 PE=1 SV=2	0.799	0.910315	26.39	4.16	1.038	0.864	0.739	0.71	0.565	90.6	109.4	4.45	42.49	11	94.2	97.5	99.8	90	101.7	94.2	16.5	109.2	116.9	114.6	125.8	139.7	94.2	97.5	99.8	90	101.7	94.2	16.5	109.2	116.9	114.6	125.8	139.7	8.14066e+06	6.50381e+06	1.06096e+06	4.72331e+06	4.35756e+06		4.77008e+06
FALSE	High	Master Protein	Q01081	Splicing factor U2AF 35 kDa subunit OS=Homo sapiens OX=9606 GN=U2AF1 PE=1 SV=3	1.368	0.881838	48.17	14.243	1.057	1.971	1.77	1.038	0.881	110.1	89.9	13.31	50.8	3	123.8	133.6	131.9	107.4	113.3	93.1	5.8	117.5	86	67.7	110.9	109	123.8	133.6	131.9	107.4	113.3	93.1	5.8	117.5	86	67.7	110.9	109	8.5789e+06	6.73765e+06	1.03122e+06	4.21232e+06	3.41567e+06		4.05488e+06
FALSE	High	Master Protein	Q16643	Drebrin OS=Homo sapiens OX=9606 GN=DBN1 PE=1 SV=4	1.14	0.980192	21.69	6.838	1.056	1.232	1.599	1.019	0.928	102.4	97.6	12.96	108.78	8	72.1	59	61.3	79	77	80.6	412.2	53.7	65.3	73.4	68.6	97.7	72.1	59	61.3	79	77	80.6	412.2	53.7	65.3	73.4	68.6	97.7	6.46384e+06	5.30311e+06	1.32208e+06	5.0294e+06	5.21147e+06	107822	3.1203e+06
FALSE	High	Master Protein	P55084	Trifunctional enzyme subunit beta, mitochondrial OS=Homo sapiens OX=9606 GN=HADHB PE=1 SV=3	1.001	0.99944	23.45	22.121	1.251	1.099	0.911	0.871	0.814	107.7	92.3	22.58	45.47	5	147.8	132	127.3	87.1	95.7	90	9.9	104.1	124.1	93.3	93	95.7	147.8	132	127.3	87.1	95.7	90	9.9	104.1	124.1	93.3	93	95.7	7.04956e+06	5.44476e+06	675900	2.95832e+06	2.71212e+06		2.91663e+06
FALSE	High	Master Protein	P62942	Peptidyl-prolyl cis-trans isomerase FKBP1A OS=Homo sapiens OX=9606 GN=FKBP1A PE=1 SV=2	1.208	0.956993	49.28	44.125	1.612	0.931	0.809	0.769	1.566	108	92	18.2	55.01	2	133.7	116.7	136.8	89.3	101.6	93.5	3	81.2	101.1	85.3	150.5	107.4	133.7	116.7	136.8	89.3	101.6	93.5	3	81.2	101.1	85.3	150.5	107.4	6.86423e+06	6.48016e+06	793012	3.47767e+06	3.1593e+06		2.57087e+06
FALSE	High	Master Protein	Q9UHD8	Septin-9 OS=Homo sapiens OX=9606 GN=SEPTIN9 PE=1 SV=2	1.234	0.94208	10.51	28.645	1.263	1.289	1.102	1.114	1.205	109.9	90.1	5.75	46.22	6	109.4	121.4	117	121	130.2	116.9	5.3	97.8	97.2	98.6	85.4	99.7	109.4	121.4	117	121	130.2	116.9	5.3	97.8	97.2	98.6	85.4	99.7	8.77913e+06	6.78087e+06	1.31466e+06	5.45234e+06	4.8286e+06		3691499
FALSE	High	Master Protein	P09525	Annexin A4 OS=Homo sapiens OX=9606 GN=ANXA4 PE=1 SV=4	0.882	0.956993	11.23	9.848	0.836	0.976	0.921	0.764	0.845	91	109	7.75	45.56	6	104.9	86	98.8	107.8	97.2	95.9	7.5	117.5	116	117.2	124.7	126.4	104.9	86	98.8	107.8	97.2	95.9	7.5	117.5	116	117.2	124.7	126.4	6.37538e+06	5.95055e+06	1.22554e+06	4.26163e+06	4.14556e+06		4.78088e+06
FALSE	High	Master Protein	Q9Y3I0	RNA-splicing ligase RtcB homolog OS=Homo sapiens OX=9606 GN=RTCB PE=1 SV=1	1.811	0.477844	62.08	14.129	2.31	1.42	2.718	0.807	1.201	120.5	79.5	29.37	23.06	5	185.9	132.9	130.6	109.6	84.5	95.3	59	81.1	76.7	55.9	104.1	84.1	185.9	132.9	130.6	109.6	84.5	95.3	59	81.1	76.7	55.9	104.1	84.1	5.67754e+06	4.46983e+06	685657	1.9165e+06	2.28558e+06	4872.15	1.79165e+06
FALSE	High	Master Protein	Q16186	Proteasomal ubiquitin receptor ADRM1 OS=Homo sapiens OX=9606 GN=ADRM1 PE=1 SV=2	0.949	0.989901	25.04	25.563	0.801	1.007	1.501	0.822	0.893	99.2	100.8	23.65	48.87	2	90.2	79.4	117	152.2	111	98.5	2.4	107.5	113.3	96.8	126.4	105.3	90.2	79.4	117	152.2	111	98.5	2.4	107.5	113.3	96.8	126.4	105.3	7.00475e+06	8.26152e+06	2.01518e+06	5.66915e+06	4.96189e+06		5.09718e+06
FALSE	High	Master Protein	P46379	Large proline-rich protein BAG6 OS=Homo sapiens OX=9606 GN=BAG6 PE=1 SV=2	1.202	0.956993	29.52	13.002	0.971	0.954	1.963	1.22	1.184	110.7	89.3	6.5	44.94	5	121.2	110.3	115.5	131.3	113.1	123.4	8.4	101.4	103.3	96.4	81.3	94.4	121.2	110.3	115.5	131.3	113.1	123.4	8.4	101.4	103.3	96.4	81.3	94.4	7.2447e+06	6.07675e+06	1.26936e+06	4.24293e+06	4.59805e+06		3.41668e+06
FALSE	High	Master Protein	Q16222	UDP-N-acetylhexosamine pyrophosphorylase OS=Homo sapiens OX=9606 GN=UAP1 PE=1 SV=3	0.834	0.94208	11.39	2.804	0.703	0.809	0.766	0.892	0.86	94	106	16.82	43.09	8	85.9	98.1	93.8	67.4	112.1	105	25.6	106.9	109.5	96.1	155.5	144.3	85.9	98.1	93.8	67.4	112.1	105	25.6	106.9	109.5	96.1	155.5	144.3	9.38993e+06	7.22811e+06	907732	6.24797e+06	5.82414e+06	4022.01	5.46499e+06
FALSE	High	Master Protein	P27708	CAD protein OS=Homo sapiens OX=9606 GN=CAD PE=1 SV=3	0.697	0.716562	11.94	5.683	0.659	0.74	0.737	0.632	0.591	86.9	113.1	10.15	41.91	13	99.5	97.5	104.6	78.9	95.9	86	16.6	130	129.4	110.1	128.6	123	99.5	97.5	104.6	78.9	95.9	86	16.6	130	129.4	110.1	128.6	123	7.89972e+06	6.83277e+06	945130	4.65826e+06	4.02555e+06		5.84608e+06
FALSE	High	Master Protein	Q9Y5J9	Mitochondrial import inner membrane translocase subunit Tim8 B OS=Homo sapiens OX=9606 GN=TIMM8B PE=1 SV=1	0.852	0.950023	22.04	3.858	0.963	0.839	0.704	0.864	0.721	93.4	106.6	7.34	18.82	2	91.4	88.9	93.6	84.7	104.3	97.4	81.5	88.7	110.2	130.4	101	127.9	91.4	88.9	93.6	84.7	104.3	97.4	81.5	88.7	110.2	130.4	101	127.9	7802017	6.57792e+06	1.11556e+06	5.29823e+06	4.87944e+06	16439.9	4.18628e+06
FALSE	High	Master Protein	Q9UKM9	RNA-binding protein Raly OS=Homo sapiens OX=9606 GN=RALY PE=1 SV=1	1.046	0.99944	7.12	4.256	1.051	1.132	1.032	0.809	1.042	109.1	90.9	14.62	47.8	5	120.8	107.8	108.2	130.9	84	121.6	11.5	122.8	85.4	123.8	106.1	77	120.8	107.8	108.2	130.9	84	121.6	11.5	122.8	85.4	123.8	106.1	77	7.21332e+06	5.79957e+06	1.28128e+06	3.25364e+06	4.64948e+06		4.4167e+06
FALSE	High	Master Protein	Q9NTJ3	Structural maintenance of chromosomes protein 4 OS=Homo sapiens OX=9606 GN=SMC4 PE=1 SV=2	0.926	0.983633	15.69	8.664	0.86	0.736	0.984	0.872	1.071	98.5	101.5	9.16	45.05	9	89.7	92.4	108.3	109	110.5	109.3	9.7	101.7	129	116.2	115.6	108.5	89.7	92.4	108.3	109	110.5	109.3	9.7	101.7	129	116.2	115.6	108.5	8.24796e+06	7.72526e+06	1.47858e+06	5.82155e+06	5.68434e+06		4.97584e+06
FALSE	High	Master Protein	Q16352	Alpha-internexin OS=Homo sapiens OX=9606 GN=INA PE=1 SV=2	0.627	0.571374	11.16	5.315	0.834	0.603	0.574	0.592	0.652	75.1	124.9	11.12	30.12	10	77.3	79.6	83	59.8	81.3	74.6	53.5	122.5	134.4	161.5	126.3	146.3	77.3	79.6	83	59.8	81.3	74.6	53.5	122.5	134.4	161.5	126.3	146.3	8.30274e+06	6.93361e+06	884794	4.91223e+06	4.44402e+06	10664.1	6.87066e+06
[truncated: 619 more rows]
[truncated: 16 more columns]

## Sheet: Table S2 
	Table S2: The significant upregulated proteins in B*2704-transfected cells (as compared to B*2709 cells) with fold change >1.5
S.No	Accession	Description	Fold Change
[truncated: 261 more rows]

## Sheet: Table S3
	Table S3: The significant upregulated proteins in B*2709-transfected cells (as compared to B*2704 cells) with fold change >1.5
[truncated: 175 more rows]

[truncated: 5 more sheets: Table S4, Table S5, Table S6 , Table S7, Table S8]
